# Supplementary material for: Whole-exome sequencing in amyotrophic lateral sclerosis suggests NEK1 is a risk gene in Chinese
Source: Genome Med. 2017 Nov 17;9:97. doi: 10.1186/s13073-017-0487-0 (PMC5693798; doi:10.1186/s13073-017-0487-0)
Supplement: Supplementary file 1 — Detailed information of samples. Table S2. Analysis of rare coding variants. Table S3. Description and summary of quality control steps of whole-exome sequencing samples. Table S4. Exome sequencing coverage in genes included in the WES analyses. Table S5. Gene-based SKAT-O association test p-values and per gene counts of WES variants that passed filtering steps. Table S6. Gene-based Cochran–Mantel–Haenszel association test results based on WES variant counts in Chinese and Europeans. Table S7. Previously reported variants that are likely causal for ALS identified in individuals in our study. Table S8. NEK1, SOD1, TBK1 variants identified in SKAT-O and/or ALS specific variant/gene testing. Table S9. Not previously reported variants of probable/possible/unknown significance in ALS-related genes identified in at least one individual in our study. Table S10. Individuals identified with two or more variants considered relevant for ALS (oligogenic). Table S11. Previously reported variants that are unlikely causal (due to high minor allele frequency) identified in individuals in our study. (XLSX 7252 kb) [file 13073_2017_487_MOESM1_ESM.xlsx]

## Sheet: Table S1
Table S1. Detailed information of samples
Sample_group	Sample_size(before QC)	Sample_size(after QC)	Case_control	Sequencing_platform	Capture_methods	Note	Sequencing library from 1.6 ug of whole blood DNA
Sporadic ALS cases	611	597	case	Illumina HiSeq 2000	Nimblegen SeqCap EZ Exome v3	ALS	TruSeq DNA LT Sample Preparation Kit v2
Familial ALS cases	16	13	case	Illumina HiSeq 2000	Nimblegen SeqCap EZ Exome v3	ALS	TruSeq DNA LT Sample Preparation Kit v2
Controls	186	185	control	Illumina HiSeq 2000	Nimblegen SeqCap EZ Exome v3	all healthy individuals	TruSeq DNA LT Sample Preparation Kit v2
HNU samples	86	0	control	Illumina HiSeq 2000	Nimblegen SeqCap EZ Exome v2	all healthy individuals	TruSeq DNA LT Sample Preparation Kit v2
WMU samples	479	275	control	Illumina HiSeq 2000	Agilent SureSelect Human All Exon v4	158 healthy individuals + 67 epilepsy + 35 high myopia + 6 Nystagmus + 9 other eye diseases	SureSelect Target Enrichment System

## Sheet: Table S2
Table S2. Analysis of rare coding variants
a. identified in the primary analysis (610 cases and 460 controls) in gene sets with a priori evidence for association with ALS and/or other neuromuscular disorders.
Gene set	Variant set	SNPs	P_SKATO
ALS priority (N=30)	Dom coding	189	0.15
	Dom not benign	111	0.34
	Dom LoF	6	0.24
ALS complete (N=128)	Dom coding	766	0.49
	Dom not benign	403	0.41
	Dom LoF	24	0.52
ALS and Other (N=245)	Dom coding	1392	0.73
	Dom not benign	739	0.54
	Dom LoF	41	0.62
b.Analysis of Nimblegen common capture regions (610 cases and 545 controls) in gene sets with a priori evidence for association with ALS and/or other neuromuscular disorders.
Gene set	Variant set	SNPs	P_SKATO
ALS priority (N=30)	Dom coding	148	0.36
	Dom not benign	82	0.59
	Dom LoF	1	1
ALS complete (N=128)	Dom coding	560	0.72
	Dom not benign	291	0.56
	Dom LoF	13	0.78
ALS and Other (N=245)	Dom coding	1078	0.8
	Dom not benign	569	0.5
	Dom LoF	25	0.67

## Sheet: Table S3
Table S3. Description and summary of quality control steps of whole-exome sequencing samples
Parameter	Cases	Controls	Controls (Common Capture)
N Individuals	627	751	751
N Sample mix-up	4	2	2
N Low coverage/low genotyping rate	3	120	35
N Low heterozygosity	0	52	52
N Ancestry outliers	1	33	33
N Ambiguous/discordant sex	5	15	15
N Duplicate/Related (GRM > 0.1)	4	103	103
N after quality control	610*	460	545
*597 sALS and 13 fALS

## Sheet: Table S4
Table S4. Exome Sequencing coverage in genes included in the WES analyses
Number	Gene name	Gene Set	Gene hierarchy	Indel list	Mean coverage for exonic regions (cases)	Mean coverage for exonic regions (controls)	Mean coverage for exonic regions (cases+controls)
1	ANG	1	ALS causal gene- high priority		48.076	49.695	48.772
2	CCNF	1	ALS causal gene- high priority		13.413	21.814	17.0246
3	CHCHD10	1	ALS causal gene- high priority		4.453	11.542	7.50061
4	CHMP2B	1	ALS causal gene- high priority	yes	31.547	24.265	28.4164
5	DAO	1	ALS causal gene- high priority		29.433	37.112	32.7343
6	DCTN1	1	ALS causal gene- high priority		25.464	40.032	31.7269
7	ERBB4	1	ALS causal gene- high priority		33.287	26.366	30.3116
8	FIG4	1	ALS causal gene- high priority	yes	58.373	62.074	59.9641
9	FUS	1	ALS causal gene- high priority	yes	12.863	15.87	14.1557
10	GLE1	1	ALS causal gene- high priority	yes	40.111	42.342	41.0701
11	HNRNPA1	1	ALS causal gene- high priority		41.446	36.628	39.3747
12	MATR3	1	ALS causal gene- high priority		46.616	36.402	42.2249
13	NEFH	1	ALS causal gene- high priority	yes	35.631	45.218	39.7525
14	NEK1	1	ALS causal gene- high priority	yes	49.743	48.989	49.4189
15	OPTN	1	ALS causal gene- high priority	yes	24.129	28.36	25.9479
16	PFN1	1	ALS causal gene- high priority		17.437	18.246	17.7848
17	SOD1	1	ALS causal gene- high priority	yes	31.612	32.12	31.8304
18	SQSTM1	1	ALS causal gene- high priority	yes	20.244	32.065	25.3259
19	SS18L1	1	ALS causal gene- high priority	yes	12.757	13.955	13.272
20	TAF15	1	ALS causal gene- high priority		43.99	44.069	44.024
21	TARDBP	1	ALS causal gene- high priority	yes	46.143	32.416	40.2417
22	TBK1	1	ALS causal gene- high priority	yes	53.954	49.296	51.9515
23	TUBA4A	1	ALS causal gene- high priority	yes	30.262	46.525	37.2536
24	VAPB	1	ALS causal gene- high priority		10.805	8.803	9.94433
25	VCP	1	ALS causal gene- high priority		38.289	39.573	38.841
26	SPG11	1	ALS causal gene- high priority	yes	50.564	54.708	52.3455
27	SIGMAR1	1	ALS causal gene- high priority		8.362	16.541	11.8782
28	SETX	1	ALS causal gene- high priority		40.781	50.853	45.111
29	ALS2	1	ALS causal gene- high priority	yes	46.447	51.169	48.477
30	UBQLN2	1	ALS causal gene- high priority		36.342	33.653	35.186
31	ATXN2*	1*	ALS causal gene- high priority	yes	54.928	53.167	54.1709
32	C9orf72*	1*	ALS causal gene- high priority	yes	38.065	29.765	34.4968
33	C21orf2	2	ALS risk gene - moderate interest		0.898	11.805	5.58699
34	ELP3	2	ALS risk gene - moderate interest		32.889	31.414	32.2549
35	EPB41L1	2	ALS risk gene - moderate interest		18.375	19.758	18.9696
36	EPHA4	2	ALS risk gene - moderate interest		44.996	36.551	41.3654
37	EWSR1	2	ALS risk gene - moderate interest		39.785	33.55	37.1045
38	GRN	2	ALS risk gene - moderate interest		7.222	35.174	19.2387
39	HNRNPA2B1	2	ALS risk gene - moderate interest		36.18	31.595	34.2089
40	LMNB1	2	ALS risk gene - moderate interest		38.857	39.478	39.124
41	MAPT	2	ALS risk gene - moderate interest		4.028	7.765	5.63456
42	MOBP	2	ALS risk gene - moderate interest		10.305	30.037	18.7879
43	PON1	2	ALS risk gene - moderate interest		40.884	43.686	42.0886
44	PON2	2	ALS risk gene - moderate interest		49.224	43.287	46.6716
45	PON3	2	ALS risk gene - moderate interest		54.344	57.334	55.6294
46	PRPH	2	ALS risk gene - moderate interest		4.625	26.755	14.1388
47	PSEN1	2	ALS risk gene - moderate interest		14.994	16.151	15.4914
48	SARM1	2	ALS risk gene - moderate interest		6.955	10.414	8.44205
49	SCFD1	2	ALS risk gene - moderate interest		61.105	55.704	58.7831
50	SPG7	2	ALS risk gene - moderate interest		18.603	28.031	22.6562
51	TREM2	2	ALS risk gene - moderate interest		23.282	34.821	28.2427
52	UNC13A	2	ALS risk gene - moderate interest		15.21	22.165	18.2
53	VEGFA	2	ALS risk gene - moderate interest		30.046	21.3	26.286
54	AGT	2	ALS candidate gene - low interest		12.287	25.415	17.9308
55	ALAD	2	ALS candidate gene - low interest		5.89	10.095	7.69776
56	APEX1	2	ALS candidate gene - low interest		30.946	40.662	35.123
57	APOE	2	ALS candidate gene - low interest		4.153	15.229	8.91464
58	AR	2	ALS candidate gene - low interest	yes	7.81	10.028	8.76353
59	ARHGEF28	2	ALS candidate gene - low interest	yes	46.92	47.242	47.0584
60	B4GALT6	2	ALS candidate gene - low interest		29.12	24.151	26.9838
61	BCL11B	2	ALS candidate gene - low interest		24.379	19.239	22.1693
62	BCL6	2	ALS candidate gene - low interest		31.859	31.873	31.865
63	C1orf27	2	ALS candidate gene - low interest		28.086	23.822	26.2529
64	CCS	2	ALS candidate gene - low interest		19.015	31.326	24.3076
65	CDH13	2	ALS candidate gene - low interest		37.772	38.379	38.033
66	CDH22	2	ALS candidate gene - low interest		4.973	20.33	11.5751
67	CHGB	2	ALS candidate gene - low interest		31.863	42.561	36.4621
68	CNTF	2	ALS candidate gene - low interest		19.234	19.568	19.3776
69	CNTN4	2	ALS candidate gene - low interest		58.366	50.179	54.8464
70	CNTN6	2	ALS candidate gene - low interest		60.133	58.292	59.3415
71	CRIM1	2	ALS candidate gene - low interest		48.849	39.59	44.8685
72	CRYM	2	ALS candidate gene - low interest		20.751	23.644	21.9947
73	CSNK1G3	2	ALS candidate gene - low interest		42.433	31.926	37.916
74	CST3	2	ALS candidate gene - low interest		8.338	12.694	10.2107
75	CX3CR1	2	ALS candidate gene - low interest		18.562	24.379	21.0628
76	CYP2D6	2	ALS candidate gene - low interest		18.013	31.282	23.7174
77	DIAPH3	2	ALS candidate gene - low interest		57.117	50.984	54.4804
78	DISC1	2	ALS candidate gene - low interest		25.397	43.878	33.3421
79	DOC2B	2	ALS candidate gene - low interest		14.652	23.591	18.4949
80	DPP6	2	ALS candidate gene - low interest		22.945	31.042	26.426
81	DYNC1H1	2	ALS candidate gene - low interest		43.41	54.307	48.0947
82	EFEMP1	2	ALS candidate gene - low interest		36.832	35.747	36.3656
83	FEZF2	2	ALS candidate gene - low interest		21.878	29.385	25.1053
84	FGGY	2	ALS candidate gene - low interest		47.697	47.191	47.4795
85	GARS	2	ALS candidate gene - low interest		62.551	61.312	62.0183
86	GRB14	2	ALS candidate gene - low interest		55.938	51.927	54.2136
87	HEXA	2	ALS candidate gene - low interest		23.726	29.846	26.357
88	HFE	2	ALS candidate gene - low interest		38.347	34.752	36.8015
89	ITPR2	2	ALS candidate gene - low interest		40.598	43.462	41.8293
90	KDR	2	ALS candidate gene - low interest		43.724	43.06	43.4385
91	KIFAP3	2	ALS candidate gene - low interest		53.932	51.206	52.7601
92	LIF	2	ALS candidate gene - low interest		10.254	13.031	11.4479
93	LIPC	2	ALS candidate gene - low interest		47.489	46.758	47.1747
94	LOX	2	ALS candidate gene - low interest		10.775	15.07	12.6214
95	LUM	2	ALS candidate gene - low interest		29.476	37.133	32.7678
96	MAOB	2	ALS candidate gene - low interest		31.389	29.462	30.5606
97	MT-ND2	2	ALS candidate gene - low interest		NA	NA	NA
98	NAIP	2	ALS candidate gene - low interest	yes	7.014	7.933	7.40908
99	NETO1	2	ALS candidate gene - low interest		42.435	44.199	43.1934
100	NIPA1	2	ALS candidate gene - low interest		13.042	11.089	12.2024
101	NT5C1A	2	ALS candidate gene - low interest		18.256	35.843	25.8168
102	OGG1	2	ALS candidate gene - low interest		16.795	33.506	23.9792
103	OMA1	2	ALS candidate gene - low interest		61.887	58.547	60.4511
104	PARK7	2	ALS candidate gene - low interest		38.84	38.06	38.5047
105	PCP4	2	ALS candidate gene - low interest		43.057	35.835	39.9522
106	PLEKHG5	2	ALS candidate gene - low interest		8.095	22.42	14.2534
107	PVR	2	ALS candidate gene - low interest		19.322	29.952	23.8919
108	RAMP3	2	ALS candidate gene - low interest		4.798	17.408	10.2191
109	RBMS1	2	ALS candidate gene - low interest		36.126	23.657	30.7655
110	RNASE2	2	ALS candidate gene - low interest		64.761	76.63	69.8636
111	RNF19A	2	ALS candidate gene - low interest		48.102	48.808	48.4055
112	SCN7A	2	ALS candidate gene - low interest		45.897	47.372	46.5311
113	SELL	2	ALS candidate gene - low interest		38.438	38.723	38.5605
114	SEMA6A	2	ALS candidate gene - low interest		28.233	30.843	29.3551
115	SLC1A2	2	ALS candidate gene - low interest		16.024	11.756	14.1892
116	SLC39A11	2	ALS candidate gene - low interest		19.216	17.082	18.2986
117	SMN1	2	ALS candidate gene - low interest	yes	4.674	3.471	4.15682
118	SMN2	2	ALS candidate gene - low interest		3.743	2.622	3.26107
119	SNCG	2	ALS candidate gene - low interest		5.663	14.98	9.66844
120	SOD2	2	ALS candidate gene - low interest		29.713	44.646	36.1328
121	SOX5	2	ALS candidate gene - low interest		41.016	35.211	38.5204
122	SUSD1	2	ALS candidate gene - low interest		41.956	44.372	42.9947
123	SYNE1	2	ALS candidate gene - low interest		53.026	58.083	55.2
124	SYT9	2	ALS candidate gene - low interest		23.264	28.32	25.4376
125	TRPM7	2	ALS candidate gene - low interest		40.16	37.554	39.0397
126	VDR	2	ALS candidate gene - low interest		8.442	11.921	9.93764
127	VPS54	2	ALS candidate gene - low interest		64.35	57.081	61.225
128	ZFP64	2	ALS candidate gene - low interest		20.801	30.168	24.8279
129	ZNF512B	2	ALS candidate gene - low interest		6.553	20.35	12.4844
130	ZNF746	2	ALS candidate gene - low interest		9.906	17.118	13.0065
131	AARS	3	Similar disease- casual gene		39.467	43.62	41.2524
132	ACTA1	3	Similar disease- casual gene		14.532	26.956	19.8732
133	ADCK3	3	Similar disease- casual gene		7.468	25.146	15.0679
134	AFG3L2	3	Similar disease- casual gene		38.921	41.069	39.8444
135	ALDH18A1	3	Similar disease- casual gene		33.87	37.519	35.4387
136	ANO5	3	Similar disease- casual gene		27.979	27.561	27.7993
137	AP4M1	3	Similar disease- casual gene		20.208	30.875	24.7938
138	APTX	3	Similar disease- casual gene		27.083	32.683	29.4905
139	ATG5	3	Similar disease- casual gene		25.468	21.625	23.8159
140	ATL1	3	Similar disease- casual gene		42.769	42.853	42.8051
141	ATM	3	Similar disease- casual gene		47.949	46.791	47.4512
142	BAG3	3	Similar disease- casual gene		14.599	33.706	22.8132
143	BICD2	3	Similar disease- casual gene		18.268	23.788	20.6411
144	BSCL2	3	Similar disease- casual gene		23.866	36.436	29.2699
145	C10orf2	3	Similar disease- casual gene		26.68	36.379	30.8497
146	CA8	3	Similar disease- casual gene		22.334	21.735	22.0765
147	CACNA1	3	Similar disease- casual gene		21.187	32.775	26.1688
148	CCDC88C	3	Similar disease- casual gene		13.381	31.769	21.2861
149	CLN5	3	Similar disease- casual gene		20.889	26.876	23.4629
150	CNBP	3	Similar disease- casual gene		15.179	13.052	14.2646
151	COX20	3	Similar disease- casual gene		13.183	12.026	12.6856
152	CPT1C	3	Similar disease- casual gene		16.122	34.31	23.9411
153	CRYAB	3	Similar disease- casual gene		27.299	29.176	28.1059
154	DES	3	Similar disease- casual gene		10.463	23.221	15.9477
155	DHTKD1	3	Similar disease- casual gene		24.465	30.011	26.8493
156	DMPK	3	Similar disease- casual gene		9.735	25.733	16.6126
157	DNAJB2	3	Similar disease- casual gene		10.548	18.042	13.7697
158	DNM2	3	Similar disease- casual gene		14.897	27.176	20.1758
159	DRP2	3	Similar disease- casual gene		15.424	17.197	16.1862
160	EEF2	3	Similar disease- casual gene		8.283	32.348	18.6287
161	EGR2	3	Similar disease- casual gene		24.093	30.385	26.798
162	ELOVL4	3	Similar disease- casual gene		32.86	24.903	29.4392
163	ELOVL5	3	Similar disease- casual gene		34.125	31.31	32.9148
164	EPB41L4A	3	Similar disease- casual gene		27.468	30.276	28.6752
165	ERLIN1	3	Similar disease- casual gene		35.185	31.97	33.8029
166	FBLN5	3	Similar disease- casual gene		22.266	26.2	23.9573
167	FGD4	3	Similar disease- casual gene		52.17	53.934	52.9284
168	FGF14	3	Similar disease- casual gene		24.32	21.926	23.2908
169	FHL2	3	Similar disease- casual gene		27.558	39.068	32.5062
170	FLNC	3	Similar disease- casual gene		9.828	33.701	20.0912
171	GDAP1	3	Similar disease- casual gene		21.09	21.916	21.4451
172	GJB1	3	Similar disease- casual gene		18.276	30.062	23.3429
173	GNB4	3	Similar disease- casual gene		12.034	11.285	11.712
174	GNE	3	Similar disease- casual gene		22.446	24.874	23.4898
175	GRID2	3	Similar disease- casual gene		38.569	40.269	39.2998
176	HADHB	3	Similar disease- casual gene		48.029	40.935	44.9792
177	HSPB1	3	Similar disease- casual gene		2.998	14.072	7.75879
178	HSPB8	3	Similar disease- casual gene		9.759	16.998	12.8711
179	HSPD1	3	Similar disease- casual gene		56.224	44.078	51.0024
180	IGHMBP2	3	Similar disease- casual gene		16.997	25.169	20.5102
181	INF2	3	Similar disease- casual gene		3.553	21.728	11.3666
182	ITPR1	3	Similar disease- casual gene		47.54	50.749	48.9196
183	KBTBD13	3	Similar disease- casual gene		0.095	8.828	3.84937
184	KCNA2	3	Similar disease- casual gene		36.485	50.888	42.6769
185	KCND3	3	Similar disease- casual gene		22.258	36.788	28.5045
186	KIAA0196	3	Similar disease- casual gene		52.945	52.791	52.8788
187	KIF1B	3	Similar disease- casual gene		35.949	34.435	35.2981
188	KIF5A	3	Similar disease- casual gene		31.35	38.151	34.2738
189	LDB3	3	Similar disease- casual gene		9.256	26.465	16.6543
190	LITAF	3	Similar disease- casual gene		11.067	11.729	11.3516
191	LMNA	3	Similar disease- casual gene		11.8	24.685	17.3393
192	MARS	3	Similar disease- casual gene		44.327	50.259	46.8772
193	MED25	3	Similar disease- casual gene		8.268	39.33	21.6218
194	MFN2	3	Similar disease- casual gene		21.019	26.565	23.4033
195	MORC2	3	Similar disease- casual gene		34.489	43.549	38.384
196	MPZ	3	Similar disease- casual gene		21.7	21.296	21.5263
197	MRE11A	3	Similar disease- casual gene		29.589	23.305	26.8875
198	MTMR2	3	Similar disease- casual gene		28.545	27.878	28.2583
199	MYH7	3	Similar disease- casual gene		29.505	41.671	34.7352
200	MYOT	3	Similar disease- casual gene		41.718	51.446	45.9001
201	NDRG1	3	Similar disease- casual gene		13.724	18.235	15.6633
202	NEFL	3	Similar disease- casual gene		26.674	30.647	28.382
203	NKX2	3	Similar disease- casual gene		8.683	15.913	11.7912
204	NPC1	3	Similar disease- casual gene		44.043	48.405	45.9183
205	NPC2	3	Similar disease- casual gene		27.498	31.461	29.2017
206	PCNA	3	Similar disease- casual gene		39.715	35.331	37.8303
207	PDYN	3	Similar disease- casual gene		13.932	20.597	16.7973
208	PEX10	3	Similar disease- casual gene		4.638	14.51	8.88204
209	PIK3R5	3	Similar disease- casual gene		9.384	21.389	14.545
210	PLP1	3	Similar disease- casual gene		29.252	23.652	26.8445
211	PMP22	3	Similar disease- casual gene		28.901	19.956	25.0555
212	PNKP	3	Similar disease- casual gene		12.526	27.427	18.932
213	PNPLA2	3	Similar disease- casual gene		4.971	23.099	12.7643
214	POLG	3	Similar disease- casual gene		21.42	34.371	26.9877
215	PRKCG	3	Similar disease- casual gene		17.658	36.743	25.8628
216	PRPS1	3	Similar disease- casual gene		28.418	29.842	29.0302
217	PRX	3	Similar disease- casual gene		14.073	43.096	26.5502
218	RAB7A	3	Similar disease- casual gene		34.012	32.169	33.2197
219	REEP1	3	Similar disease- casual gene		37.978	23.374	31.6996
220	REEP2	3	Similar disease- casual gene		5.353	18.145	10.8524
221	RTN2	3	Similar disease- casual gene		16.669	31.578	23.0785
222	SACS	3	Similar disease- casual gene		55.968	64.953	59.8307
223	SBF1	3	Similar disease- casual gene		3.274	21.121	10.9465
224	SBF2	3	Similar disease- casual gene		54.701	50.572	52.9259
225	SEPT9	3	Similar disease- casual gene		7.967	20.224	13.2364
226	SH3TC2	3	Similar disease- casual gene		7.369	7.431	7.39565
227	SIL1	3	Similar disease- casual gene		21.702	34.808	27.3364
228	SLC33A1	3	Similar disease- casual gene		40.332	41.13	40.6751
229	SOX10	3	Similar disease- casual gene		2.299	12.176	6.54519
230	SPAST	3	Similar disease- casual gene		34.245	26.665	30.9863
231	SPTBN2	3	Similar disease- casual gene		10.905	33.02	20.4124
232	STUB1	3	Similar disease- casual gene		4.521	21.255	11.7151
233	TFG	3	Similar disease- casual gene		61.004	54.111	58.0407
234	TGM6	3	Similar disease- casual gene		20.897	35.292	27.0855
235	TIA1	3	Similar disease- casual gene		26.66	23.048	25.1072
236	TMEM240	3	Similar disease- casual gene		0.598	16.555	7.45802
237	TPM2	3	Similar disease- casual gene		16.19	37.293	25.2623
238	TPM3	3	Similar disease- casual gene		22.293	27.253	24.4253
239	TPP1	3	Similar disease- casual gene		21.217	27.749	24.0251
240	TRIM2	3	Similar disease- casual gene		43.374	31.468	38.2555
241	TRPC3	3	Similar disease- casual gene		38.515	49.901	43.4099
242	TRPV4	3	Similar disease- casual gene		13.036	32.852	21.555
243	TSEN54	3	Similar disease- casual gene		17.303	33.981	24.473
244	TTBK2	3	Similar disease- casual gene		38.449	45.808	41.6127
245	TTPA	3	Similar disease- casual gene		19.451	17.904	18.7859
246	YARS	3	Similar disease- casual gene		31.454	30.949	31.2369
247	ZFYVE26	3	Similar disease- casual gene		36.345	38.619	37.3226
Coverage is based on samples passing quality control, *not in burden testing given as disease association is an expansion repeat, highlighted (yellow) indicates exon coverage for cases and/or control groups was <10X.

## Sheet: Table S5
Table S5. Gene-based SKAT-O association test p-values and per gene counts of WES variants that passed filtering steps in Chinese (see Methods) for models (i) Dominant Coding, (ii) Dominant Not Benign and (iii) Dominant Loss of Function.
Gene.refgene	Model	Case.count	Ctrl.count	Enrichment.direction	P.val.skato	P.val.skato.Common.Capture
MAST2	Dom coding	5	16	Ctrl	1.24e-05	NA
MAST2	Dom not benign	4	9	Ctrl	0.000496	NA
DDX54	Dom coding	0	5	Ctrl	0.0007	0.009571
ABCC1	Dom coding	1	11	Ctrl	0.000709	NA
MGAM	Dom coding	4	17	Ctrl	0.00085	NA
HSF2BP	Dom not benign	0	5	Ctrl	0.000995	0.0410685
SCN10A	Dom coding	16	12	Case	0.00104	0.00259588
C7	Dom not benign	3	6	Ctrl	0.00104	NA
FGD5	Dom coding	4	8	Ctrl	0.00109	NA
CACNA1S	Dom coding	5	11	Ctrl	0.00152	0.00999491
LRRC8D	Dom coding	0	6	Ctrl	0.00154	0.0166567
CFDP1	Dom coding	0	5	Ctrl	0.00157	0.00156706
AMBRA1	Dom not benign	0	6	Ctrl	0.00158	0.00506775
LRP12	Dom coding	0	6	Ctrl	0.0016	0.00725551
LRP12	Dom not benign	0	6	Ctrl	0.0016	0.00725551
KIT	Dom coding	3	7	Ctrl	0.00164	0.00164446
ARMT1	Dom coding	0	7	Ctrl	0.00167	0.00389171
FGA	Dom not benign	0	3	Ctrl	0.0019	0.00190263
IL12RB1	Dom coding	1	7	Ctrl	0.00201	0.0951196
AIG1	Dom coding	1	3	Ctrl	0.00204	0.00203585
NRP2	Dom not benign	3	7	Ctrl	0.00218	0.00621531
POLK	Dom coding	2	5	Ctrl	0.00227	0.00855853
IL12RB1	Dom not benign	0	4	Ctrl	0.00238	0.0553655
TTC8	Dom coding	0	5	Ctrl	0.00246	0.00859094
APOBEC3G	Dom coding	0	4	Ctrl	0.00259	0.00259342
PTPRS	Dom coding	0	9	Ctrl	0.00273	0.00553028
DLG5	Dom not benign	1	10	Ctrl	0.00283	0.0208013
TXNDC2	Dom coding	0	4	Ctrl	0.00286	0.023422
ZSCAN29	Dom coding	2	6	Ctrl	0.00292	0.00281369
ELMO2	Dom coding	0	6	Ctrl	0.00293	0.00293266
ALK	Dom coding	16	2	Case	0.00294	0.00730026
XKR9	Dom coding	2	7	Ctrl	0.00309	0.0119186
FMNL3	Dom coding	6	4	Case	0.00313	NA
CDH16	Dom coding	1	8	Ctrl	0.00318	0.0199233
ALDOB	Dom not benign	0	5	Ctrl	0.00318	0.00891081
PLXNA2	Dom coding	3	17	Ctrl	0.00323	0.00322655
C1orf167	Dom coding	0	6	Ctrl	0.00324	NA
C1orf167	Dom not benign	0	6	Ctrl	0.00324	NA
TTC21B	Dom not benign	4	6	Ctrl	0.00326	0.0161502
MST1	Dom coding	1	7	Ctrl	0.00327	0.683774
ANKH	Dom coding	0	7	Ctrl	0.00338	0.00337823
CTU2	Dom not benign	4	0	Case	0.00348	0.00870852
CD1A	Dom coding	0	3	Ctrl	0.00352	0.00963507
MYT1	Dom not benign	0	4	Ctrl	0.00368	0.00367549
CABYR	Dom coding	1	5	Ctrl	0.00376	0.00376366
PAG1	Dom coding	2	3	Ctrl	0.00379	0.00378654
GALNT15	Dom coding	3	3	NA	0.00394	0.00393916
OR1E1	Dom coding	0	5	Ctrl	0.00405	0.00872652
PIAS3	Dom coding	0	4	Ctrl	0.00405	0.0267685
PIAS3	Dom not benign	0	4	Ctrl	0.00405	0.0267685
PLBD1	Dom coding	0	5	Ctrl	0.0043	0.00430316
UVSSA	Dom not benign	0	4	Ctrl	0.00465	0.0520572
ZNF534	Dom coding	0	6	Ctrl	0.00481	NA
DLG5	Dom coding	3	13	Ctrl	0.00484	0.0257268
TECTB	Dom coding	0	4	Ctrl	0.0051	0.0106797
UGP2	Dom coding	0	4	Ctrl	0.00514	0.00513824
NRP2	Dom coding	4	12	Ctrl	0.00525	0.00330028
PIWIL3	Dom coding	3	7	Ctrl	0.00525	0.0185133
MED12L	Dom not benign	5	6	Ctrl	0.00526	0.00525844
PELI1	Dom coding	1	4	Ctrl	0.00531	0.00503081
SV2C	Dom coding	5	4	Case	0.00536	NA
OR5T2	Dom not benign	0	5	Ctrl	0.00551	0.0116207
SLC25A31	Dom coding	0	4	Ctrl	0.00563	0.00563135
ITPR1	Dom not benign	2	6	Ctrl	0.00572	NA
VCAM1	Dom not benign	0	4	Ctrl	0.00581	0.283446
ECD	Dom not benign	8	0	Case	0.00584	0.00690237
SLC6A7	Dom not benign	2	2	NA	0.00586	0.119664
ZNF654	Dom coding	2	4	Ctrl	0.00603	NA
TFCP2L1	Dom not benign	2	1	Case	0.00627	0.0193026
SCN10A	Dom not benign	6	8	Ctrl	0.0063	0.0294953
RBM20	Dom not benign	7	0	Case	0.00638	NA
OR1E1	Dom not benign	0	4	Ctrl	0.00647	0.0139304
N4BP2	Dom not benign	2	3	Ctrl	0.00662	0.00661884
RFTN2	Dom coding	7	5	Case	0.00673	0.00672586
NEK1	Dom coding	11	2	Case	0.00674	NA
TNFRSF19	Dom coding	1	2	Ctrl	0.00676	0.00675564
MST1	Dom not benign	1	6	Ctrl	0.00678	0.683774
PRDM1	Dom not benign	0	4	Ctrl	0.0068	0.00679999
PCDHA11	Dom not benign	2	4	Ctrl	0.00683	NA
FZD4	Dom coding	0	3	Ctrl	0.00689	0.00688666
HBB	Dom not benign	3	0	Case	0.00699	0.00699183
MAP2	Dom not benign	1	5	Ctrl	0.00728	0.0505476
ZNF578	Dom coding	9	0	Case	0.00733	NA
AASDH	Dom coding	2	11	Ctrl	0.00738	0.00754293
STK39	Dom coding	0	4	Ctrl	0.00741	NA
KRT15	Dom coding	1	6	Ctrl	0.00763	0.00762997
MYF5	Dom coding	1	2	Ctrl	0.00785	0.149527
RPN2	Dom coding	1	6	Ctrl	0.00788	0.0109859
GOT2	Dom not benign	0	4	Ctrl	0.00807	0.00807152
ACSL1	Dom coding	0	4	Ctrl	0.00809	0.00808917
ABCA10	Dom not benign	4	4	NA	0.00809	0.00962426
FCAR	Dom coding	4	3	Case	0.00815	0.0163311
SDE2	Dom coding	1	3	Ctrl	0.0082	NA
SDE2	Dom not benign	0	3	Ctrl	0.0082	NA
MX2	Dom not benign	0	4	Ctrl	0.00821	0.00821225
FNDC7	Dom not benign	5	0	Case	0.00826	0.0123903
SCGN	Dom coding	1	2	Ctrl	0.00839	0.00839316
OR52B4	Dom coding	1	4	Ctrl	0.00847	NA
PSMG1	Dom coding	0	5	Ctrl	0.00853	0.00853348
C18orf8	Dom not benign	1	6	Ctrl	0.00861	0.00860581
TMCO5A	Dom not benign	2	2	NA	0.00865	0.00864735
TOPORS	Dom not benign	2	2	NA	0.00868	0.0919552
PIWIL3	Dom not benign	2	6	Ctrl	0.00874	0.0289345
POLK	Dom not benign	1	2	Ctrl	0.00879	0.021846
C3	Dom coding	1	7	Ctrl	0.00883	0.0406527
CCDC106	Dom coding	0	4	Ctrl	0.0089	0.00890045
BLM	Dom not benign	3	5	Ctrl	0.00891	0.00891014
RIC8A	Dom coding	4	1	Case	0.00898	0.0496317
SLC9A5	Dom coding	0	4	Ctrl	0.00899	NA
PRMT7	Dom not benign	0	3	Ctrl	0.00921	0.00920911
NEFH	Dom coding	2	4	Ctrl	0.0094	0.0156662
PCDHA7	Dom coding	0	6	Ctrl	0.00955	0.0469923
EEF2K	Dom coding	3	6	Ctrl	0.00959	0.0312586
CD1A	Dom not benign	0	3	Ctrl	0.00964	0.00963507
DLC1	Dom not benign	5	14	Ctrl	0.00966	0.0170944
OAS3	Dom not benign	1	4	Ctrl	0.00966	NA
TMEM168	Dom coding	2	5	Ctrl	0.00968	0.00967654
DNM3	Dom not benign	1	3	Ctrl	0.00971	NA
KIFAP3	Dom coding	0	3	Ctrl	0.00994	0.00994459
RCC1	Dom coding	0	3	Ctrl	0.01	0.0100425
CRNKL1	Dom not benign	0	3	Ctrl	0.0101	0.0100671
FAM13A	Dom not benign	1	2	Ctrl	0.0101	0.0101349
IRS1	Dom coding	1	6	Ctrl	0.0102	0.00688278
YIPF1	Dom coding	0	2	Ctrl	0.0102	0.0365793
EYA1	Dom coding	5	0	Case	0.0104	0.0104327
SARDH	Dom coding	0	8	Ctrl	0.0104	0.0103562
ATP2C1	Dom coding	3	3	NA	0.0105	0.0334385
GALNT13	Dom coding	2	6	Ctrl	0.0105	0.00594028
HGSNAT	Dom coding	3	4	Ctrl	0.0105	NA
RNF20	Dom coding	2	5	Ctrl	0.0105	0.0104817
VWDE	Dom coding	13	20	Ctrl	0.0105	NA
ATG13	Dom coding	0	3	Ctrl	0.0106	0.0203417
EPN3	Dom coding	7	0	Case	0.0106	0.0897245
CDH16	Dom not benign	1	7	Ctrl	0.0106	0.0614712
EHBP1	Dom coding	1	5	Ctrl	0.0108	0.0108014
CASZ1	Dom not benign	1	2	Ctrl	0.0108	0.295048
OR4C15	Dom not benign	0	4	Ctrl	0.0108	0.0107504
NKD2	Dom coding	1	1	NA	0.0109	0.0266978
OR4C15	Dom coding	0	6	Ctrl	0.0109	0.0188458
BMPR1A	Dom coding	0	3	Ctrl	0.0111	0.0221664
BRAF	Dom coding	5	0	Case	0.0112	0.0766817
AKR1C1	Dom coding	0	5	Ctrl	0.0113	0.0112619
ZAR1L	Dom coding	1	3	Ctrl	0.0113	NA
FIG4	Dom coding	4	4	NA	0.0114	0.0153038
OR11H4	Dom coding	0	2	Ctrl	0.0114	0.0370045
PODN	Dom coding	1	4	Ctrl	0.0114	0.00684167
OR11H4	Dom not benign	0	2	Ctrl	0.0114	0.0370045
OOSP2	Dom coding	1	3	Ctrl	0.0115	0.0115323
MAPK7	Dom coding	4	3	Case	0.0118	0.0399859
ALG10	Dom coding	0	7	Ctrl	0.0119	NA
RBM6	Dom coding	6	9	Ctrl	0.0119	0.0379753
TLR5	Dom coding	1	4	Ctrl	0.0119	0.0328017
OR5F1	Dom coding	1	6	Ctrl	0.012	0.00406709
RAPGEF4	Dom coding	2	9	Ctrl	0.0121	NA
TXNDC2	Dom not benign	0	2	Ctrl	0.0121	0.0584613
HBB	Dom coding	4	1	Case	0.0122	0.0121569
INSC	Dom coding	1	5	Ctrl	0.0122	NA
AMBRA1	Dom coding	1	8	Ctrl	0.0123	0.0288613
ESRRG	Dom coding	0	4	Ctrl	0.0123	0.0542873
OR13G1	Dom coding	0	5	Ctrl	0.0123	0.0123489
ZNF578	Dom not benign	8	0	Case	0.0123	NA
SPATA31C2	Dom coding	1	2	Ctrl	0.0124	NA
INTS2	Dom not benign	0	2	Ctrl	0.0124	NA
SPATA31C2	Dom not benign	1	2	Ctrl	0.0124	NA
SLC47A2	Dom coding	1	4	Ctrl	0.0125	0.0740763
NPY1R	Dom coding	1	6	Ctrl	0.0126	0.0125738
SDK2	Dom not benign	5	2	Case	0.0126	0.012629
GPR75	Dom coding	1	7	Ctrl	0.0128	0.0509872
LINGO2	Dom coding	2	3	Ctrl	0.0128	0.0127818
TMCO5A	Dom coding	2	3	Ctrl	0.0128	0.0128033
R3HDML	Dom coding	1	4	Ctrl	0.0129	0.0249656
SHD	Dom coding	8	0	Case	0.0129	0.0416259
KRT15	Dom not benign	1	4	Ctrl	0.0129	0.0128784
SLC47A2	Dom not benign	0	3	Ctrl	0.013	0.054766
TSKS	Dom coding	1	4	Ctrl	0.0131	0.013096
CEP295	Dom coding	11	23	Ctrl	0.0132	NA
CTTN	Dom coding	1	3	Ctrl	0.0133	0.0133053
GINM1	Dom coding	5	0	Case	0.0133	0.0132597
KCNRG	Dom coding	0	2	Ctrl	0.0133	0.0972496
CTTN	Dom not benign	1	3	Ctrl	0.0133	0.0133053
INVS	Dom coding	5	8	Ctrl	0.0134	0.00736989
KDM4A	Dom coding	1	6	Ctrl	0.0134	0.00247209
BTG3	Dom coding	2	1	Case	0.0135	0.038979
SAMD12	Dom coding	0	4	Ctrl	0.0135	0.013528
UVSSA	Dom coding	1	5	Ctrl	0.0135	0.267398
DGUOK	Dom coding	1	4	Ctrl	0.0137	0.0137249
OR5T2	Dom coding	1	8	Ctrl	0.0137	0.0237943
C8A	Dom not benign	2	2	NA	0.0137	0.0137106
ANKRD22	Dom coding	0	3	Ctrl	0.0139	0.0138733
ANXA6	Dom coding	9	1	Case	0.0139	NA
SUN5	Dom coding	0	3	Ctrl	0.0139	0.0139444
PLEKHG4	Dom not benign	0	5	Ctrl	0.0139	0.0207974
CAST	Dom coding	1	5	Ctrl	0.014	0.0139634
HPS4	Dom coding	10	0	Case	0.014	0.0249683
CAST	Dom not benign	1	5	Ctrl	0.014	0.0139634
HPS3	Dom not benign	1	2	Ctrl	0.014	0.0139541
SLITRK3	Dom not benign	0	4	Ctrl	0.014	0.0594697
FURIN	Dom coding	1	3	Ctrl	0.0141	0.533239
TM2D3	Dom coding	0	4	Ctrl	0.0142	0.0141787
WDR7	Dom coding	7	11	Ctrl	0.0143	0.0163263
C19orf57	Dom not benign	2	1	Case	0.0143	0.0515198
GUCA1B	Dom coding	0	4	Ctrl	0.0144	0.0144052
SLC35B1	Dom coding	0	4	Ctrl	0.0144	0.0143902
ZNF750	Dom coding	2	3	Ctrl	0.0145	0.0388706
CACNA2D3	Dom coding	3	7	Ctrl	0.0146	NA
FILIP1L	Dom coding	5	12	Ctrl	0.0146	NA
IL1R2	Dom coding	1	4	Ctrl	0.0146	0.0145506
MMP7	Dom coding	4	0	Case	0.0146	0.0470654
MYO19	Dom not benign	2	6	Ctrl	0.0146	NA
CASZ1	Dom coding	1	2	Ctrl	0.0147	0.0438601
PSRC1	Dom coding	1	2	Ctrl	0.0147	0.0146762
FAM166B	Dom coding	2	3	Ctrl	0.0148	NA
PARP1	Dom not benign	2	2	NA	0.0149	0.0149092
UGP2	Dom not benign	0	3	Ctrl	0.0149	0.0149264
CDKL3	Dom coding	9	0	Case	0.015	NA
CENPN	Dom coding	4	0	Case	0.015	0.0254928
MYPN	Dom coding	7	8	Ctrl	0.015	0.00531576
KDM4E	Dom coding	6	0	Case	0.0151	NA
ZNF184	Dom coding	2	3	Ctrl	0.0151	0.0701811
WDR87	Dom not benign	2	5	Ctrl	0.0152	NA
ANKRD27	Dom not benign	1	5	Ctrl	0.0153	0.0213902
GRIK1	Dom not benign	4	2	Case	0.0153	0.00870223
ATP7B	Dom coding	9	3	Case	0.0155	NA
COPA	Dom coding	2	4	Ctrl	0.0155	0.0154681
KCND3	Dom coding	0	4	Ctrl	0.0155	0.0154687
ITGA1	Dom not benign	1	5	Ctrl	0.0156	0.056317
UBN1	Dom not benign	5	5	NA	0.0156	0.0136651
ZNF620	Dom coding	0	3	Ctrl	0.0157	0.0157458
BIN2	Dom coding	8	0	Case	0.0158	0.0775824
FGA	Dom coding	6	7	Ctrl	0.0158	0.00377407
ITFG2	Dom coding	0	4	Ctrl	0.0158	0.0157756
LRFN5	Dom coding	5	0	Case	0.0158	0.0157969
ADAMTS9	Dom coding	5	9	Ctrl	0.0159	0.00941075
CD200R1	Dom coding	2	3	Ctrl	0.016	0.0409012
MEGF11	Dom not benign	2	3	Ctrl	0.016	0.0352016
MYO1E	Dom coding	10	1	Case	0.0161	0.0258651
MYO1E	Dom not benign	7	0	Case	0.0162	0.0280775
CDC42BPG	Dom coding	0	3	Ctrl	0.0163	0.016251
LRRC74A	Dom coding	5	6	Ctrl	0.0163	0.569302
CRIM1	Dom not benign	3	3	NA	0.0164	0.031631
ACAD9	Dom coding	4	4	NA	0.0166	0.0166091
DNAH5	Dom LoF	0	3	Ctrl	0.0166	0.0166375
FAM210A	Dom coding	0	4	Ctrl	0.0167	0.0606828
LRAT	Dom coding	0	2	Ctrl	0.0167	0.0167167
BCAM	Dom coding	2	5	Ctrl	0.0168	0.0167829
IFIT5	Dom coding	1	1	NA	0.017	0.0478387
LCOR	Dom coding	0	3	Ctrl	0.017	0.0457017
IFIT5	Dom not benign	1	1	NA	0.017	0.0478387
DDRGK1	Dom coding	1	2	Ctrl	0.0171	0.01707
LAT2	Dom coding	3	4	Ctrl	0.0171	NA
SNAP91	Dom coding	3	7	Ctrl	0.0171	NA
ST8SIA4	Dom coding	0	4	Ctrl	0.0171	0.0357472
DDRGK1	Dom not benign	1	2	Ctrl	0.0171	0.01707
CYP1A1	Dom coding	8	0	Case	0.0172	0.0384566
SOX30	Dom coding	2	5	Ctrl	0.0173	0.0201156
VN1R2	Dom coding	3	1	Case	0.0173	0.037658
CASP7	Dom coding	3	4	Ctrl	0.0174	0.0112904
EID3	Dom coding	0	4	Ctrl	0.0174	NA
FDXACB1	Dom coding	3	3	NA	0.0174	NA
ILK	Dom not benign	1	2	Ctrl	0.0174	0.149257
MORC2	Dom coding	1	4	Ctrl	0.0175	0.0431203
RPA1	Dom coding	3	3	NA	0.0175	0.0306164
CD44	Dom not benign	0	3	Ctrl	0.0175	0.0302327
RBM6	Dom not benign	2	5	Ctrl	0.0175	0.0175287
MRPS27	Dom coding	0	4	Ctrl	0.0176	0.0176318
GTPBP4	Dom not benign	2	3	Ctrl	0.0176	0.0176444
AZGP1	Dom coding	4	2	Case	0.0177	0.868818
DNM3	Dom coding	3	5	Ctrl	0.0177	NA
RLN3	Dom coding	0	3	Ctrl	0.0177	0.0586669
AZGP1	Dom not benign	3	2	Case	0.0177	0.868818
GUCY1B3	Dom not benign	1	4	Ctrl	0.0179	NA
DNAH5	Dom coding	23	36	Ctrl	0.018	0.0269463
KRT3	Dom coding	10	1	Case	0.018	NA
KRT3	Dom not benign	10	1	Case	0.018	NA
PPEF2	Dom coding	1	7	Ctrl	0.0181	0.168704
KCNH2	Dom coding	0	4	Ctrl	0.0182	0.0181783
ZNF606	Dom not benign	0	3	Ctrl	0.0182	0.0591048
ARMT1	Dom not benign	0	3	Ctrl	0.0183	0.0424973
CACYBP	Dom coding	0	4	Ctrl	0.0184	0.0183901
XRCC2	Dom coding	8	0	Case	0.0184	0.0263443
EML6	Dom not benign	3	8	Ctrl	0.0184	NA
LRRC17	Dom not benign	1	3	Ctrl	0.0184	0.018359
OR5F1	Dom not benign	0	3	Ctrl	0.0184	0.0183859
C16orf96	Dom coding	1	3	Ctrl	0.0185	NA
SMAD7	Dom coding	2	1	Case	0.0186	0.0495659
OR51A4	Dom not benign	0	3	Ctrl	0.0186	0.0666576
ALDH16A1	Dom coding	2	3	Ctrl	0.0187	0.0555337
FAM91A1	Dom coding	2	3	Ctrl	0.0187	NA
CERS4	Dom not benign	0	5	Ctrl	0.0187	0.0184035
FANCC	Dom not benign	1	3	Ctrl	0.0187	0.0186631
RHOBTB2	Dom coding	3	3	NA	0.0188	0.0188476
CD247	Dom coding	4	0	Case	0.0189	0.0188892
LPAR1	Dom coding	2	1	Case	0.019	0.186153
RNF38	Dom coding	1	3	Ctrl	0.019	0.0190487
KIAA2018	Dom not benign	4	2	Case	0.019	NA
PRDM1	Dom coding	2	5	Ctrl	0.0191	0.0176669
COL5A2	Dom not benign	1	3	Ctrl	0.0191	0.0190627
CHAMP1	Dom not benign	0	4	Ctrl	0.0192	0.0293096
HGSNAT	Dom not benign	1	4	Ctrl	0.0192	NA
MYLK	Dom not benign	2	8	Ctrl	0.0194	0.0519026
LUZP1	Dom coding	2	8	Ctrl	0.0195	0.11839
DCST1	Dom not benign	1	2	Ctrl	0.0195	0.0195411
FAHD1	Dom coding	0	3	Ctrl	0.0196	0.0580361
TMPRSS7	Dom coding	7	6	Case	0.0196	NA
FAHD1	Dom not benign	0	3	Ctrl	0.0196	0.0580361
KDM6B	Dom not benign	0	3	Ctrl	0.0196	0.019629
CBLN3	Dom not benign	0	2	Ctrl	0.0197	0.0196645
NT5C1B,NT5C1B-RDH14	Dom not benign	3	5	Ctrl	0.0197	0.0175726
ZAN	Dom coding	0	2	Ctrl	0.0198	NA
COL5A3	Dom not benign	11	2	Case	0.0198	0.0289673
ZAN	Dom not benign	0	2	Ctrl	0.0198	NA
ZAN	Dom LoF	0	2	Ctrl	0.0198	NA
DNAH10	Dom not benign	14	18	Ctrl	0.0199	0.659815
OR2F2	Dom coding	5	1	Case	0.02	NA
PARP10	Dom coding	1	3	Ctrl	0.0202	0.0591292
RORA	Dom coding	3	3	NA	0.0202	0.0201713
TNFRSF14	Dom coding	0	2	Ctrl	0.0202	0.020207
PARP10	Dom not benign	1	3	Ctrl	0.0202	0.0591292
WDR36	Dom coding	11	2	Case	0.0204	0.0409849
CPEB1	Dom not benign	2	1	Case	0.0204	NA
DIP2A	Dom coding	3	8	Ctrl	0.0205	NA
ARHGEF18	Dom not benign	1	1	NA	0.0206	0.0206055
PCDH15	Dom LoF	1	3	Ctrl	0.0206	0.106488
BARD1	Dom not benign	0	5	Ctrl	0.0207	0.183174
IQCC	Dom coding	0	6	Ctrl	0.0208	0.051919
PATE1	Dom coding	1	3	Ctrl	0.0208	0.0208399
C8orf37	Dom not benign	0	3	Ctrl	0.0208	0.0207964
PHF12	Dom not benign	0	3	Ctrl	0.0212	0.0211849
NOC3L	Dom coding	0	3	Ctrl	0.0213	0.0213328
MCCC1	Dom not benign	1	3	Ctrl	0.0213	0.0887285
DCTN2	Dom coding	1	4	Ctrl	0.0214	NA
DCTN2	Dom not benign	1	4	Ctrl	0.0214	NA
TMEM168	Dom not benign	1	4	Ctrl	0.0214	0.0214
C21orf140	Dom coding	2	0	Case	0.0215	NA
C21orf140	Dom not benign	2	0	Case	0.0215	NA
RHOBTB2	Dom not benign	2	2	NA	0.0215	0.0215204
CHRM5	Dom not benign	4	0	Case	0.0216	0.154028
MSH3	Dom coding	8	3	Case	0.0218	0.0218447
PCDHGB4	Dom coding	1	3	Ctrl	0.0218	NA
ANKRD11	Dom not benign	4	3	Case	0.0218	0.00915948
NWD2	Dom not benign	5	0	Case	0.0218	NA
ADIPOR1	Dom coding	0	3	Ctrl	0.0219	0.0219147
CROT	Dom coding	4	3	Case	0.0219	0.202152
ICE2	Dom not benign	0	4	Ctrl	0.0219	0.0490641
KCNB2	Dom not benign	0	3	Ctrl	0.0219	0.0597525
DUSP19	Dom coding	0	4	Ctrl	0.022	0.0220234
ZNF665	Dom coding	13	3	Case	0.0221	NA
CNDP1	Dom coding	2	5	Ctrl	0.0222	0.0221699
MIA3	Dom coding	4	13	Ctrl	0.0222	NA
PSG9	Dom not benign	0	4	Ctrl	0.0222	0.0221538
ASB2	Dom coding	2	6	Ctrl	0.0223	0.0223311
PIGN	Dom coding	7	5	Case	0.0223	NA
EPN3	Dom not benign	5	0	Case	0.0223	0.0568204
CNTLN	Dom LoF	1	1	NA	0.0223	NA
DGUOK	Dom not benign	0	3	Ctrl	0.0224	0.0223934
TRIM71	Dom coding	1	4	Ctrl	0.0225	NA
KMT2E	Dom coding	3	10	Ctrl	0.0226	0.0804317
COLEC12	Dom coding	2	4	Ctrl	0.0227	0.180079
COL18A1	Dom coding	1	3	Ctrl	0.0228	NA
ITFG3	Dom not benign	0	3	Ctrl	0.0228	NA
HNRNPAB	Dom coding	1	3	Ctrl	0.0229	0.0228987
EPPK1	Dom not benign	1	3	Ctrl	0.0229	NA
ZNF341	Dom coding	1	2	Ctrl	0.023	0.0230053
FCN3	Dom coding	1	0	Case	0.0231	0.138236
OLFML2B	Dom coding	3	5	Ctrl	0.0233	0.00751198
SCARA5	Dom coding	2	1	Case	0.0233	0.0731457
SIDT1	Dom LoF	0	2	Ctrl	0.0233	NA
LARP4	Dom coding	2	5	Ctrl	0.0234	NA
ATP8A2	Dom not benign	3	2	Case	0.0234	NA
EPB41	Dom not benign	2	2	NA	0.0234	0.023408
GDPGP1	Dom not benign	1	4	Ctrl	0.0234	0.010212
ATP8B4	Dom not benign	4	4	NA	0.0235	0.0235074
CACNA1S	Dom not benign	4	8	Ctrl	0.0235	0.0509092
PLEKHH2	Dom not benign	9	8	Case	0.0235	0.0344225
SLC9C1	Dom not benign	5	3	Case	0.0235	0.0619845
MCF2L2	Dom not benign	4	0	Case	0.0236	0.0236089
ABCB9	Dom coding	0	3	Ctrl	0.0237	0.0237142
AP5M1	Dom coding	8	2	Case	0.0237	0.0763586
CCRN4L	Dom coding	0	2	Ctrl	0.0237	0.023687
ABCB9	Dom not benign	0	3	Ctrl	0.0237	0.0237142
CHD1	Dom not benign	3	5	Ctrl	0.0237	0.00467459
CDK15	Dom coding	0	3	Ctrl	0.0238	0.0238104
STRN	Dom not benign	1	4	Ctrl	0.0238	0.0237702
SART3	Dom coding	1	5	Ctrl	0.0239	0.0187979
SDCBP	Dom coding	2	1	Case	0.0239	0.0553338
TNS2	Dom coding	4	6	Ctrl	0.0239	0.0105445
TOX2	Dom coding	5	2	Case	0.0239	0.10162
XKR9	Dom not benign	0	3	Ctrl	0.0239	0.0239021
NAT10	Dom coding	15	4	Case	0.024	0.0343357
SNRNP200	Dom coding	5	7	Ctrl	0.0243	0.00693859
MISP	Dom coding	3	4	Ctrl	0.0244	0.0244382
ZNF229	Dom not benign	1	3	Ctrl	0.0244	NA
FAM189B	Dom coding	1	4	Ctrl	0.0245	0.0422932
PRSS50	Dom coding	0	3	Ctrl	0.0245	0.0244916
CANT1	Dom not benign	0	2	Ctrl	0.0247	0.0246776
COLQ	Dom coding	1	3	Ctrl	0.0248	0.024775
DFNB59	Dom coding	8	1	Case	0.0248	NA
SLC25A31	Dom not benign	0	3	Ctrl	0.0248	0.0247557
TEAD4	Dom coding	0	4	Ctrl	0.0249	0.0249484
CPNE3	Dom coding	2	9	Ctrl	0.025	0.00803035
PPP3R2	Dom coding	0	2	Ctrl	0.025	0.025049
SUSD6	Dom coding	0	4	Ctrl	0.025	0.0250042
PSMG1	Dom not benign	0	3	Ctrl	0.025	0.0250379
ZNF446	Dom coding	0	3	Ctrl	0.0251	0.0251496
EHHADH	Dom not benign	0	3	Ctrl	0.0251	0.0251049
MYC	Dom coding	0	2	Ctrl	0.0252	0.0252489
AMOTL2	Dom not benign	2	1	Case	0.0252	0.0251757
CDKL3	Dom not benign	6	0	Case	0.0252	NA
COL18A1	Dom not benign	1	1	NA	0.0252	NA
BORA	Dom coding	0	4	Ctrl	0.0253	NA
GDPGP1	Dom coding	2	4	Ctrl	0.0253	0.0328766
BORA	Dom not benign	0	4	Ctrl	0.0253	NA
DNAJC13	Dom not benign	1	1	NA	0.0253	0.0253368
H1F0	Dom coding	1	3	Ctrl	0.0254	0.118988
SLC4A1	Dom coding	2	4	Ctrl	0.0254	0.0460051
BOD1L1	Dom not benign	10	1	Case	0.0254	0.181304
IGFBP2	Dom coding	0	2	Ctrl	0.0255	NA
PTGR1	Dom coding	1	3	Ctrl	0.0255	0.0254964
ZRANB1	Dom coding	0	2	Ctrl	0.0255	0.0254698
IGFBP2	Dom not benign	0	2	Ctrl	0.0255	NA
LRRC40	Dom not benign	0	3	Ctrl	0.0257	0.0515134
C9orf156	Dom coding	2	4	Ctrl	0.0258	0.0257882
CCDC109B	Dom coding	0	4	Ctrl	0.0258	0.277463
CCDC170	Dom coding	1	5	Ctrl	0.0258	NA
KIAA2013	Dom not benign	0	2	Ctrl	0.0258	0.0258492
CNDP1	Dom not benign	1	3	Ctrl	0.0259	0.0259043
C7	Dom coding	6	9	Ctrl	0.026	NA
CPSF7	Dom coding	2	4	Ctrl	0.026	0.0112663
TRMT61A	Dom coding	1	1	NA	0.026	NA
TRMT61A	Dom not benign	1	1	NA	0.026	NA
ITPR1	Dom coding	10	10	NA	0.0261	NA
CMTR2	Dom not benign	1	2	Ctrl	0.0261	0.0443153
SIK3	Dom not benign	6	3	Case	0.0262	0.0517331
BRAT1	Dom coding	0	3	Ctrl	0.0263	0.181066
GOLGA1	Dom coding	4	9	Ctrl	0.0263	0.026271
ALMS1	Dom coding	45	22	Case	0.0264	NA
BTBD3	Dom coding	0	3	Ctrl	0.0264	0.0657695
TM9SF4	Dom coding	3	2	Case	0.0264	0.026444
TMCC2	Dom coding	0	1	Ctrl	0.0265	0.0663305
TTC8	Dom not benign	0	3	Ctrl	0.0265	0.0921473
HIST1H1C	Dom coding	5	5	NA	0.0266	0.00832602
RFTN1	Dom coding	0	4	Ctrl	0.0266	0.0266287
TRHR	Dom coding	0	4	Ctrl	0.0266	0.561471
FBXW4	Dom not benign	1	2	Ctrl	0.0266	0.0266336
METTL22	Dom not benign	2	3	Ctrl	0.0266	NA
ZSCAN23	Dom not benign	0	3	Ctrl	0.0266	NA
ADH6	Dom coding	3	3	NA	0.0267	0.0267167
LRRC40	Dom coding	2	6	Ctrl	0.0267	0.0195013
ADH6	Dom not benign	2	3	Ctrl	0.0267	0.0267167
CLEC5A	Dom coding	1	2	Ctrl	0.0268	0.0268239
MYPN	Dom not benign	4	7	Ctrl	0.0268	0.00828409
SLC22A10	Dom coding	5	0	Case	0.0269	NA
DCN	Dom not benign	2	1	Case	0.027	0.0270397
NAT10	Dom not benign	9	1	Case	0.027	0.0453228
CIRH1A	Dom not benign	1	5	Ctrl	0.0271	0.00343065
CD200R1L	Dom coding	1	1	NA	0.0272	NA
MMP7	Dom not benign	3	0	Case	0.0272	0.0876054
C7orf55-LUC7L2,LUC7L2	Dom coding	2	2	NA	0.0273	NA
FAM63B	Dom coding	2	5	Ctrl	0.0274	NA
FBN2	Dom coding	9	15	Ctrl	0.0274	0.0375346
HNRNPC	Dom coding	0	2	Ctrl	0.0274	NA
RHOT2	Dom coding	2	2	NA	0.0274	0.550306
CYP20A1	Dom not benign	3	3	NA	0.0274	0.0274099
F2RL2	Dom not benign	0	2	Ctrl	0.0274	NA
HNRNPC	Dom not benign	0	2	Ctrl	0.0274	NA
KCTD18	Dom not benign	0	3	Ctrl	0.0274	0.0273987
RHOT2	Dom not benign	2	2	NA	0.0274	0.550306
MYO16	Dom coding	4	13	Ctrl	0.0275	0.0275335
POLR1C	Dom coding	0	3	Ctrl	0.0275	0.0275234
ANGPTL5	Dom not benign	1	4	Ctrl	0.0275	0.0443361
SCGN	Dom not benign	0	2	Ctrl	0.0275	0.0275238
ZNF737	Dom coding	2	2	NA	0.0276	NA
CCDC85A	Dom coding	1	1	NA	0.0277	NA
PCBD2	Dom coding	2	1	Case	0.0277	NA
PTCHD2	Dom coding	2	8	Ctrl	0.0279	NA
AKAP8	Dom coding	3	3	NA	0.028	0.235521
C1orf86	Dom coding	2	1	Case	0.028	NA
POMT1	Dom not benign	2	5	Ctrl	0.028	0.120783
TCHP	Dom not benign	3	5	Ctrl	0.028	0.0280102
ST3GAL1	Dom coding	0	2	Ctrl	0.0281	0.0280862
TPI1	Dom coding	0	3	Ctrl	0.0282	0.0440093
PHRF1	Dom not benign	1	5	Ctrl	0.0282	NA
SLCO4C1	Dom coding	10	1	Case	0.0283	0.0282669
NCAPD3	Dom coding	8	9	Ctrl	0.0284	0.0548599
RAP1GAP2	Dom coding	0	3	Ctrl	0.0285	NA
TMEFF2	Dom coding	0	2	Ctrl	0.0285	0.0284989
TMEFF2	Dom not benign	0	2	Ctrl	0.0285	0.0284989
EGFR	Dom not benign	6	0	Case	0.0286	0.0490353
IRAK2	Dom LoF	0	2	Ctrl	0.0286	NA
HENMT1	Dom coding	1	6	Ctrl	0.0287	0.0286523
C1orf127	Dom not benign	0	2	Ctrl	0.0287	0.294611
DMKN	Dom not benign	1	1	NA	0.0287	0.0286703
MAPK7	Dom not benign	3	1	Case	0.0288	0.137656
PROKR2	Dom coding	2	4	Ctrl	0.0289	0.0289449
SCG2	Dom not benign	6	0	Case	0.0289	0.0459298
SYT9	Dom coding	2	3	Ctrl	0.0291	0.139792
SYT9	Dom not benign	2	3	Ctrl	0.0291	0.139792
SDK1	Dom coding	13	15	Ctrl	0.0292	0.0206833
AIG1	Dom not benign	1	1	NA	0.0292	0.0291636
GYLTL1B	Dom not benign	0	3	Ctrl	0.0292	0.0591126
CNGA1	Dom coding	3	4	Ctrl	0.0293	NA
LRRC8E	Dom coding	3	3	NA	0.0294	0.0691308
NMNAT3	Dom coding	0	5	Ctrl	0.0294	0.0567215
LAT	Dom not benign	0	2	Ctrl	0.0295	0.0972496
PCDHB14	Dom not benign	0	3	Ctrl	0.0296	0.0295779
SLC35B1	Dom not benign	0	3	Ctrl	0.0296	0.0296466
KIFAP3	Dom not benign	0	3	Ctrl	0.0297	0.0296692
SLCO1B1	Dom not benign	1	4	Ctrl	0.0297	0.0194247
KCNA2	Dom coding	0	2	Ctrl	0.0298	0.183621
KCNA2	Dom not benign	0	2	Ctrl	0.0298	0.183621
UPK3A	Dom coding	1	2	Ctrl	0.0299	0.0299263
NENF	Dom coding	0	2	Ctrl	0.03	0.0300049
OR2L5	Dom coding	1	3	Ctrl	0.03	NA
RUVBL1	Dom coding	1	2	Ctrl	0.03	0.0299667
NENF	Dom not benign	0	2	Ctrl	0.03	0.0300049
OR2L5	Dom not benign	1	3	Ctrl	0.03	NA
PROSER2	Dom not benign	0	3	Ctrl	0.03	0.221586
NFATC2	Dom not benign	2	3	Ctrl	0.0301	0.15005
PTGR2	Dom coding	1	3	Ctrl	0.0302	0.127819
BARX2	Dom coding	0	3	Ctrl	0.0303	0.0302748
BTG4	Dom coding	4	0	Case	0.0303	0.0303438
DCLK2	Dom coding	3	5	Ctrl	0.0303	0.0206805
LTBR	Dom coding	1	4	Ctrl	0.0303	0.0342193
BARX2	Dom not benign	0	3	Ctrl	0.0303	0.0302748
WDR36	Dom not benign	8	1	Case	0.0303	0.0629626
ANGPTL5	Dom coding	2	4	Ctrl	0.0304	0.037669
TCIRG1	Dom coding	0	1	Ctrl	0.0304	0.0303849
CSF1R	Dom not benign	2	3	Ctrl	0.0304	0.525293
WDR81	Dom coding	1	1	NA	0.0305	0.0663305
ERAP2	Dom not benign	1	3	Ctrl	0.0305	0.0304966
PLAA	Dom not benign	6	0	Case	0.0305	0.0305269
C1QC	Dom coding	1	4	Ctrl	0.0306	0.150017
FOLR2	Dom coding	0	3	Ctrl	0.0307	0.0306521
SDC2	Dom coding	1	4	Ctrl	0.0307	0.177968
HAL	Dom not benign	7	1	Case	0.0307	0.0306818
CSRNP3	Dom coding	1	3	Ctrl	0.0308	0.158437
DLC1	Dom coding	8	17	Ctrl	0.0308	0.0418515
P2RX6	Dom coding	0	2	Ctrl	0.0308	0.0633501
ANKRD53	Dom coding	3	3	NA	0.0309	0.227228
C6orf141	Dom coding	0	2	Ctrl	0.0309	0.030914
CA6	Dom coding	2	1	Case	0.0309	0.0308722
RNF207	Dom coding	0	3	Ctrl	0.0309	NA
ABCA10	Dom coding	7	7	NA	0.031	0.036567
TIMP4	Dom coding	1	4	Ctrl	0.031	0.0310163
LYAR	Dom not benign	0	4	Ctrl	0.031	0.0309724
PRKCSH	Dom not benign	2	3	Ctrl	0.031	0.0310132
PRSS21	Dom coding	1	3	Ctrl	0.0311	0.0578828
TTLL9	Dom coding	2	8	Ctrl	0.0311	NA
KIF6	Dom not benign	1	4	Ctrl	0.0311	0.0147228
FREM3	Dom LoF	0	3	Ctrl	0.0311	NA
TNFAIP8	Dom coding	0	3	Ctrl	0.0312	NA
SRPRB	Dom coding	2	2	NA	0.0314	0.0670036
AASDH	Dom not benign	0	3	Ctrl	0.0314	0.0505248
PER3	Dom not benign	1	5	Ctrl	0.0315	0.0315012
RGL1	Dom not benign	0	4	Ctrl	0.0315	0.0935977
CCR1	Dom coding	0	2	Ctrl	0.0316	NA
EPB42	Dom coding	4	3	Case	0.0316	0.0315774
PELI1	Dom not benign	0	2	Ctrl	0.0316	0.0663305
SSBP3	Dom coding	1	1	NA	0.0317	0.0317402
WDFY2	Dom coding	0	3	Ctrl	0.0317	0.0317255
AIM1L	Dom not benign	8	1	Case	0.0317	0.509449
SSBP3	Dom not benign	1	1	NA	0.0317	0.0317402
OR10A6	Dom coding	6	0	Case	0.0319	0.0318698
B3GAT2	Dom coding	1	0	Case	0.032	0.0976106
B3GAT2	Dom not benign	1	0	Case	0.032	0.0976106
COL6A6	Dom not benign	4	10	Ctrl	0.032	NA
SORCS3	Dom not benign	3	2	Case	0.032	0.0874014
FAM96A	Dom coding	0	1	Ctrl	0.0321	0.0972496
FAM96A	Dom not benign	0	1	Ctrl	0.0321	0.0972496
APOL6	Dom coding	1	3	Ctrl	0.0322	0.0322382
FNDC7	Dom coding	6	3	Case	0.0322	0.0108415
TCTN3	Dom coding	2	4	Ctrl	0.0322	0.0435999
TENM3	Dom not benign	6	6	NA	0.0322	NA
ARMC5	Dom coding	0	2	Ctrl	0.0323	NA
RASGEF1B	Dom coding	0	3	Ctrl	0.0323	0.0322522
POMT1	Dom coding	2	6	Ctrl	0.0324	0.120783
DDX28	Dom not benign	3	0	Case	0.0324	0.0649134
RP1L1	Dom not benign	2	5	Ctrl	0.0324	NA
HIVEP2	Dom coding	9	12	Ctrl	0.0325	NA
PARP8	Dom coding	1	3	Ctrl	0.0326	0.0325883
C1orf116	Dom not benign	1	2	Ctrl	0.0326	0.0764004
DEPDC1	Dom coding	0	3	Ctrl	0.0327	0.0885126
OR7A17	Dom not benign	2	3	Ctrl	0.0327	0.605087
ZNF714	Dom not benign	4	1	Case	0.0327	NA
ARHGAP29	Dom coding	4	2	Case	0.0328	0.261851
TMEM248	Dom not benign	1	1	NA	0.0328	0.0327848
AGBL5	Dom coding	11	7	Case	0.0329	0.025324
COLQ	Dom not benign	1	3	Ctrl	0.0329	0.032919
CPE	Dom coding	0	3	Ctrl	0.033	0.0329753
ABHD15	Dom coding	2	0	Case	0.0331	0.154721
CAPS2	Dom coding	2	7	Ctrl	0.0331	0.0354555
COPS6	Dom coding	0	2	Ctrl	0.0331	0.0330829
GPR6	Dom coding	0	3	Ctrl	0.0331	0.0331165
TPRKB	Dom coding	3	2	Case	0.0331	0.228743
ZNF93	Dom not benign	1	3	Ctrl	0.0331	0.209508
ZNF454	Dom not benign	4	0	Case	0.0332	0.0722641
ZNF750	Dom not benign	0	2	Ctrl	0.0332	0.0331639
CEP104	Dom not benign	3	2	Case	0.0333	0.28336
ERCC2	Dom coding	6	5	Case	0.0334	0.1167
PVRL2	Dom coding	1	4	Ctrl	0.0334	0.0234799
GUCA1B	Dom not benign	0	3	Ctrl	0.0335	0.0335048
PUM2	Dom not benign	1	2	Ctrl	0.0335	0.0769215
WDR93	Dom coding	3	5	Ctrl	0.0336	0.0209367
FXN	Dom coding	1	1	NA	0.0337	0.0336831
SULT1B1	Dom coding	2	3	Ctrl	0.0337	0.033742
TM2D3	Dom not benign	0	3	Ctrl	0.0337	0.0337065
XPNPEP1	Dom coding	3	0	Case	0.0338	0.0338051
PLBD1	Dom not benign	0	3	Ctrl	0.0338	0.0338282
KCTD4	Dom coding	3	0	Case	0.034	0.154983
RSG1	Dom coding	0	3	Ctrl	0.034	0.0985722
SLC12A4	Dom coding	2	6	Ctrl	0.034	0.160979
DCLRE1C	Dom not benign	3	1	Case	0.034	0.033979
PDE10A	Dom coding	1	2	Ctrl	0.0341	0.0341365
PATE1	Dom not benign	0	2	Ctrl	0.0341	0.0341026
PATE1	Dom LoF	0	2	Ctrl	0.0341	0.0341026
ZPBP	Dom coding	0	3	Ctrl	0.0342	0.0342463
POLR3B	Dom LoF	0	2	Ctrl	0.0342	0.0341949
ESD	Dom coding	0	3	Ctrl	0.0344	0.0343539
CABYR	Dom not benign	0	3	Ctrl	0.0344	0.0344108
TSPAN9	Dom coding	0	2	Ctrl	0.0345	0.177902
TSPAN9	Dom not benign	0	2	Ctrl	0.0345	0.177902
LAT	Dom coding	0	3	Ctrl	0.0346	0.0972496
BLM	Dom coding	9	11	Ctrl	0.0347	0.00830986
ARHGAP32	Dom not benign	2	4	Ctrl	0.0347	0.299382
EPHX3	Dom coding	1	3	Ctrl	0.0348	0.0348174
SCARA3	Dom coding	2	3	Ctrl	0.0348	0.0348328
C1orf112	Dom not benign	1	5	Ctrl	0.0348	0.0348096
UMPS	Dom coding	5	2	Case	0.0349	0.0570956
PIK3C2A	Dom coding	11	4	Case	0.035	0.0350385
ABCC11	Dom not benign	6	6	NA	0.035	0.0205353
ACAD8	Dom coding	2	2	NA	0.0351	0.0351253
OGFOD3	Dom coding	1	3	Ctrl	0.0351	0.0350738
SLBP	Dom coding	0	3	Ctrl	0.0351	0.0350529
ACAD8	Dom not benign	2	2	NA	0.0351	0.0351253
ZNF606	Dom coding	2	7	Ctrl	0.0352	0.0497485
NADSYN1	Dom not benign	1	2	Ctrl	0.0352	0.0352302
PLEKHH2	Dom LoF	0	2	Ctrl	0.0353	0.0580361
OR5AC2	Dom coding	3	4	Ctrl	0.0355	0.283885
KIAA1468	Dom coding	1	4	Ctrl	0.0356	0.199871
RP1L1	Dom coding	9	15	Ctrl	0.0356	NA
TMEM234	Dom coding	0	3	Ctrl	0.0356	0.0565084
TRIB3	Dom coding	1	3	Ctrl	0.0356	0.233215
FCAR	Dom not benign	3	2	Case	0.0356	0.212328
MMP27	Dom not benign	0	3	Ctrl	0.0356	0.035621
TMEM234	Dom not benign	0	3	Ctrl	0.0356	0.0565084
KIAA2013	Dom coding	3	2	Case	0.0359	0.0358928
ANXA6	Dom not benign	5	0	Case	0.0359	NA
LRPPRC	Dom not benign	4	10	Ctrl	0.0359	0.0549769
CHAMP1	Dom coding	6	7	Ctrl	0.036	0.0338542
NRD1	Dom coding	2	6	Ctrl	0.036	0.0360155
POLR3A	Dom not benign	2	3	Ctrl	0.036	0.0274127
ARMC9	Dom coding	7	1	Case	0.0364	0.0364338
WDR47	Dom not benign	0	3	Ctrl	0.0364	0.0579239
ISG20L2	Dom coding	0	3	Ctrl	0.0365	0.036458
NT5C1B,NT5C1B-RDH14	Dom coding	3	7	Ctrl	0.0365	0.00434231
FMNL3	Dom not benign	6	2	Case	0.0365	NA
LSR	Dom coding	3	3	NA	0.0366	0.0366217
SDR9C7	Dom coding	0	1	Ctrl	0.0366	0.0365658
SOD1	Dom coding	9	1	Case	0.0366	0.0568052
LRFN5	Dom not benign	2	0	Case	0.0366	0.0366473
YIPF1	Dom not benign	0	1	Ctrl	0.0366	0.0365793
PTCHD2	Dom not benign	1	7	Ctrl	0.0367	NA
CFAP97	Dom not benign	1	3	Ctrl	0.0368	NA
TTN	Dom coding	261	169	Case	0.0369	0.832758
ZNF688	Dom coding	1	2	Ctrl	0.0369	0.679571
SLC46A2	Dom not benign	3	0	Case	0.0369	0.0368882
CCKBR	Dom coding	0	1	Ctrl	0.037	0.0370045
EMC10	Dom coding	0	1	Ctrl	0.037	0.0370045
GLIS2	Dom coding	0	1	Ctrl	0.037	NA
HIST2H2BF	Dom coding	0	1	Ctrl	0.037	NA
MRPS7	Dom coding	0	2	Ctrl	0.037	NA
ZMYND12	Dom coding	5	0	Case	0.037	0.0370365
CCKBR	Dom not benign	0	1	Ctrl	0.037	0.0370045
GLIS2	Dom not benign	0	1	Ctrl	0.037	NA
HIST2H2BF	Dom not benign	0	1	Ctrl	0.037	NA
KEAP1	Dom not benign	0	1	Ctrl	0.037	0.0370045
KRT13	Dom not benign	0	3	Ctrl	0.037	0.0369512
MRPS7	Dom not benign	0	2	Ctrl	0.037	NA
CMTR2	Dom LoF	0	1	Ctrl	0.037	0.0370045
KEAP1	Dom LoF	0	1	Ctrl	0.037	0.0370045
LRRC74A	Dom not benign	3	5	Ctrl	0.0371	0.516958
GTF3A	Dom coding	1	4	Ctrl	0.0372	NA
LRIG1	Dom coding	4	7	Ctrl	0.0372	0.0619237
GPR107	Dom not benign	1	3	Ctrl	0.0372	0.0371688
TYRP1	Dom not benign	0	3	Ctrl	0.0372	0.0372096
FUT10	Dom LoF	0	2	Ctrl	0.0372	0.0852216
KDM4C	Dom not benign	7	4	Case	0.0373	0.100502
SLC6A2	Dom not benign	0	2	Ctrl	0.0373	NA
KLK8	Dom coding	2	2	NA	0.0374	0.0831557
TENM3	Dom coding	7	13	Ctrl	0.0374	NA
C17orf53	Dom not benign	1	3	Ctrl	0.0374	0.0374076
DAP3	Dom not benign	0	3	Ctrl	0.0374	0.0373864
IL20RA	Dom coding	1	4	Ctrl	0.0375	0.0375286
TMEM260	Dom coding	3	3	NA	0.0375	0.0277365
EPB41	Dom coding	2	4	Ctrl	0.0376	0.00271722
PLXDC2	Dom coding	1	7	Ctrl	0.0376	0.0804079
PUS7	Dom coding	1	2	Ctrl	0.0376	0.0376465
ZNF596	Dom not benign	1	3	Ctrl	0.0376	0.0375621
DCDC2B	Dom coding	0	3	Ctrl	0.0378	NA
GPC2	Dom coding	2	2	NA	0.0378	0.0377603
ITCH	Dom coding	1	2	Ctrl	0.0378	0.46958
SPRED1	Dom coding	0	3	Ctrl	0.0378	0.0378133
SPRED1	Dom not benign	0	3	Ctrl	0.0378	0.0378133
ZDHHC6	Dom not benign	0	3	Ctrl	0.0378	0.063597
NLN	Dom coding	6	4	Case	0.0382	0.0505047
NOTCH2	Dom not benign	3	8	Ctrl	0.0382	0.0761391
ADCK3	Dom coding	5	3	Case	0.0383	0.181985
FEZF1	Dom coding	0	5	Ctrl	0.0383	0.0602881
CD200R1	Dom not benign	0	2	Ctrl	0.0383	0.0973897
PTPRS	Dom not benign	0	6	Ctrl	0.0383	0.106365
RFTN2	Dom not benign	3	3	NA	0.0383	0.0383107
TMX3	Dom not benign	0	2	Ctrl	0.0383	NA
ESRP2	Dom not benign	5	0	Case	0.0384	0.0384061
AMY2B	Dom coding	0	1	Ctrl	0.0385	0.038531
BBS10	Dom coding	2	3	Ctrl	0.0386	0.0235481
CCNE1	Dom coding	1	2	Ctrl	0.0386	0.160093
POGZ	Dom coding	4	3	Case	0.0386	0.0385892
BFSP1	Dom not benign	1	1	NA	0.0387	0.0387163
ANKRD27	Dom coding	3	9	Ctrl	0.0388	0.0646533
EIF4ENIF1	Dom not benign	2	3	Ctrl	0.0388	0.0494915
C12orf43	Dom coding	0	2	Ctrl	0.0389	0.115491
PACS2	Dom coding	1	1	NA	0.0389	0.0389223
C12orf43	Dom not benign	0	2	Ctrl	0.0389	0.115491
CCDC109B	Dom not benign	0	2	Ctrl	0.0389	0.200214
PACS2	Dom not benign	1	1	NA	0.0389	0.0389223
MC5R	Dom coding	0	3	Ctrl	0.039	0.0738885
TPH1	Dom coding	2	2	NA	0.039	0.00954967
BRAF	Dom not benign	2	0	Case	0.039	0.0390343
MC5R	Dom not benign	0	3	Ctrl	0.039	0.0738885
FAM153B	Dom coding	1	2	Ctrl	0.0391	NA
SLC45A1	Dom coding	4	5	Ctrl	0.0391	0.0390762
DNAH12	Dom coding	2	2	NA	0.0393	0.0392897
VPS33B	Dom coding	1	4	Ctrl	0.0393	0.0393077
C1QA	Dom coding	1	2	Ctrl	0.0394	0.0394331
MYLK	Dom coding	3	8	Ctrl	0.0394	0.0992606
C14orf37	Dom coding	6	3	Case	0.0395	0.0297977
EXTL1	Dom coding	2	1	Case	0.0396	0.0395581
EXTL1	Dom not benign	2	0	Case	0.0396	0.0395581
RHOBTB1	Dom not benign	2	2	NA	0.0396	0.17339
ZNF568	Dom not benign	6	0	Case	0.0396	NA
COL6A6	Dom coding	12	20	Ctrl	0.0397	NA
KIAA1841	Dom coding	6	0	Case	0.0397	0.0396911
KIF27	Dom coding	2	3	Ctrl	0.0397	0.0396554
PDHB	Dom coding	0	5	Ctrl	0.0397	0.0396931
ADRM1	Dom coding	0	2	Ctrl	0.04	0.0399516
TMEM179B	Dom coding	0	2	Ctrl	0.0401	0.0400847
TMEM179B	Dom not benign	0	2	Ctrl	0.0401	0.0400847
IFNL1	Dom coding	0	2	Ctrl	0.0402	0.199695
ZSWIM5	Dom not benign	2	0	Case	0.0402	NA
CASC4	Dom coding	0	3	Ctrl	0.0403	0.0403104
CASC4	Dom not benign	0	3	Ctrl	0.0403	0.0403104
RAB11FIP1	Dom not benign	3	2	Case	0.0403	0.862903
ACCSL	Dom coding	6	0	Case	0.0404	NA
CCDC63	Dom not benign	0	2	Ctrl	0.0404	0.0404029
NGLY1	Dom not benign	1	3	Ctrl	0.0404	0.0403679
RCC1	Dom not benign	0	2	Ctrl	0.0404	0.0403624
ILK	Dom coding	3	2	Case	0.0405	0.607557
TTPAL	Dom coding	2	4	Ctrl	0.0405	0.0404611
KCNS3	Dom not benign	1	3	Ctrl	0.0405	0.0405112
STEAP2	Dom not benign	0	2	Ctrl	0.0405	0.0405069
HIST1H2BI	Dom coding	0	3	Ctrl	0.0406	0.234931
HIST1H2BI	Dom not benign	0	3	Ctrl	0.0406	0.234931
FOXA2	Dom not benign	1	1	NA	0.0407	0.177652
DIABLO	Dom coding	0	2	Ctrl	0.0408	0.0407739
IQCB1	Dom coding	5	0	Case	0.0408	0.0407634
OR11L1	Dom coding	2	1	Case	0.0408	0.187852
GUCY2C	Dom not benign	0	2	Ctrl	0.0408	0.0407768
PPM1J	Dom not benign	2	1	Case	0.0408	0.0408163
SLC1A6	Dom not benign	1	2	Ctrl	0.0408	0.040823
HAT1	Dom coding	0	2	Ctrl	0.041	0.11218
E2F6	Dom coding	1	1	NA	0.0411	NA
ARMC6	Dom not benign	1	3	Ctrl	0.0411	0.0410674
PTPRU	Dom not benign	10	2	Case	0.0411	0.0116072
RHO	Dom not benign	2	1	Case	0.0411	0.0411333
C15orf32	Dom coding	1	1	NA	0.0412	0.0412256
KATNA1	Dom not benign	0	3	Ctrl	0.0412	0.0411631
COL5A2	Dom coding	4	4	NA	0.0413	0.0412904
SIGLEC10	Dom not benign	2	0	Case	0.0413	0.0413378
ELMO2	Dom not benign	0	3	Ctrl	0.0414	0.0413863
TBC1D26	Dom coding	1	1	NA	0.0415	NA
TBC1D26	Dom not benign	1	1	NA	0.0415	NA
ATP5S	Dom coding	0	3	Ctrl	0.0416	0.0416097
CWC25	Dom coding	1	4	Ctrl	0.0416	NA
EAF1	Dom coding	0	2	Ctrl	0.0416	0.0415601
ATP5S	Dom not benign	0	3	Ctrl	0.0416	0.0416097
EAF1	Dom not benign	0	2	Ctrl	0.0416	0.0415601
MEDAG	Dom coding	0	2	Ctrl	0.0417	0.04169
SHISA9	Dom coding	3	2	Case	0.0417	NA
YEATS2	Dom coding	6	10	Ctrl	0.0417	NA
ANKRD50	Dom not benign	2	0	Case	0.0417	0.0417128
PHACTR2	Dom coding	1	5	Ctrl	0.0418	NA
ZNF404	Dom not benign	3	0	Case	0.0418	NA
OR2A25	Dom coding	2	2	NA	0.0419	NA
SAMD15	Dom coding	7	0	Case	0.0419	0.108004
TFDP1	Dom coding	1	2	Ctrl	0.042	0.0420162
ZFP2	Dom coding	4	6	Ctrl	0.042	0.107174
ZNF34	Dom coding	0	3	Ctrl	0.042	NA
C15orf39	Dom coding	1	4	Ctrl	0.0421	0.187198
NDRG1	Dom coding	0	2	Ctrl	0.0421	0.0421349
BUD13	Dom not benign	1	2	Ctrl	0.0421	0.0421191
PLEK2	Dom LoF	0	2	Ctrl	0.0421	0.0421026
PPP2R1B	Dom not benign	0	3	Ctrl	0.0422	0.0422373
TBX4	Dom not benign	0	1	Ctrl	0.0423	0.139374
TNC	Dom not benign	3	8	Ctrl	0.0423	0.0422919
EIF4ENIF1	Dom coding	3	5	Ctrl	0.0424	0.17873
LRRC20	Dom coding	0	2	Ctrl	0.0424	0.0423663
PSENEN	Dom coding	0	2	Ctrl	0.0424	0.0423608
FZD4	Dom not benign	0	2	Ctrl	0.0424	0.0424237
PSENEN	Dom not benign	0	2	Ctrl	0.0424	0.0423608
OTULIN	Dom coding	0	3	Ctrl	0.0425	NA
TRMT6	Dom coding	2	6	Ctrl	0.0425	0.0976642
CD247	Dom not benign	3	0	Case	0.0426	0.0426106
ALDOB	Dom coding	2	5	Ctrl	0.0427	0.144938
ASL	Dom not benign	0	2	Ctrl	0.0427	0.0426732
NLN	Dom not benign	4	4	NA	0.0427	0.0253073
ADAMTS10	Dom coding	0	3	Ctrl	0.0428	0.0427892
ARHGEF38	Dom coding	3	7	Ctrl	0.0428	0.573102
LRRC19	Dom coding	3	0	Case	0.0428	0.219399
PC	Dom coding	1	2	Ctrl	0.0428	0.0427931
ADAMTS10	Dom not benign	0	3	Ctrl	0.0428	0.0427892
PC	Dom not benign	1	2	Ctrl	0.0428	0.0427931
COPS8	Dom coding	0	3	Ctrl	0.0429	0.0428635
NUPR1	Dom coding	0	2	Ctrl	0.0429	0.0428766
CCIN	Dom not benign	0	2	Ctrl	0.043	0.141177
IFNA5	Dom not benign	3	0	Case	0.043	0.0430463
IRAK2	Dom not benign	4	6	Ctrl	0.043	0.206292
SCAMP2	Dom not benign	1	1	NA	0.043	0.0430142
TNFRSF14	Dom not benign	0	2	Ctrl	0.043	0.0430485
ZNF365	Dom not benign	2	2	NA	0.043	0.236322
ZNF365	Dom LoF	0	2	Ctrl	0.043	NA
MOS	Dom coding	0	2	Ctrl	0.0431	0.112186
SERTAD3	Dom coding	0	2	Ctrl	0.0431	0.0431107
ZNF273	Dom coding	1	5	Ctrl	0.0431	0.852319
ECT2	Dom not benign	1	1	NA	0.0431	0.0431221
MOS	Dom not benign	0	2	Ctrl	0.0431	0.112186
ST6GALNAC6	Dom not benign	0	4	Ctrl	0.0431	0.116942
CNTLN	Dom not benign	4	5	Ctrl	0.0432	NA
CCNT2	Dom coding	1	1	NA	0.0433	0.0433483
ICE2	Dom coding	3	6	Ctrl	0.0433	0.077897
UCP2	Dom coding	5	0	Case	0.0433	0.21365
CCNT2	Dom not benign	1	1	NA	0.0433	0.0433483
OR7C2	Dom not benign	1	2	Ctrl	0.0433	0.0317288
VCAM1	Dom coding	1	5	Ctrl	0.0435	0.409889
LGR5	Dom coding	9	4	Case	0.0436	0.161535
KRT37	Dom not benign	0	2	Ctrl	0.0436	0.523251
ZBTB10	Dom not benign	0	3	Ctrl	0.0436	NA
CCM2L	Dom coding	0	3	Ctrl	0.0439	0.04394
MS4A14	Dom coding	2	2	NA	0.0439	0.0285215
SH3RF1	Dom coding	8	0	Case	0.0439	0.144045
SLC2A13	Dom coding	0	3	Ctrl	0.0439	0.0438664
SLC6A4	Dom not benign	3	0	Case	0.0439	0.0438957
IFT52	Dom coding	2	2	NA	0.044	0.0439715
SSH2	Dom coding	4	7	Ctrl	0.044	0.115442
SAMD12	Dom not benign	0	3	Ctrl	0.044	0.0440331
POU4F2	Dom coding	1	2	Ctrl	0.0441	0.0603606
RFPL4A	Dom coding	5	0	Case	0.0441	NA
RBM48	Dom not benign	0	2	Ctrl	0.0441	NA
SLC9A3R1	Dom not benign	1	3	Ctrl	0.0441	0.36592
STK32A	Dom not benign	3	1	Case	0.0441	NA
EYS	Dom coding	12	18	Ctrl	0.0444	0.0599635
VAT1L	Dom coding	2	4	Ctrl	0.0444	0.0443966
CACNA1C	Dom not benign	3	3	NA	0.0444	NA
DYNC2LI1	Dom not benign	0	3	Ctrl	0.0444	0.0444324
IMMP2L	Dom not benign	3	0	Case	0.0444	0.044437
GPR39	Dom coding	2	1	Case	0.0445	0.0444561
ALG10	Dom not benign	0	3	Ctrl	0.0445	NA
MCM5	Dom not benign	1	2	Ctrl	0.0445	0.0445061
OTOL1	Dom coding	2	7	Ctrl	0.0447	NA
SEC14L5	Dom coding	2	0	Case	0.0447	NA
CHI3L1	Dom not benign	0	3	Ctrl	0.0447	0.0446618
KDM5B	Dom not benign	0	5	Ctrl	0.0447	0.0447168
ACO2	Dom coding	0	3	Ctrl	0.0448	0.0448351
RHEBL1	Dom coding	3	0	Case	0.0448	0.0447833
ACO2	Dom not benign	0	3	Ctrl	0.0448	0.0448351
ARHGEF10	Dom not benign	4	7	Ctrl	0.0448	0.0447734
ETS2	Dom coding	3	1	Case	0.0449	0.0448667
PDLIM2	Dom not benign	0	3	Ctrl	0.0449	0.0874246
DEF6	Dom not benign	1	2	Ctrl	0.045	0.0449615
EHBP1	Dom not benign	1	2	Ctrl	0.045	0.0449624
DCDC2	Dom coding	5	0	Case	0.0451	0.0450669
SNIP1	Dom coding	0	1	Ctrl	0.0451	0.0450763
IL6R	Dom not benign	0	2	Ctrl	0.0451	0.193444
POLE	Dom coding	17	6	Case	0.0452	0.0452311
STX8	Dom coding	2	2	NA	0.0452	0.0452039
ARSJ	Dom coding	5	0	Case	0.0453	NA
CCDC17	Dom not benign	1	1	NA	0.0453	0.0452604
MCAM	Dom not benign	0	2	Ctrl	0.0453	0.679543
SRRM5	Dom coding	0	2	Ctrl	0.0454	NA
SP1	Dom not benign	3	0	Case	0.0454	0.0454051
CARD17	Dom coding	0	3	Ctrl	0.0455	0.0763835
DNMT1	Dom coding	1	5	Ctrl	0.0455	0.0454741
SERPINB1	Dom not benign	1	1	NA	0.0455	0.0455127
ARHGEF12	Dom coding	5	11	Ctrl	0.0456	NA
SLC11A2	Dom not benign	0	2	Ctrl	0.0456	0.0455534
TSLP	Dom coding	0	3	Ctrl	0.0457	0.0856194
CCDC146	Dom not benign	1	5	Ctrl	0.0457	0.0977297
FAM47E,FAM47E-STBD1	Dom coding	0	4	Ctrl	0.0458	NA
ABCB1	Dom not benign	3	4	Ctrl	0.0458	0.132507
FAM47E,FAM47E-STBD1	Dom not benign	0	3	Ctrl	0.0458	NA
R3HDML	Dom not benign	0	2	Ctrl	0.0458	0.11844
ZNF708	Dom not benign	1	3	Ctrl	0.0458	0.329962
CYB561D1	Dom coding	3	0	Case	0.0459	0.480049
CYB561D1	Dom not benign	3	0	Case	0.0459	0.480049
HMGB4	Dom not benign	1	1	NA	0.0459	0.0459204
PCDH1	Dom not benign	1	2	Ctrl	0.0459	0.152186
TTC16	Dom not benign	2	4	Ctrl	0.0459	0.0458737
ZNF684	Dom LoF	1	1	NA	0.0459	0.176989
CEACAM4	Dom coding	4	2	Case	0.046	0.0533576
RHBDL3	Dom coding	0	3	Ctrl	0.046	0.0460257
CCRL2	Dom not benign	0	2	Ctrl	0.046	NA
PRKCQ	Dom not benign	1	2	Ctrl	0.046	0.0460193
BMPR1A	Dom not benign	0	2	Ctrl	0.0461	0.0921434
CDK15	Dom not benign	0	2	Ctrl	0.0461	0.0460763
CNNM4	Dom not benign	0	3	Ctrl	0.0461	0.0461169
DIP2A	Dom not benign	1	6	Ctrl	0.0461	NA
TP63	Dom not benign	2	1	Case	0.0461	0.0461116
INSR	Dom LoF	0	3	Ctrl	0.0461	NA
GPR75	Dom not benign	0	3	Ctrl	0.0462	0.571865
PPAPDC1B	Dom not benign	3	0	Case	0.0462	NA
ZNF80	Dom coding	1	1	NA	0.0463	0.151982
THBS3	Dom coding	6	7	Ctrl	0.0464	0.136252
TRHR	Dom not benign	0	2	Ctrl	0.0464	0.238468
POU5F1B	Dom coding	0	3	Ctrl	0.0465	NA
POU5F1B	Dom not benign	0	3	Ctrl	0.0465	NA
SERPINA4	Dom not benign	1	3	Ctrl	0.0465	0.0465284
TDRD7	Dom not benign	3	0	Case	0.0465	0.0465113
FAM149B1	Dom coding	3	5	Ctrl	0.0467	NA
NCKIPSD	Dom coding	3	5	Ctrl	0.0467	0.0452647
ZNF124	Dom coding	1	3	Ctrl	0.0468	0.0468233
PIWIL3	Dom LoF	0	2	Ctrl	0.0468	0.0467788
ITGA1	Dom coding	3	7	Ctrl	0.0469	0.0529542
TRMT6	Dom not benign	0	3	Ctrl	0.0469	0.508284
NPR2	Dom not benign	1	2	Ctrl	0.047	0.0470018
OR2D2	Dom coding	2	0	Case	0.0471	NA
ZC3HC1	Dom coding	11	2	Case	0.0471	0.0471221
CXCL16	Dom coding	2	0	Case	0.0472	0.0471608
HCN4	Dom coding	0	3	Ctrl	0.0472	0.0472171
SLC16A10	Dom coding	1	6	Ctrl	0.0472	0.0818576
HCN4	Dom not benign	0	3	Ctrl	0.0472	0.0472171
KIT	Dom not benign	0	3	Ctrl	0.0472	0.0472044
FRS3	Dom coding	0	1	Ctrl	0.0473	0.0473447
FRS3	Dom not benign	0	1	Ctrl	0.0473	0.0473447
OR51B6	Dom coding	0	2	Ctrl	0.0474	0.0474488
TRIM44	Dom coding	0	2	Ctrl	0.0474	0.151304
PCDHGB4	Dom not benign	1	2	Ctrl	0.0474	NA
TCAIM	Dom not benign	0	2	Ctrl	0.0474	0.0474295
IMPACT	Dom coding	3	0	Case	0.0475	0.0718449
SIDT1	Dom coding	3	6	Ctrl	0.0476	0.47014
SIDT1	Dom not benign	3	6	Ctrl	0.0476	0.47014
SOCS6	Dom not benign	1	1	NA	0.0476	0.124079
C10orf107	Dom not benign	2	0	Case	0.0477	0.0476935
IL20RA	Dom not benign	1	2	Ctrl	0.0477	0.047726
CRLF1	Dom coding	0	2	Ctrl	0.0478	0.0477643
HN1L	Dom coding	2	0	Case	0.0478	0.0477626
ISX	Dom coding	1	1	NA	0.0478	0.0477702
DCC	Dom not benign	4	0	Case	0.0478	0.0477702
TBX10	Dom not benign	0	3	Ctrl	0.0478	0.526072
C5orf60	Dom coding	0	3	Ctrl	0.0479	NA
EYA4	Dom coding	2	7	Ctrl	0.0479	0.0479245
CYFIP2	Dom not benign	3	2	Case	0.0479	NA
PTGR2	Dom not benign	0	2	Ctrl	0.0479	0.202392
PACSIN3	Dom coding	0	4	Ctrl	0.048	0.255393
PXDNL	Dom coding	2	2	NA	0.048	NA
SPTLC3	Dom not benign	2	4	Ctrl	0.048	0.721542
TMEM30A	Dom coding	0	1	Ctrl	0.0481	0.0480904
ATP7B	Dom not benign	8	3	Case	0.0481	NA
ERCC4	Dom not benign	3	3	NA	0.0481	0.271993
SERPINE1	Dom coding	1	1	NA	0.0482	0.0482437
SERPINE1	Dom not benign	1	1	NA	0.0482	0.0482437
SPG11	Dom not benign	4	6	Ctrl	0.0482	0.417638
MCUR1	Dom coding	2	1	Case	0.0483	0.653469
CC2D1B	Dom not benign	3	2	Case	0.0483	0.026092
HACL1	Dom not benign	3	3	NA	0.0483	0.198778
BCL2L14	Dom coding	1	2	Ctrl	0.0484	0.0483511
LSM8	Dom coding	0	2	Ctrl	0.0484	0.0483504
SNAP91	Dom not benign	2	4	Ctrl	0.0484	NA
CTSK	Dom coding	0	3	Ctrl	0.0485	0.0484544
CBLC	Dom not benign	0	2	Ctrl	0.0485	0.116522
CD2AP	Dom not benign	1	4	Ctrl	0.0485	0.0485111
TREML1	Dom coding	0	3	Ctrl	0.0486	0.249679
BBS12	Dom coding	2	2	NA	0.0487	0.0649349
OPRM1	Dom coding	0	3	Ctrl	0.0487	NA
PDE4DIP	Dom coding	9	14	Ctrl	0.0487	0.0127348
CRY1	Dom not benign	0	2	Ctrl	0.0487	0.0487471
HNRNPAB	Dom not benign	0	2	Ctrl	0.0487	0.0486512
OR10H3	Dom coding	5	0	Case	0.0488	0.727841
HPS1	Dom not benign	0	2	Ctrl	0.0488	0.0487617
DDOST	Dom coding	4	2	Case	0.0489	0.196361
PHKG2	Dom coding	1	5	Ctrl	0.0489	0.127161
GPR87	Dom not benign	1	3	Ctrl	0.0489	0.122936
CEACAM21	Dom not benign	0	3	Ctrl	0.049	NA
DENND5B	Dom not benign	1	2	Ctrl	0.049	NA
AXIN2	Dom coding	0	3	Ctrl	0.0491	0.0490533
ESYT2	Dom not benign	1	2	Ctrl	0.0491	0.0491097
KL	Dom coding	9	1	Case	0.0492	0.146069
NCR1	Dom not benign	2	0	Case	0.0492	0.0492101
ZNF781	Dom coding	1	4	Ctrl	0.0493	0.049288
CATSPERD	Dom LoF	0	2	Ctrl	0.0493	NA
SLC35A4	Dom LoF	0	2	Ctrl	0.0493	NA
OR5D14	Dom coding	1	1	NA	0.0494	0.0493995
FAM218A	Dom coding	0	2	Ctrl	0.0495	0.0495266
MMP24	Dom coding	2	0	Case	0.0495	NA
GNAO1	Dom coding	0	2	Ctrl	0.0496	0.0496098
ADGRG3	Dom not benign	1	1	NA	0.0497	0.199832
C14orf37	Dom not benign	3	1	Case	0.0497	0.0139271
IMPDH2	Dom not benign	2	0	Case	0.0497	0.0497395
PPCS	Dom coding	2	0	Case	0.0498	NA
ZNF761	Dom coding	2	3	Ctrl	0.0498	0.124079
FBN2	Dom not benign	4	7	Ctrl	0.0498	0.0498284
ZNF761	Dom not benign	2	3	Ctrl	0.0498	0.124079
ITFG3	Dom coding	0	5	Ctrl	0.0499	NA
AOC3	Dom coding	6	2	Case	0.05	0.127297
NEK1	Dom not benign	7	0	Case	0.05	NA
CBLC	Dom coding	1	6	Ctrl	0.0501	0.112435
UTRN	Dom coding	16	27	Ctrl	0.0501	0.074925
HCAR1	Dom not benign	1	2	Ctrl	0.0501	0.226312
TMEM62	Dom not benign	5	1	Case	0.0501	0.0739724
ZNF184	Dom not benign	1	2	Ctrl	0.0501	0.111719
SYT5	Dom coding	0	3	Ctrl	0.0502	0.542508
SPRYD3	Dom coding	1	1	NA	0.0503	0.0503264
RNF31	Dom not benign	0	2	Ctrl	0.0503	NA
C19orf57	Dom coding	3	1	Case	0.0504	0.29069
ATP6V1H	Dom not benign	2	2	NA	0.0504	0.0503672
ADCY4	Dom coding	2	5	Ctrl	0.0505	0.0505128
ZNF596	Dom coding	3	5	Ctrl	0.0505	0.0505359
GPATCH1	Dom not benign	1	2	Ctrl	0.0505	0.0504747
WHSC1L1	Dom not benign	0	3	Ctrl	0.0505	NA
FNBP1	Dom not benign	0	3	Ctrl	0.0506	NA
ORC5	Dom not benign	3	0	Case	0.0506	0.050636
GATSL3	Dom coding	0	2	Ctrl	0.0507	NA
CSRP1	Dom LoF	3	0	Case	0.0507	0.0507226
VTA1	Dom coding	2	2	NA	0.0508	0.0508227
CNN1	Dom not benign	0	2	Ctrl	0.0508	0.0507619
VTA1	Dom not benign	2	2	NA	0.0508	0.0508227
PSG9	Dom coding	1	4	Ctrl	0.0509	0.0509244
EPHX3	Dom not benign	0	2	Ctrl	0.0509	0.0509394
ATP6V1H	Dom LoF	0	2	Ctrl	0.0509	0.0509322
AMOTL2	Dom coding	3	2	Case	0.0511	0.0510815
NARS2	Dom coding	2	5	Ctrl	0.0511	0.100895
VANGL2	Dom coding	1	4	Ctrl	0.0511	0.0511045
CREM	Dom not benign	0	2	Ctrl	0.0511	0.149409
CRP	Dom coding	0	2	Ctrl	0.0512	0.0511688
ENG	Dom coding	6	0	Case	0.0512	0.155808
POM121L2	Dom coding	4	13	Ctrl	0.0512	NA
CDHR3	Dom not benign	2	4	Ctrl	0.0512	NA
CRP	Dom not benign	0	2	Ctrl	0.0512	0.0511688
LMTK3	Dom not benign	0	4	Ctrl	0.0514	NA
REPS1	Dom coding	6	1	Case	0.0515	0.0514971
WDR76	Dom coding	6	0	Case	0.0515	0.0818278
CPSF7	Dom not benign	1	2	Ctrl	0.0515	0.034518
CCDC168	Dom coding	1	1	NA	0.0516	NA
FOXRED1	Dom not benign	0	2	Ctrl	0.0516	0.0515868
SOAT1	Dom not benign	2	3	Ctrl	0.0516	0.051627
FAM83C	Dom coding	1	2	Ctrl	0.0517	0.0517434
FAM83C	Dom not benign	1	2	Ctrl	0.0517	0.0517434
MTCH2	Dom not benign	1	1	NA	0.0517	0.0516881
CLMN	Dom coding	3	10	Ctrl	0.0518	0.0703863
PDZD7	Dom coding	0	2	Ctrl	0.0518	0.186153
TMEM14B	Dom coding	1	1	NA	0.0518	0.172869
PDZD7	Dom not benign	0	2	Ctrl	0.0518	0.186153
TMEM14B	Dom not benign	1	1	NA	0.0518	0.172869
STRBP	Dom coding	3	2	Case	0.0519	0.0519188
SMAD7	Dom not benign	1	1	NA	0.0519	0.138236
CSNK2A3	Dom coding	3	4	Ctrl	0.052	NA
TCF7L1	Dom coding	1	0	Case	0.052	0.052012
CSNK2A3	Dom not benign	3	4	Ctrl	0.052	NA
SLA	Dom not benign	0	2	Ctrl	0.052	0.600047
AGXT	Dom coding	0	2	Ctrl	0.0521	0.0520789
AGXT	Dom not benign	0	2	Ctrl	0.0521	0.0520789
CD55	Dom not benign	2	2	NA	0.0521	0.215401
ZFP69B	Dom not benign	3	0	Case	0.0521	0.709515
C10orf2	Dom coding	5	0	Case	0.0522	0.306305
DNAAF3	Dom coding	1	3	Ctrl	0.0522	NA
FFAR2	Dom not benign	1	2	Ctrl	0.0522	0.0356681
ZNF620	Dom not benign	0	2	Ctrl	0.0522	0.0522188
MYO19	Dom coding	6	8	Ctrl	0.0523	NA
GJB5	Dom not benign	2	0	Case	0.0523	0.0523138
GJB5	Dom coding	2	1	Case	0.0524	0.0523138
OR10Z1	Dom coding	1	4	Ctrl	0.0524	0.0908834
OR10Z1	Dom not benign	1	4	Ctrl	0.0524	0.0908834
LMAN1L	Dom coding	1	3	Ctrl	0.0525	0.0524575
PAM	Dom LoF	0	2	Ctrl	0.0525	0.0524666
CDRT1	Dom coding	2	2	NA	0.0526	NA
CLOCK	Dom coding	1	5	Ctrl	0.0526	0.0525571
CDRT1	Dom not benign	2	2	NA	0.0526	NA
CTDSPL2	Dom coding	1	1	NA	0.0527	0.0527312
HABP2	Dom coding	3	3	NA	0.0527	0.052708
IRF3	Dom coding	1	2	Ctrl	0.0527	0.270381
PUS7L	Dom coding	1	5	Ctrl	0.0527	0.0527283
PYGO2	Dom coding	0	2	Ctrl	0.0527	0.0527304
SLC52A2	Dom coding	3	0	Case	0.0527	0.608243
AGBL3	Dom not benign	1	3	Ctrl	0.0527	NA
CTDSPL2	Dom not benign	1	1	NA	0.0527	0.0527312
IRF3	Dom not benign	1	2	Ctrl	0.0527	0.270381
UGT2B4	Dom not benign	1	5	Ctrl	0.0527	NA
SOD1	Dom not benign	8	1	Case	0.0528	0.0842155
SAMD9	Dom coding	4	9	Ctrl	0.0529	0.393859
CHP2	Dom coding	1	1	NA	0.053	0.137414
OSBPL9	Dom not benign	2	2	NA	0.053	0.05295
LIG1	Dom coding	2	3	Ctrl	0.0531	0.071837
MST1	Dom LoF	0	2	Ctrl	0.0531	0.248328
PDE11A	Dom coding	3	3	NA	0.0532	0.0531763
MTMR4	Dom not benign	4	0	Case	0.0532	0.173146
ZMYM6	Dom not benign	1	4	Ctrl	0.0532	0.0744711
CYP27B1	Dom coding	2	1	Case	0.0533	0.0533107
THNSL1	Dom not benign	2	4	Ctrl	0.0533	0.132801
CNDP2	Dom coding	1	1	NA	0.0534	0.053431
FAM71A	Dom coding	1	3	Ctrl	0.0534	0.0334461
ACAA1	Dom not benign	1	5	Ctrl	0.0534	0.0386457
PROKR2	Dom not benign	1	2	Ctrl	0.0534	0.0534486
CAB39L	Dom coding	0	2	Ctrl	0.0535	0.0534975
MCM5	Dom coding	4	3	Case	0.0535	0.0534514
SERPINA1	Dom coding	4	0	Case	0.0535	0.258768
CAB39L	Dom not benign	0	2	Ctrl	0.0535	0.0534975
CTSC	Dom not benign	4	0	Case	0.0535	0.0535332
SARDH	Dom not benign	0	7	Ctrl	0.0536	0.0535852
SLBP	Dom not benign	0	2	Ctrl	0.0536	0.0536125
ZNF234	Dom coding	11	2	Case	0.0538	NA
GHSR	Dom not benign	1	1	NA	0.0538	0.0538261
ATP2A3	Dom coding	1	1	NA	0.0539	0.140524
MEGF11	Dom coding	3	5	Ctrl	0.0539	0.0444663
COLEC12	Dom not benign	0	2	Ctrl	0.0539	0.0538866
KEAP1	Dom coding	0	1	Ctrl	0.054	0.053976
LONP2	Dom coding	1	5	Ctrl	0.054	0.0539758
NRG1	Dom coding	10	2	Case	0.0541	0.0297202
TMEM106C	Dom coding	1	1	NA	0.0541	0.184868
PLEK	Dom not benign	1	1	NA	0.0541	0.054104
IPMK	Dom coding	0	1	Ctrl	0.0542	0.0542473
SIK3	Dom coding	8	4	Case	0.0542	0.0622654
ERCC4	Dom LoF	1	1	NA	0.0542	0.178951
KIAA0195	Dom coding	2	6	Ctrl	0.0543	0.239661
NFU1	Dom coding	0	2	Ctrl	0.0543	0.0543116
UGT1A3	Dom coding	0	2	Ctrl	0.0543	0.0542853
CFAP43	Dom not benign	3	8	Ctrl	0.0544	0.187322
IPCEF1	Dom not benign	2	0	Case	0.0544	0.210228
ATG4D	Dom coding	1	5	Ctrl	0.0545	0.201955
CYP2E1	Dom coding	2	5	Ctrl	0.0545	0.0544995
IVL	Dom coding	1	2	Ctrl	0.0545	0.0544807
LMF1	Dom coding	0	2	Ctrl	0.0545	NA
2017-03-11	Dom coding	0	1	Ctrl	0.0545	NA
MYL5	Dom coding	1	3	Ctrl	0.0545	NA
SERPINB9	Dom coding	0	2	Ctrl	0.0545	0.0545436
USB1	Dom coding	0	2	Ctrl	0.0545	0.054452
CREB3L1	Dom not benign	2	2	NA	0.0545	NA
2017-03-11	Dom not benign	0	1	Ctrl	0.0545	NA
SERPINB9	Dom not benign	0	2	Ctrl	0.0545	0.0545436
ZNF570	Dom LoF	0	2	Ctrl	0.0546	0.0545728
CRYGC	Dom coding	0	2	Ctrl	0.0549	0.054907
RET	Dom coding	1	2	Ctrl	0.055	0.0550016
SNPH	Dom coding	0	2	Ctrl	0.055	0.0550215
CCDC39	Dom coding	6	5	Case	0.0551	NA
DCAF4	Dom coding	3	3	NA	0.0553	0.125171
OR10S1	Dom not benign	3	0	Case	0.0553	0.0552749
POLR3B	Dom not benign	3	6	Ctrl	0.0553	0.0552607
GBA	Dom coding	2	4	Ctrl	0.0554	0.0553798
RIT1	Dom coding	0	2	Ctrl	0.0554	0.0553889
ZNF597	Dom coding	0	4	Ctrl	0.0554	0.055433
CLEC4F	Dom not benign	0	1	Ctrl	0.0554	0.168359
FSTL4	Dom not benign	2	5	Ctrl	0.0554	0.0553724
OTOF	Dom not benign	4	5	Ctrl	0.0554	0.041439
ZFYVE9	Dom not benign	7	3	Case	0.0554	0.0230077
CLEC4F	Dom LoF	0	1	Ctrl	0.0554	0.168359
INTS2	Dom coding	4	4	NA	0.0555	NA
CCDC37	Dom coding	0	2	Ctrl	0.0556	0.055559
KY	Dom coding	8	0	Case	0.0556	NA
DCK	Dom not benign	1	1	NA	0.0556	0.0555647
INF2	Dom coding	1	1	NA	0.0557	NA
KCMF1	Dom coding	2	1	Case	0.0557	NA
MGAT5	Dom coding	2	6	Ctrl	0.0557	0.100887
KCMF1	Dom not benign	2	1	Case	0.0557	NA
CDH9	Dom not benign	1	1	NA	0.0558	0.0558347
CHMP6	Dom not benign	3	0	Case	0.0558	0.0557547
MPV17L2	Dom coding	1	3	Ctrl	0.0559	NA
C20orf85	Dom coding	2	1	Case	0.0561	0.0560832
MSI2	Dom coding	0	3	Ctrl	0.0561	0.0560659
POLR1B	Dom coding	6	0	Case	0.0561	0.0451483
POLR1B	Dom not benign	6	0	Case	0.0561	0.0451483
FAM196B	Dom coding	0	3	Ctrl	0.0562	NA
FKBP4	Dom coding	1	2	Ctrl	0.0563	0.0563056
FKBP4	Dom not benign	0	2	Ctrl	0.0563	0.0563056
PAQR6	Dom coding	1	1	NA	0.0564	0.156644
YTHDF1	Dom coding	0	2	Ctrl	0.0564	0.0564032
ZFYVE9	Dom coding	10	7	Case	0.0564	0.0395262
FAM189B	Dom not benign	1	3	Ctrl	0.0564	0.0972496
ZNF665	Dom not benign	8	2	Case	0.0564	NA
DNAJC13	Dom coding	4	5	Ctrl	0.0565	0.0565408
SPATS2L	Dom coding	4	0	Case	0.0565	NA
SCUBE3	Dom not benign	3	7	Ctrl	0.0565	0.0921612
SPATS2L	Dom not benign	4	0	Case	0.0565	NA
C1RL	Dom coding	1	1	NA	0.0566	0.0566419
DNAH10	Dom coding	25	31	Ctrl	0.0566	0.644436
GUCY1B3	Dom coding	4	5	Ctrl	0.0566	NA
ANKRD11	Dom coding	12	12	NA	0.0567	0.00884642
TMPRSS11A	Dom coding	0	2	Ctrl	0.0567	0.0567186
FAM188B	Dom not benign	2	2	NA	0.0567	NA
FILIP1L	Dom not benign	4	4	NA	0.0567	NA
CSHL1	Dom coding	8	0	Case	0.0568	0.0869981
GRN	Dom coding	0	2	Ctrl	0.0568	0.0568105
IRX5	Dom coding	0	2	Ctrl	0.0568	0.183621
NUP188	Dom coding	7	6	Case	0.0568	0.0568431
STK17B	Dom coding	1	1	NA	0.0568	0.0567697
GRN	Dom not benign	0	2	Ctrl	0.0568	0.0568105
IRX5	Dom not benign	0	2	Ctrl	0.0568	0.183621
OTOL1	Dom not benign	2	4	Ctrl	0.0568	NA
VWDE	Dom not benign	6	8	Ctrl	0.0568	NA
C2orf78	Dom coding	11	1	Case	0.0569	NA
RPH3A	Dom coding	2	4	Ctrl	0.057	0.0570025
STK32B	Dom coding	1	1	NA	0.057	0.139308
RPH3A	Dom not benign	2	4	Ctrl	0.057	0.0570025
PSIP1	Dom coding	1	3	Ctrl	0.0571	0.261682
ARHGEF37	Dom coding	2	0	Case	0.0572	NA
B3GNT5	Dom coding	2	4	Ctrl	0.0572	0.00987637
SLC27A5	Dom coding	3	0	Case	0.0572	0.0571624
WHSC1L1	Dom coding	3	5	Ctrl	0.0572	0.0593927
ANKRD55	Dom LoF	1	1	NA	0.0572	0.0571559
AGBL3	Dom coding	2	7	Ctrl	0.0573	NA
DCST1	Dom coding	4	3	Case	0.0573	0.0572777
KCTD15	Dom coding	1	1	NA	0.0573	0.0573187
SHPK	Dom coding	1	5	Ctrl	0.0573	0.024789
KCTD15	Dom not benign	1	1	NA	0.0573	0.0573187
ACER3	Dom coding	2	0	Case	0.0574	0.0573879
GOT1	Dom coding	6	0	Case	0.0574	0.0573624
SPIDR	Dom coding	12	2	Case	0.0574	NA
CPT1B	Dom LoF	1	1	NA	0.0574	NA
GPR32	Dom coding	5	1	Case	0.0575	0.0142521
OR6T1	Dom coding	1	3	Ctrl	0.0575	0.606031
PIAS4	Dom coding	0	3	Ctrl	0.0575	0.0938381
TRAM1L1	Dom coding	1	2	Ctrl	0.0575	0.0575184
VAV2	Dom coding	2	3	Ctrl	0.0575	0.0575406
NSMCE4A	Dom coding	1	2	Ctrl	0.0576	0.0575842
DAP	Dom coding	1	3	Ctrl	0.0577	0.0425387
DNAAF5	Dom coding	1	0	Case	0.0577	0.0577317
OR51E1	Dom coding	3	4	Ctrl	0.0577	0.0107158
TPRA1	Dom not benign	3	0	Case	0.0577	0.0576891
LRRFIP2	Dom LoF	0	2	Ctrl	0.0577	0.225133
BARD1	Dom coding	2	7	Ctrl	0.0578	0.286867
C21orf59	Dom coding	0	2	Ctrl	0.0578	0.0577531
ARMC9	Dom not benign	4	1	Case	0.0578	0.0577831
ZNF813	Dom coding	5	1	Case	0.0579	NA
HENMT1	Dom not benign	0	2	Ctrl	0.0579	0.0578703
DCAF7	Dom coding	0	1	Ctrl	0.058	NA
FAM118B	Dom coding	0	1	Ctrl	0.058	0.0580361
HAPLN3	Dom coding	0	1	Ctrl	0.058	0.0580361
LZTS1	Dom coding	0	1	Ctrl	0.058	0.0580361
PNMA1	Dom coding	3	0	Case	0.058	0.452176
SHROOM1	Dom coding	2	6	Ctrl	0.058	0.0223764
ADRM1	Dom not benign	0	1	Ctrl	0.058	0.0580361
DDX54	Dom not benign	0	1	Ctrl	0.058	0.0580361
DIABLO	Dom not benign	0	1	Ctrl	0.058	0.0580361
FAM118B	Dom not benign	0	1	Ctrl	0.058	0.0580361
HAPLN3	Dom not benign	0	1	Ctrl	0.058	0.0580361
LZTS1	Dom not benign	0	1	Ctrl	0.058	0.0580361
PARVA	Dom not benign	0	1	Ctrl	0.058	NA
PROS1	Dom not benign	0	1	Ctrl	0.058	0.0580361
ZKSCAN4	Dom not benign	0	2	Ctrl	0.058	0.0580361
AZGP1	Dom LoF	0	1	Ctrl	0.058	NA
ERICH2	Dom LoF	0	1	Ctrl	0.058	NA
CCR2	Dom coding	2	3	Ctrl	0.0581	NA
TLDC1	Dom coding	9	0	Case	0.0581	0.0738117
ANPEP	Dom not benign	3	2	Case	0.0581	0.324448
TICAM1	Dom coding	2	0	Case	0.0582	0.0582447
UQCR10	Dom coding	0	2	Ctrl	0.0582	NA
UQCR10	Dom not benign	0	2	Ctrl	0.0582	NA
NSUN7	Dom not benign	0	2	Ctrl	0.0583	0.0582974
SLC4A11	Dom coding	1	4	Ctrl	0.0584	0.058445
SRCAP	Dom coding	8	15	Ctrl	0.0584	0.0352771
ASNA1	Dom coding	0	1	Ctrl	0.0585	0.0584613
CATSPER4	Dom coding	2	5	Ctrl	0.0585	0.0176747
ACSL1	Dom not benign	0	2	Ctrl	0.0585	0.0584501
ASNA1	Dom not benign	0	1	Ctrl	0.0585	0.0584613
GNA12	Dom not benign	0	2	Ctrl	0.0585	0.19612
MYCT1	Dom not benign	0	1	Ctrl	0.0585	0.0584613
STRA8	Dom not benign	0	1	Ctrl	0.0585	0.0584613
NCAPG	Dom LoF	0	1	Ctrl	0.0585	NA
OVGP1	Dom LoF	0	1	Ctrl	0.0585	NA
AMDHD2,CEMP1	Dom coding	0	2	Ctrl	0.0586	NA
CELF6	Dom coding	0	2	Ctrl	0.0586	0.0585968
CD4	Dom coding	0	2	Ctrl	0.0587	0.05874
ANTXR1	Dom not benign	2	0	Case	0.0587	0.058699
HTR1F	Dom not benign	0	2	Ctrl	0.0587	0.191705
OR10J3	Dom not benign	0	2	Ctrl	0.0587	0.0587054
RLN3	Dom not benign	0	2	Ctrl	0.0587	0.0586669
GUCY2C	Dom coding	3	6	Ctrl	0.0588	0.0587811
LAMC3	Dom coding	2	2	NA	0.0588	0.13205
OR7C1	Dom coding	2	0	Case	0.0588	0.0587676
IDI1	Dom not benign	2	0	Case	0.0588	0.727503
PCDH15	Dom not benign	10	12	Ctrl	0.0588	0.122381
ZC2HC1B	Dom not benign	0	3	Ctrl	0.0588	NA
SEZ6L2	Dom coding	2	2	NA	0.0589	0.0588603
ACSM2A	Dom not benign	5	0	Case	0.0589	0.0588693
RBM12	Dom not benign	0	2	Ctrl	0.059	0.112186
TMEM8B	Dom coding	1	2	Ctrl	0.0591	0.0414495
ADPRH	Dom not benign	1	1	NA	0.0591	0.0590825
ACYP1	Dom coding	0	2	Ctrl	0.0592	0.0592248
SNRNP40	Dom coding	1	1	NA	0.0592	0.0591713
EIF2AK3	Dom not benign	6	0	Case	0.0592	0.0592206
HSD17B14	Dom coding	1	0	Case	0.0593	0.192541
VNN1	Dom coding	3	6	Ctrl	0.0593	0.0593029
KCTD20	Dom coding	2	2	NA	0.0595	0.0595309
DCAF4	Dom not benign	1	3	Ctrl	0.0595	0.0334339
KIF3C	Dom coding	7	1	Case	0.0596	0.0595954
OR5AR1	Dom coding	5	4	Case	0.0596	0.0595766
ATG13	Dom not benign	0	1	Ctrl	0.0596	0.114348
ZDHHC11	Dom not benign	2	1	Case	0.0596	0.0910694
ALPPL2	Dom coding	0	3	Ctrl	0.0597	0.0487431
GID8	Dom coding	2	1	Case	0.0597	0.0597217
IL17RD	Dom coding	5	12	Ctrl	0.0597	0.111143
PLEKHH2	Dom coding	13	10	Case	0.0598	0.124219
CEACAM4	Dom not benign	2	2	NA	0.0598	0.0817974
GLYATL2	Dom coding	0	1	Ctrl	0.0599	NA
TTC38	Dom coding	5	0	Case	0.0599	NA
MANSC4	Dom not benign	0	2	Ctrl	0.06	NA
RASGEF1B	Dom not benign	0	2	Ctrl	0.06	0.0600433
SLC39A10	Dom coding	3	3	NA	0.0601	0.0600827
DSG3	Dom not benign	7	1	Case	0.0601	0.102258
GRHPR	Dom not benign	1	1	NA	0.0601	0.0601209
PLS1	Dom not benign	0	2	Ctrl	0.0601	0.0601025
PVRL2	Dom not benign	1	2	Ctrl	0.0601	0.0964166
ETV7	Dom coding	1	3	Ctrl	0.0602	0.0602305
ETV7	Dom not benign	1	3	Ctrl	0.0602	0.0602305
MORC3	Dom not benign	2	0	Case	0.0602	NA
COX7B2	Dom coding	0	2	Ctrl	0.0603	NA
PCDHA11	Dom coding	3	4	Ctrl	0.0603	NA
SCP2	Dom coding	3	1	Case	0.0603	0.166975
CHML	Dom not benign	0	3	Ctrl	0.0603	0.198098
OR4D10	Dom coding	3	1	Case	0.0604	NA
CYP2B6	Dom not benign	1	1	NA	0.0604	0.0603826
MROH2A	Dom coding	9	11	Ctrl	0.0605	NA
RGL1	Dom coding	1	6	Ctrl	0.0605	0.158406
SEMA4F	Dom coding	1	4	Ctrl	0.0605	0.0604793
SLC50A1	Dom coding	1	1	NA	0.0605	0.0604517
TIMM10B	Dom coding	0	2	Ctrl	0.0605	0.0604727
MROH2A	Dom not benign	9	11	Ctrl	0.0605	NA
LARP4B	Dom coding	3	5	Ctrl	0.0606	0.019042
HAUS3	Dom not benign	3	0	Case	0.0606	0.0606328
BIVM,BIVM-ERCC5	Dom coding	5	0	Case	0.0607	0.0939273
SLFN13	Dom coding	3	9	Ctrl	0.0607	0.0588951
STXBP1	Dom coding	0	1	Ctrl	0.0607	0.0607194
EEF2K	Dom not benign	2	3	Ctrl	0.0607	0.115924
HIVEP2	Dom not benign	2	4	Ctrl	0.0607	NA
OR13G1	Dom not benign	0	3	Ctrl	0.0607	0.0607423
RGMB	Dom coding	6	0	Case	0.0608	NA
BMP6	Dom not benign	3	0	Case	0.061	0.0610367
MRPS27	Dom not benign	0	2	Ctrl	0.061	0.060998
IMPDH1	Dom coding	0	2	Ctrl	0.0611	NA
KRT23	Dom coding	3	3	NA	0.0611	0.0610506
ADAM29	Dom not benign	2	3	Ctrl	0.0611	0.193003
IMPDH1	Dom not benign	0	2	Ctrl	0.0611	NA
CCDC170	Dom not benign	0	2	Ctrl	0.0612	NA
FBXO16	Dom coding	3	4	Ctrl	0.0613	0.061279
PKN1	Dom coding	1	4	Ctrl	0.0613	NA
ZC3H11A	Dom coding	3	1	Case	0.0613	0.0665273
MMP1	Dom not benign	0	2	Ctrl	0.0613	0.0613126
CFAP43	Dom LoF	1	3	Ctrl	0.0614	0.239168
PNLIP	Dom coding	0	2	Ctrl	0.0615	0.0615357
SLC30A6	Dom coding	3	1	Case	0.0615	0.0614561
ZFP41	Dom coding	0	2	Ctrl	0.0615	NA
DAAM1	Dom not benign	7	1	Case	0.0615	0.061541
ELFN2	Dom not benign	0	1	Ctrl	0.0615	0.061511
POC5	Dom not benign	0	2	Ctrl	0.0615	NA
RFX3	Dom not benign	0	2	Ctrl	0.0615	0.0614553
SFSWAP	Dom not benign	5	0	Case	0.0615	0.0615375
UEVLD	Dom not benign	2	0	Case	0.0615	0.061501
COL7A1	Dom coding	9	16	Ctrl	0.0616	0.318108
RASA3	Dom coding	2	5	Ctrl	0.0616	0.061585
USP7	Dom coding	0	2	Ctrl	0.0616	0.0615731
DUSP27	Dom not benign	2	5	Ctrl	0.0616	0.0616045
DYX1C1	Dom coding	2	2	NA	0.0617	0.0616941
PHC2	Dom coding	1	1	NA	0.0617	0.179597
OR51E1	Dom not benign	2	3	Ctrl	0.0617	0.0297012
RPGRIP1	Dom coding	8	9	Ctrl	0.0618	NA
FAM129A	Dom not benign	3	7	Ctrl	0.0619	0.0619475
KTI12	Dom coding	1	2	Ctrl	0.062	0.0619953
PSG3	Dom not benign	1	2	Ctrl	0.062	0.139817
DDI2	Dom coding	0	1	Ctrl	0.0621	0.0621086
C7orf72	Dom not benign	0	2	Ctrl	0.0621	NA
PPIL4	Dom not benign	0	2	Ctrl	0.0622	0.0622481
MYL4	Dom coding	1	2	Ctrl	0.0623	0.180703
MYL4	Dom not benign	1	2	Ctrl	0.0623	0.180703
OR6B2	Dom not benign	1	1	NA	0.0623	NA
VSTM2A	Dom not benign	1	3	Ctrl	0.0623	0.0198524
ARHGAP5	Dom coding	13	3	Case	0.0625	0.318304
TMEM44	Dom not benign	0	2	Ctrl	0.0625	0.712151
JUP	Dom coding	1	2	Ctrl	0.0626	0.0626309
JUP	Dom not benign	1	2	Ctrl	0.0626	0.0626309
RHOBTB3	Dom not benign	1	2	Ctrl	0.0626	0.171024
PUS10	Dom not benign	0	2	Ctrl	0.0627	0.0626808
TUBA3D	Dom not benign	0	2	Ctrl	0.0627	0.139374
PIP5K1C	Dom coding	0	2	Ctrl	0.0628	0.739057
TAS2R16	Dom coding	2	3	Ctrl	0.0628	0.0628288
DHCR24	Dom not benign	0	2	Ctrl	0.0628	0.748212
CENPO	Dom coding	2	2	NA	0.0629	0.0521313
STEAP1	Dom coding	1	1	NA	0.0629	0.0628787
ZNF232	Dom coding	2	5	Ctrl	0.0629	0.281451
KIAA0319	Dom LoF	2	0	Case	0.0629	0.0629324
C10orf107	Dom coding	3	0	Case	0.063	0.0476935
LEMD1	Dom coding	1	0	Case	0.063	0.062952
HRC	Dom not benign	0	4	Ctrl	0.063	0.0629973
MARS2	Dom not benign	0	2	Ctrl	0.063	0.0629964
TSKS	Dom not benign	1	2	Ctrl	0.063	0.0629829
IL18R1	Dom not benign	0	2	Ctrl	0.0631	0.0631206
RAP1B	Dom coding	1	1	NA	0.0632	0.0632344
PALD1	Dom not benign	0	2	Ctrl	0.0632	0.0631642
SLC9A5	Dom not benign	0	2	Ctrl	0.0632	NA
SNTN	Dom not benign	1	1	NA	0.0632	0.0631593
ZNF257	Dom not benign	0	3	Ctrl	0.0632	NA
ANGPTL6	Dom LoF	0	1	Ctrl	0.0632	0.0631633
ZNF841	Dom LoF	1	2	Ctrl	0.0633	NA
HNRNPU	Dom coding	1	1	NA	0.0634	0.187857
CD209	Dom LoF	2	0	Case	0.0634	0.0634081
MET	Dom coding	7	7	NA	0.0635	NA
ZNF416	Dom coding	5	3	Case	0.0635	0.20802
ART1	Dom not benign	0	1	Ctrl	0.0635	0.0635025
CIB4	Dom coding	0	2	Ctrl	0.0636	0.0635637
CIB4	Dom not benign	0	2	Ctrl	0.0636	0.0635637
SPATA16	Dom not benign	0	1	Ctrl	0.0636	0.0636094
CCT2	Dom coding	4	0	Case	0.0637	0.0637206
SEC14L6	Dom coding	0	3	Ctrl	0.0637	NA
SEC14L6	Dom not benign	0	3	Ctrl	0.0637	NA
LIAS	Dom coding	1	2	Ctrl	0.0638	0.0637805
ITGA6	Dom not benign	2	2	NA	0.0638	0.0638367
LIAS	Dom not benign	1	2	Ctrl	0.0638	0.0637805
IL18	Dom coding	0	2	Ctrl	0.0639	NA
NKAIN4	Dom not benign	0	2	Ctrl	0.0639	0.0638645
OR5AC2	Dom not benign	0	2	Ctrl	0.0639	NA
ABCA9	Dom coding	14	3	Case	0.0642	0.140441
MYOZ3	Dom coding	0	2	Ctrl	0.0642	0.0641841
SMARCC1	Dom not benign	0	3	Ctrl	0.0643	0.0642576
RPF2	Dom coding	2	0	Case	0.0645	0.0645464
ADAM11	Dom not benign	1	0	Case	0.0645	0.160728
CDHR3	Dom coding	3	6	Ctrl	0.0646	NA
PRELP	Dom coding	4	0	Case	0.0646	0.0560145
PYURF	Dom coding	0	2	Ctrl	0.0646	0.0645519
KRT6C	Dom not benign	1	2	Ctrl	0.0646	0.0645779
CHST14	Dom coding	0	2	Ctrl	0.0647	NA
CYP2R1	Dom coding	2	0	Case	0.0647	0.0646951
DENND1C	Dom coding	3	3	NA	0.0647	NA
KIF27	Dom not benign	0	2	Ctrl	0.0647	0.0646975
KIFC3	Dom not benign	0	2	Ctrl	0.0647	0.0646567
NPY1R	Dom not benign	1	2	Ctrl	0.0647	0.064744
USH1C	Dom not benign	4	3	Case	0.0647	0.24854
MIPOL1	Dom coding	0	2	Ctrl	0.0648	0.0976106
OR51B4	Dom coding	1	2	Ctrl	0.0648	0.117845
TIMM44	Dom coding	5	0	Case	0.0648	0.0647568
PNLIPRP3	Dom coding	1	1	NA	0.0649	0.0648671
FBLN1	Dom not benign	1	4	Ctrl	0.0649	0.0649386
MCM10	Dom not benign	2	3	Ctrl	0.0649	0.0475319
PEX2	Dom coding	2	0	Case	0.065	0.0650177
DCBLD2	Dom not benign	4	1	Case	0.065	NA
STIL	Dom coding	6	5	Case	0.0652	0.0652229
CFDP1	Dom not benign	0	2	Ctrl	0.0652	0.0652329
WASF3	Dom not benign	0	2	Ctrl	0.0653	0.0652829
ATF1	Dom coding	1	1	NA	0.0655	0.0655051
DCLK2	Dom not benign	1	3	Ctrl	0.0655	0.0655472
OSBPL9	Dom coding	2	3	Ctrl	0.0656	0.0655777
MYT1	Dom coding	1	5	Ctrl	0.0657	0.0656685
LUZP1	Dom not benign	2	2	NA	0.0657	NA
MISP	Dom not benign	2	2	NA	0.0657	0.0657448
PCGF2	Dom not benign	0	1	Ctrl	0.0657	0.06573
TOP3A	Dom not benign	0	2	Ctrl	0.0657	0.0656988
BCHE	Dom coding	6	3	Case	0.0658	0.0658276
CCDC13	Dom coding	6	3	Case	0.0658	0.0868933
IL6R	Dom coding	2	2	NA	0.0658	0.436555
CLDN8	Dom not benign	2	0	Case	0.0658	0.0658015
MX2	Dom coding	1	6	Ctrl	0.0659	0.0658564
HECTD1	Dom not benign	3	3	NA	0.0659	NA
IL12B	Dom coding	1	4	Ctrl	0.066	0.0737171
SLC10A2	Dom coding	2	2	NA	0.066	0.0660059
STT3B	Dom coding	0	2	Ctrl	0.066	0.0660137
HDAC4	Dom coding	1	5	Ctrl	0.0661	0.0661421
TAS2R8	Dom coding	1	3	Ctrl	0.0661	0.154774
ADIPOR1	Dom not benign	0	2	Ctrl	0.0661	0.0660795
BCAS2	Dom not benign	0	2	Ctrl	0.0661	0.0661422
SAXO1	Dom not benign	4	4	NA	0.0661	0.367682
CASP6	Dom coding	0	2	Ctrl	0.0663	0.0663305
LEFTY1	Dom coding	0	1	Ctrl	0.0663	0.0663305
PSMA7	Dom coding	0	1	Ctrl	0.0663	0.0663305
ZNRF4	Dom coding	0	1	Ctrl	0.0663	NA
CCDC39	Dom not benign	0	1	Ctrl	0.0663	NA
LEFTY1	Dom not benign	0	1	Ctrl	0.0663	0.0663305
MASP2	Dom not benign	0	1	Ctrl	0.0663	0.0663305
MS4A14	Dom not benign	1	1	NA	0.0663	0.0663305
PSRC1	Dom not benign	0	1	Ctrl	0.0663	0.0663305
CCDC39	Dom LoF	0	1	Ctrl	0.0663	NA
FAM188B	Dom LoF	0	1	Ctrl	0.0663	NA
MS4A14	Dom LoF	0	1	Ctrl	0.0663	0.0663305
SPG11	Dom LoF	0	1	Ctrl	0.0663	NA
LDLRAD1	Dom not benign	0	3	Ctrl	0.0665	0.0664551
PLD3	Dom LoF	2	0	Case	0.0666	NA
ESCO2	Dom coding	6	0	Case	0.0667	0.0667279
ADGRA2	Dom coding	2	0	Case	0.0668	0.0667971
ADGRA2	Dom not benign	2	0	Case	0.0668	0.0667971
CENPN	Dom not benign	3	0	Case	0.0668	0.0472781
ACTR8	Dom LoF	1	2	Ctrl	0.0668	0.0667946
IMMP2L	Dom coding	6	0	Case	0.0669	0.0669096
PRKCQ	Dom coding	2	5	Ctrl	0.0669	0.110407
CTU2	Dom coding	5	0	Case	0.0671	0.110257
CYP2C8	Dom coding	6	0	Case	0.0671	0.221196
PRB1	Dom coding	0	2	Ctrl	0.0671	0.0670829
SMURF2	Dom coding	5	0	Case	0.0671	0.0995827
VSIG2	Dom not benign	1	1	NA	0.0671	0.0671306
CDK5RAP2	Dom coding	4	14	Ctrl	0.0672	0.0307687
CPSF3	Dom coding	0	2	Ctrl	0.0672	0.0671867
CPSF3	Dom not benign	0	2	Ctrl	0.0672	0.0671867
RASAL3	Dom not benign	1	1	NA	0.0673	NA
SLC6A2	Dom coding	0	3	Ctrl	0.0674	0.85325
TMEM79	Dom coding	1	2	Ctrl	0.0674	0.0674471
ZNF43	Dom coding	1	9	Ctrl	0.0674	0.0108106
FAM24B	Dom coding	1	0	Case	0.0675	0.0674508
HTR2B	Dom coding	0	3	Ctrl	0.0675	0.730683
FAM24B	Dom not benign	1	0	Case	0.0675	0.0674508
POLE	Dom not benign	12	4	Case	0.0675	0.0674527
ANKRD12	Dom coding	18	4	Case	0.0676	0.120532
CPSF1	Dom coding	1	2	Ctrl	0.0676	0.0434268
FAM168B	Dom coding	0	1	Ctrl	0.0676	NA
GALNT11	Dom not benign	1	4	Ctrl	0.0676	0.287675
ADAMTS3	Dom coding	10	3	Case	0.0677	0.112098
RNASE10	Dom coding	0	2	Ctrl	0.0677	NA
SLC7A9	Dom coding	0	3	Ctrl	0.0677	0.0676936
ETS2	Dom not benign	2	1	Case	0.0677	0.0676564
RNASE10	Dom not benign	0	2	Ctrl	0.0677	NA
HAAO	Dom coding	5	0	Case	0.0678	0.0678366
FSCN3	Dom not benign	2	1	Case	0.0678	0.0678148
FLAD1	Dom not benign	0	2	Ctrl	0.0679	0.212027
MAP4K1	Dom coding	0	2	Ctrl	0.068	NA
FAM3C	Dom not benign	0	2	Ctrl	0.068	0.0680447
NSUN3	Dom not benign	3	0	Case	0.068	0.0680107
SYT4	Dom not benign	0	2	Ctrl	0.068	0.723569
NOS2	Dom coding	7	6	Case	0.0681	0.17106
YY1AP1	Dom coding	5	6	Ctrl	0.0681	0.104682
YY1AP1	Dom not benign	5	6	Ctrl	0.0681	0.104682
IFNA6	Dom coding	1	1	NA	0.0682	0.173146
MEFV	Dom coding	5	3	Case	0.0682	0.0660218
NGLY1	Dom coding	1	5	Ctrl	0.0682	0.0681744
SLC35G2	Dom coding	5	0	Case	0.0682	0.0568411
IFNA6	Dom not benign	1	1	NA	0.0682	0.173146
MRPL24	Dom not benign	0	2	Ctrl	0.0682	0.146423
STPG1	Dom not benign	1	1	NA	0.0683	0.0682585
SURF1	Dom coding	2	3	Ctrl	0.0684	0.0684132
WIZ	Dom coding	0	2	Ctrl	0.0684	NA
CFAP52	Dom coding	6	0	Case	0.0685	0.0685069
OR1C1	Dom not benign	3	0	Case	0.0685	NA
SAAL1	Dom not benign	1	1	NA	0.0685	0.0684929
OSER1	Dom coding	1	1	NA	0.0687	0.0686664
SH3BGR	Dom coding	2	0	Case	0.0687	0.0687301
MMP9	Dom not benign	1	2	Ctrl	0.0687	0.068699
SH3BGR	Dom not benign	2	0	Case	0.0687	0.0687301
PRKCSH	Dom coding	4	3	Case	0.0688	0.0687693
SH2D3C	Dom coding	7	0	Case	0.0688	0.264375
CNGA1	Dom not benign	0	2	Ctrl	0.0688	NA
NOS2	Dom not benign	5	4	Case	0.0688	0.20884
KIAA1614	Dom LoF	1	1	NA	0.0688	NA
VCPIP1	Dom coding	7	2	Case	0.0689	0.00698721
LRRC19	Dom not benign	2	0	Case	0.0689	0.159116
ADAM21	Dom coding	8	1	Case	0.069	0.148891
UBAC2	Dom coding	6	0	Case	0.069	0.229724
MRPL1	Dom coding	4	1	Case	0.0691	0.185897
SGSM2	Dom not benign	2	2	NA	0.0691	0.0835267
SNRNP35	Dom not benign	0	1	Ctrl	0.0692	0.0691891
OR5AN1	Dom coding	0	2	Ctrl	0.0693	0.0693349
NECAB2	Dom not benign	0	3	Ctrl	0.0693	0.16525
OR5AN1	Dom not benign	0	2	Ctrl	0.0693	0.0693349
STAM	Dom not benign	0	5	Ctrl	0.0693	0.235328
TPH1	Dom not benign	0	2	Ctrl	0.0693	0.124884
NFATC3	Dom not benign	2	4	Ctrl	0.0695	0.094241
MUSK	Dom coding	1	1	NA	0.0696	NA
CHPF2	Dom not benign	0	1	Ctrl	0.0696	0.187395
ST3GAL6	Dom not benign	2	0	Case	0.0696	0.069559
ACAA1	Dom coding	1	7	Ctrl	0.0697	0.0249726
CNBD1	Dom coding	1	4	Ctrl	0.0697	NA
HK2	Dom coding	3	7	Ctrl	0.0697	0.132625
LRRC72	Dom coding	2	0	Case	0.0697	NA
LRRC72	Dom not benign	2	0	Case	0.0697	NA
LRRC72	Dom LoF	2	0	Case	0.0697	NA
DEF6	Dom coding	2	2	NA	0.0698	0.0698298
MOCOS	Dom not benign	7	1	Case	0.0698	0.0697707
STX18	Dom coding	1	0	Case	0.0699	0.0699216
VWA3A	Dom not benign	4	0	Case	0.0699	NA
KIAA2026	Dom coding	11	15	Ctrl	0.07	NA
OR4D10	Dom not benign	2	0	Case	0.07	NA
SCP2	Dom not benign	3	0	Case	0.07	0.270196
MUL1	Dom coding	6	0	Case	0.0701	0.129332
PET100	Dom coding	0	2	Ctrl	0.0701	NA
THAP3	Dom coding	0	2	Ctrl	0.0701	NA
PET100	Dom not benign	0	2	Ctrl	0.0701	NA
SH3BP4	Dom not benign	1	2	Ctrl	0.0702	0.0500751
BTN3A1	Dom coding	2	1	Case	0.0704	0.0704113
LPXN	Dom coding	1	3	Ctrl	0.0704	0.0704431
CDYL2	Dom not benign	1	2	Ctrl	0.0706	0.0705784
RASA3	Dom not benign	1	5	Ctrl	0.0706	0.0705692
BCO1	Dom not benign	1	2	Ctrl	0.0707	0.0706505
AGFG1	Dom coding	3	1	Case	0.0708	0.0708278
DNTTIP2	Dom not benign	0	2	Ctrl	0.0708	NA
NQO2	Dom coding	0	2	Ctrl	0.0709	0.0708977
CD164	Dom not benign	0	2	Ctrl	0.0709	0.0708554
WASF2	Dom not benign	1	1	NA	0.0709	0.0708992
BRSK1	Dom coding	1	1	NA	0.071	0.0710242
COPB2	Dom coding	6	1	Case	0.0711	0.175568
HIST1H2BE	Dom coding	2	0	Case	0.0711	NA
MAML3	Dom coding	6	5	Case	0.0711	NA
UBA5	Dom coding	3	0	Case	0.0711	0.383275
HIST1H2BE	Dom not benign	2	0	Case	0.0711	NA
CYP1A1	Dom not benign	5	0	Case	0.0712	0.125578
DNMT3L	Dom not benign	2	1	Case	0.0713	0.0713004
SLCO1A2	Dom LoF	1	1	NA	0.0713	0.200172
SERPINB10	Dom coding	2	3	Ctrl	0.0714	0.0714248
CCR2	Dom not benign	1	2	Ctrl	0.0714	NA
C2CD2L	Dom coding	6	0	Case	0.0716	0.097181
SUCLG1	Dom coding	1	1	NA	0.0716	0.0715625
PCCB	Dom coding	7	3	Case	0.0717	0.0716795
ZNF789	Dom coding	5	0	Case	0.0718	0.132277
LIG1	Dom not benign	2	2	NA	0.0718	0.071837
ZNF189	Dom not benign	0	2	Ctrl	0.0718	0.0718413
ABCA10	Dom LoF	2	0	Case	0.0718	0.0717703
KRT82	Dom LoF	1	0	Case	0.0718	0.0718334
C17orf97	Dom coding	0	2	Ctrl	0.0719	0.67939
ZNF485	Dom coding	1	6	Ctrl	0.0719	0.196947
PRSS48	Dom not benign	1	2	Ctrl	0.0719	NA
SLC19A3	Dom not benign	0	2	Ctrl	0.0719	0.0718735
FGB	Dom coding	1	4	Ctrl	0.072	0.0720217
IRG1	Dom coding	5	4	Case	0.072	NA
PARVA	Dom coding	1	1	NA	0.072	NA
IRG1	Dom not benign	5	4	Case	0.072	NA
POLQ	Dom LoF	4	0	Case	0.072	0.529989
ALCAM	Dom coding	1	2	Ctrl	0.0721	0.114756
NFATC2IP	Dom coding	0	2	Ctrl	0.0721	0.0720514
NFATC2IP	Dom not benign	0	2	Ctrl	0.0721	0.0720514
SYTL3	Dom not benign	0	2	Ctrl	0.0721	0.11844
CRISP2	Dom not benign	0	2	Ctrl	0.0722	0.0722414
CDK13	Dom coding	3	7	Ctrl	0.0723	0.149106
ARMC8	Dom coding	1	2	Ctrl	0.0724	0.0724488
COL25A1	Dom coding	1	2	Ctrl	0.0724	NA
RHOBTB3	Dom coding	1	3	Ctrl	0.0724	0.19753
ZNF667	Dom coding	1	2	Ctrl	0.0724	0.0816895
COL25A1	Dom not benign	1	2	Ctrl	0.0724	NA
XPC	Dom not benign	1	2	Ctrl	0.0724	NA
CREB3L1	Dom coding	3	3	NA	0.0725	NA
IFI27L2	Dom coding	0	2	Ctrl	0.0725	0.0725227
MIS18BP1	Dom coding	7	7	NA	0.0725	0.0236314
WBP1L	Dom coding	1	1	NA	0.0725	0.0725401
IFI27L2	Dom not benign	0	2	Ctrl	0.0725	0.0725227
MTUS1	Dom LoF	2	0	Case	0.0725	NA
ARL5A	Dom coding	1	1	NA	0.0726	0.181066
ZFHX3	Dom not benign	5	9	Ctrl	0.0726	0.043527
NME9	Dom not benign	0	3	Ctrl	0.0727	0.0727451
KIF13A	Dom not benign	3	8	Ctrl	0.0728	NA
C9orf43	Dom not benign	2	0	Case	0.0729	0.0729117
FOXO1	Dom coding	1	0	Case	0.073	0.0730294
HAL	Dom coding	8	2	Case	0.073	0.0730168
ITGB4	Dom coding	6	3	Case	0.073	0.0247324
UQCC1	Dom not benign	0	3	Ctrl	0.073	0.0730184
AIM1L	Dom coding	8	4	Case	0.0731	0.128783
COL19A1	Dom coding	3	5	Ctrl	0.0731	0.211036
FBXO24	Dom coding	3	8	Ctrl	0.0731	0.152515
PTPRU	Dom coding	11	3	Case	0.0731	0.0384293
ITPR3	Dom coding	4	7	Ctrl	0.0733	0.112009
NCOR1	Dom coding	8	12	Ctrl	0.0733	0.0733202
POLQ	Dom coding	32	16	Case	0.0733	0.101705
DHRS9	Dom coding	5	4	Case	0.0734	0.191045
FOXA2	Dom coding	2	2	NA	0.0734	0.432332
KRT37	Dom coding	1	4	Ctrl	0.0734	0.663548
TMEM248	Dom coding	1	2	Ctrl	0.0734	0.0733887
CDH8	Dom not benign	1	3	Ctrl	0.0734	0.412046
RPLP0	Dom not benign	0	2	Ctrl	0.0734	0.0733589
PANX3	Dom coding	1	6	Ctrl	0.0735	0.0735309
PINX1	Dom coding	1	4	Ctrl	0.0736	NA
TMEM126A	Dom coding	3	0	Case	0.0736	0.0736329
C10orf55	Dom coding	0	2	Ctrl	0.0737	NA
GNB3	Dom coding	6	0	Case	0.0737	0.073739
KLC4	Dom coding	2	4	Ctrl	0.0737	0.0737465
TMEM110,TMEM110-MUSTN1	Dom coding	1	1	NA	0.0739	0.188087
NT5E	Dom not benign	0	2	Ctrl	0.0739	0.0739412
TMEM110,TMEM110-MUSTN1	Dom not benign	1	1	NA	0.0739	0.188087
DERA	Dom coding	1	5	Ctrl	0.0741	NA
OTUD4	Dom coding	9	10	Ctrl	0.0741	0.0740985
PPP2R5C	Dom coding	2	1	Case	0.0744	0.194829
ANKS6	Dom not benign	5	0	Case	0.0744	NA
CCDC51	Dom coding	0	4	Ctrl	0.0745	NA
LXN	Dom coding	0	2	Ctrl	0.0745	0.0745116
PHTF2	Dom coding	2	2	NA	0.0745	NA
TECRL	Dom coding	3	3	NA	0.0745	0.074544
TNK2	Dom not benign	1	1	NA	0.0745	0.170513
C2orf80	Dom coding	1	4	Ctrl	0.0746	NA
PDE11A	Dom not benign	1	2	Ctrl	0.0746	0.074593
ARHGEF39	Dom coding	0	2	Ctrl	0.0747	0.0747495
ARHGEF39	Dom not benign	0	2	Ctrl	0.0747	0.0747495
TES	Dom not benign	0	2	Ctrl	0.0747	0.0746904
ADCK4	Dom coding	3	2	Case	0.0748	0.0584776
TCHP	Dom coding	4	5	Ctrl	0.0748	0.0747702
EIF2B3	Dom coding	0	3	Ctrl	0.0749	0.0748958
PFDN1	Dom coding	0	2	Ctrl	0.0749	0.20458
TRIM4	Dom coding	5	0	Case	0.0749	0.258168
PFDN1	Dom not benign	0	2	Ctrl	0.0749	0.20458
HBP1	Dom coding	1	1	NA	0.075	0.075011
VPS8	Dom coding	4	8	Ctrl	0.075	NA
MACC1	Dom coding	11	2	Case	0.0751	0.0904783
KRT86	Dom not benign	2	2	NA	0.0751	NA
FAM174B	Dom coding	0	1	Ctrl	0.0752	NA
PAN2	Dom coding	2	7	Ctrl	0.0752	0.154419
ENGASE	Dom not benign	3	1	Case	0.0752	NA
FAM174B	Dom not benign	0	1	Ctrl	0.0752	NA
STK36	Dom not benign	0	2	Ctrl	0.0752	0.0751605
SLC41A3	Dom coding	0	2	Ctrl	0.0753	0.0753119
ZNF135	Dom not benign	6	0	Case	0.0753	0.0753005
2017-03-01	Dom coding	2	3	Ctrl	0.0754	0.0240488
RAB11FIP1	Dom coding	5	2	Case	0.0754	0.690268
RALGPS2	Dom coding	1	3	Ctrl	0.0754	0.075418
ZNF284	Dom coding	2	4	Ctrl	0.0755	NA
FECH	Dom coding	0	5	Ctrl	0.0756	0.0756265
CARD6	Dom not benign	1	2	Ctrl	0.0756	0.246098
ST6GALNAC3	Dom coding	7	0	Case	0.0757	0.124897
C7orf31	Dom not benign	0	3	Ctrl	0.0757	0.0756716
KL	Dom not benign	6	0	Case	0.0757	0.238368
TP53I13	Dom not benign	1	1	NA	0.0757	NA
DYNC1I1	Dom not benign	5	0	Case	0.0759	0.0758603
BRD7	Dom coding	4	5	Ctrl	0.076	0.0759801
SP110	Dom coding	5	0	Case	0.076	0.114243
TTPA	Dom coding	5	0	Case	0.076	0.0760097
TRAFD1	Dom not benign	2	0	Case	0.076	0.0759941
REG1A	Dom coding	0	2	Ctrl	0.0761	0.0761499
C1orf198	Dom not benign	0	2	Ctrl	0.0761	0.735715
SETD3	Dom not benign	0	2	Ctrl	0.0761	0.0760897
ERGIC3	Dom coding	2	1	Case	0.0762	0.0762488
LDHA	Dom coding	0	2	Ctrl	0.0762	0.076233
ZFYVE19	Dom not benign	2	3	Ctrl	0.0762	NA
MPP6	Dom coding	7	1	Case	0.0763	0.0762888
THADA	Dom not benign	4	11	Ctrl	0.0763	NA
CLTC	Dom coding	0	4	Ctrl	0.0764	0.0764251
EZH2	Dom coding	0	2	Ctrl	0.0764	0.0763508
KCND2	Dom coding	2	2	NA	0.0764	0.100096
RBM5	Dom coding	3	2	Case	0.0764	0.0763881
ZNF57	Dom coding	1	4	Ctrl	0.0764	0.603049
EZH2	Dom not benign	0	2	Ctrl	0.0764	0.0763508
OR1L4	Dom coding	1	5	Ctrl	0.0765	0.0764595
NKD1	Dom coding	2	1	Case	0.0766	0.134384
ARHGAP17	Dom coding	6	0	Case	0.0767	0.0952589
SETD7	Dom coding	0	2	Ctrl	0.0767	0.0767106
ASGR2	Dom not benign	2	0	Case	0.0767	0.0766919
MAP3K8	Dom coding	2	0	Case	0.0768	0.0767645
KDM4A	Dom not benign	0	2	Ctrl	0.0768	0.0767695
SUPV3L1	Dom not benign	0	2	Ctrl	0.0768	0.0768203
OR5K2	Dom coding	2	3	Ctrl	0.0769	0.0769248
RBMS1	Dom coding	3	1	Case	0.0769	0.0768705
RBMS1	Dom not benign	3	1	Case	0.0769	0.0768705
TMED5	Dom not benign	0	2	Ctrl	0.077	0.0770062
DPF1	Dom coding	1	1	NA	0.0771	0.0771233
FGF4	Dom coding	0	2	Ctrl	0.0771	0.0770998
PRDM9	Dom coding	3	3	NA	0.0771	NA
RPS6KA2	Dom coding	3	5	Ctrl	0.0771	0.0770816
LYPD4	Dom not benign	1	2	Ctrl	0.0771	0.0771401
MAP4K3	Dom not benign	5	4	Case	0.0771	0.0771006
OR6C70	Dom not benign	0	3	Ctrl	0.0771	0.0770713
FER1L5	Dom LoF	0	2	Ctrl	0.0771	NA
ATP8A2	Dom coding	5	6	Ctrl	0.0772	NA
SCUBE3	Dom coding	3	9	Ctrl	0.0772	0.0454247
WBSCR17	Dom coding	1	1	NA	0.0772	0.0771636
CCDC40	Dom not benign	2	0	Case	0.0772	NA
GOLGA1	Dom not benign	2	4	Ctrl	0.0772	0.0772376
SDCBP	Dom not benign	1	1	NA	0.0772	0.178669
GSDMA	Dom coding	6	1	Case	0.0773	NA
KCNB2	Dom coding	1	4	Ctrl	0.0773	0.0597525
RCAN3	Dom coding	0	2	Ctrl	0.0773	0.0773051
ZDHHC4	Dom coding	1	5	Ctrl	0.0773	0.0773441
CSRP1	Dom coding	5	0	Case	0.0775	0.0774666
NPR2	Dom coding	3	3	NA	0.0775	0.0774715
ZNF618	Dom coding	1	1	NA	0.0775	NA
CEP76	Dom coding	1	0	Case	0.0776	0.0776307
CHAC2	Dom coding	0	2	Ctrl	0.0776	0.0775965
TSSK3	Dom coding	0	3	Ctrl	0.0776	0.077593
GAB1	Dom coding	0	4	Ctrl	0.0777	0.0776663
SUPT20H	Dom coding	1	6	Ctrl	0.0777	0.0777149
CCDC185	Dom not benign	1	1	NA	0.0777	0.0776899
NRD1	Dom not benign	1	3	Ctrl	0.0777	0.0777397
P2RX6	Dom not benign	0	2	Ctrl	0.0777	0.159766
PCDHGA6	Dom not benign	5	0	Case	0.0777	NA
TOX	Dom not benign	1	0	Case	0.0777	0.746508
CHGB	Dom not benign	0	1	Ctrl	0.0778	0.192719
CRYZL1	Dom not benign	0	2	Ctrl	0.0778	0.0777733
FNIP2	Dom coding	5	12	Ctrl	0.0779	NA
PRPF3	Dom coding	0	2	Ctrl	0.0779	0.0779471
TCF3	Dom coding	2	0	Case	0.0779	0.0779047
TCF3	Dom not benign	2	0	Case	0.0779	0.0779047
MMRN2	Dom coding	7	0	Case	0.078	0.132634
OSBPL10	Dom coding	3	4	Ctrl	0.078	0.0779605
CYSLTR2	Dom coding	2	3	Ctrl	0.0781	0.0873301
UGT2B4	Dom coding	2	7	Ctrl	0.0781	NA
ANKS1B	Dom coding	3	5	Ctrl	0.0782	NA
CRB2	Dom coding	2	3	Ctrl	0.0782	0.15361
EDN2	Dom coding	0	1	Ctrl	0.0782	0.0782341
EDN2	Dom not benign	0	1	Ctrl	0.0782	0.0782341
DCN	Dom coding	3	3	NA	0.0783	0.078276
ORC2	Dom coding	4	4	NA	0.0783	0.0782656
UPF1	Dom coding	1	2	Ctrl	0.0783	0.130561
GPR107	Dom coding	1	4	Ctrl	0.0784	0.0784469
TRMT2A	Dom coding	1	1	NA	0.0784	0.0783775
RAP1GAP2	Dom not benign	0	2	Ctrl	0.0784	NA
TRMT2A	Dom not benign	1	1	NA	0.0784	0.0783775
CACNG3	Dom coding	0	2	Ctrl	0.0785	0.0784991
OR1E2	Dom coding	4	4	NA	0.0787	0.496771
BDP1	Dom not benign	4	0	Case	0.0787	NA
ATP6V1E2	Dom coding	1	5	Ctrl	0.0788	0.318283
CYHR1	Dom coding	1	1	NA	0.0788	NA
RELT	Dom coding	1	1	NA	0.0788	0.078802
CYHR1	Dom not benign	1	1	NA	0.0788	NA
CYP2D6	Dom not benign	0	2	Ctrl	0.0788	0.0787875
PUS7L	Dom not benign	0	4	Ctrl	0.079	0.0789649
ANGPTL5	Dom LoF	0	2	Ctrl	0.079	0.180703
BSPH1	Dom coding	1	2	Ctrl	0.0791	NA
COL27A1	Dom not benign	5	3	Case	0.0791	0.102626
ASAP3	Dom coding	4	3	Case	0.0793	0.0491517
FRMPD1	Dom coding	15	6	Case	0.0794	0.0234081
SMPDL3B	Dom coding	1	4	Ctrl	0.0794	0.188758
CACYBP	Dom not benign	0	2	Ctrl	0.0795	0.0794656
KRT13	Dom coding	1	6	Ctrl	0.0796	0.123175
RPS12	Dom coding	1	2	Ctrl	0.0796	0.0796369
DNAAF3	Dom not benign	0	2	Ctrl	0.0796	NA
DNAAF3	Dom LoF	0	2	Ctrl	0.0796	NA
CCM2	Dom coding	1	2	Ctrl	0.0798	0.0797793
VEPH1	Dom coding	3	3	NA	0.0798	0.604468
WNT7A	Dom coding	2	3	Ctrl	0.0798	0.0798072
CCM2	Dom not benign	1	2	Ctrl	0.0798	0.0797793
TRPC3	Dom not benign	1	1	NA	0.0798	0.0798204
NUAK1	Dom not benign	0	2	Ctrl	0.0799	0.0798632
SLC38A4	Dom not benign	1	1	NA	0.0799	0.0798924
TJAP1	Dom not benign	2	1	Case	0.0799	0.152374
SMAD2	Dom coding	1	2	Ctrl	0.08	0.0799563
CHRNA9	Dom not benign	3	0	Case	0.08	0.080033
SMAD2	Dom not benign	1	2	Ctrl	0.08	0.0799563
CCDC63	Dom coding	1	2	Ctrl	0.0801	0.0800683
PSG5	Dom coding	1	2	Ctrl	0.0801	0.08006
SERGEF	Dom coding	2	3	Ctrl	0.0801	0.0801366
PSG5	Dom not benign	1	2	Ctrl	0.0801	0.08006
FAM26E	Dom coding	0	2	Ctrl	0.0802	0.0801594
METTL14	Dom coding	3	2	Case	0.0802	0.0801752
RCBTB1	Dom coding	1	4	Ctrl	0.0802	0.0801537
TP53AIP1	Dom coding	3	0	Case	0.0802	0.0801826
WIPI2	Dom coding	6	0	Case	0.0802	0.080209
ABCC5	Dom coding	6	1	Case	0.0803	0.444677
USP54	Dom coding	7	6	Case	0.0803	0.883745
SEC14L5	Dom not benign	2	0	Case	0.0803	NA
SEC14L5	Dom LoF	2	0	Case	0.0803	NA
CSPG5	Dom coding	2	2	NA	0.0804	0.438517
DOLK	Dom coding	2	0	Case	0.0804	0.210228
AMER3	Dom coding	6	0	Case	0.0805	0.0805076
OR10J1	Dom not benign	2	3	Ctrl	0.0805	0.0393602
C2orf43	Dom not benign	0	1	Ctrl	0.0806	0.0806423
ASH2L	Dom coding	2	0	Case	0.0807	0.0807121
FLG	Dom not benign	25	9	Case	0.0807	0.26736
ABCB8	Dom not benign	1	1	NA	0.0808	0.186061
ARMC2	Dom not benign	3	0	Case	0.0808	0.490648
ARMC5	Dom not benign	0	1	Ctrl	0.0808	NA
CARTPT	Dom coding	0	2	Ctrl	0.0809	0.0808596
KRTAP1-5	Dom coding	2	0	Case	0.0809	NA
CEP250	Dom LoF	0	2	Ctrl	0.0809	0.0808576
LDHD	Dom coding	0	2	Ctrl	0.081	0.0809534
NACAD	Dom not benign	0	2	Ctrl	0.081	NA
ARHGEF40	Dom coding	4	2	Case	0.0811	0.0250342
BZW1	Dom coding	0	2	Ctrl	0.0812	NA
CHADL	Dom coding	0	1	Ctrl	0.0812	NA
DCLRE1C	Dom coding	8	2	Case	0.0812	0.143896
GNG2	Dom coding	0	1	Ctrl	0.0812	0.0811935
MTF2	Dom coding	6	0	Case	0.0812	0.227819
BCL2L14	Dom not benign	0	1	Ctrl	0.0812	0.0811935
COPS6	Dom not benign	0	1	Ctrl	0.0812	0.0811935
USH2A	Dom not benign	23	23	NA	0.0812	0.185572
CNTLN	Dom coding	8	10	Ctrl	0.0813	NA
OTOF	Dom coding	7	11	Ctrl	0.0814	0.123422
CP	Dom not benign	3	5	Ctrl	0.0814	0.106886
RNPS1	Dom coding	2	0	Case	0.0815	0.172899
ZNF74	Dom coding	0	2	Ctrl	0.0815	NA
CCDC174	Dom not benign	2	2	NA	0.0815	0.0670622
PLEK2	Dom not benign	0	3	Ctrl	0.0815	0.0815476
STX2	Dom not benign	1	1	NA	0.0815	0.0814839
TCN2	Dom not benign	0	2	Ctrl	0.0815	0.0815142
ZNF74	Dom not benign	0	2	Ctrl	0.0815	NA
CEACAM6	Dom coding	0	2	Ctrl	0.0816	0.0816409
LGALS8	Dom coding	5	0	Case	0.0816	0.0816037
NLRC5	Dom coding	5	8	Ctrl	0.0816	0.034488
STRN	Dom coding	6	6	NA	0.0816	0.0816225
CEACAM6	Dom not benign	0	2	Ctrl	0.0816	0.0816409
OR10G8	Dom not benign	0	2	Ctrl	0.0816	0.081563
SLC2A7	Dom coding	3	1	Case	0.0817	0.0816906
ST3GAL6	Dom coding	4	1	Case	0.0817	0.0817255
YIF1A	Dom coding	2	1	Case	0.0817	0.08983
PPP1R9A	Dom not benign	6	0	Case	0.0817	0.13188
BAZ2B	Dom coding	16	3	Case	0.0818	NA
DDX55	Dom coding	3	5	Ctrl	0.0818	0.0342245
FGF1	Dom coding	2	0	Case	0.0818	0.081766
KDM6B	Dom coding	1	4	Ctrl	0.0818	0.019629
MMACHC	Dom coding	9	1	Case	0.0818	NA
NME1,NME1-NME2	Dom coding	0	2	Ctrl	0.0818	0.194058
TCERG1L	Dom coding	5	0	Case	0.0818	0.0818166
FGF1	Dom not benign	2	0	Case	0.0818	0.081766
NME1,NME1-NME2	Dom not benign	0	2	Ctrl	0.0818	0.194058
NME1,NME1-NME2	Dom LoF	0	2	Ctrl	0.0818	0.194058
PEX13	Dom coding	1	1	NA	0.0819	0.0819467
RIC3	Dom coding	2	1	Case	0.0819	0.0819313
ECHS1	Dom not benign	1	1	NA	0.0819	0.0818514
RIC3	Dom not benign	2	1	Case	0.0819	0.0819313
RNF10	Dom coding	5	1	Case	0.082	0.106593
RNF10	Dom not benign	5	1	Case	0.082	0.106593
CTSH	Dom coding	2	0	Case	0.0821	0.0821297
DDB2	Dom coding	0	1	Ctrl	0.0821	0.0821498
RPLP0	Dom coding	2	2	NA	0.0821	0.12121
CTSH	Dom not benign	2	0	Case	0.0821	0.0821297
PPIP5K2	Dom not benign	0	2	Ctrl	0.0821	0.0821071
FAM177A1	Dom coding	0	2	Ctrl	0.0822	0.082184
SUN3	Dom coding	3	5	Ctrl	0.0822	0.0821609
ZNF23	Dom coding	6	0	Case	0.0822	0.195296
FAM177A1	Dom not benign	0	2	Ctrl	0.0822	0.082184
R3HCC1L	Dom not benign	2	4	Ctrl	0.0822	0.0821645
DHX40	Dom coding	0	2	Ctrl	0.0823	0.0822606
GFOD2	Dom coding	0	1	Ctrl	0.0823	0.0823074
LRRC45	Dom coding	0	2	Ctrl	0.0823	0.082301
AMER2	Dom coding	0	2	Ctrl	0.0824	0.0823602
NFATC3	Dom coding	7	10	Ctrl	0.0824	0.152935
SOCS2	Dom coding	1	1	NA	0.0824	0.0823933
ETNPPL	Dom coding	0	2	Ctrl	0.0825	0.082491
FAM184A	Dom coding	2	7	Ctrl	0.0825	NA
PHC1	Dom coding	5	3	Case	0.0825	0.0860988
GSAP	Dom not benign	1	4	Ctrl	0.0825	0.217825
FOLR2	Dom not benign	0	2	Ctrl	0.0826	0.0826481
MAP3K1	Dom not benign	1	2	Ctrl	0.0826	NA
CYP20A1	Dom coding	4	4	NA	0.0827	0.0826959
DNAJC9	Dom coding	1	2	Ctrl	0.0828	0.0827911
NECAB2	Dom coding	0	4	Ctrl	0.0828	0.16525
C17orf104	Dom not benign	0	1	Ctrl	0.0828	0.72813
C1GALT1	Dom not benign	0	2	Ctrl	0.0828	0.0827597
NGDN	Dom not benign	1	1	NA	0.0828	0.0580361
PGBD4	Dom not benign	2	2	NA	0.0828	0.100574
CDR2	Dom not benign	1	2	Ctrl	0.0829	0.278426
TMEM69	Dom coding	0	2	Ctrl	0.083	NA
DCAF4	Dom LoF	0	2	Ctrl	0.083	0.212927
CNTRL	Dom coding	5	13	Ctrl	0.0831	0.0248225
ZNF511	Dom coding	1	2	Ctrl	0.0831	0.232557
GPR156	Dom not benign	6	0	Case	0.0831	0.0830505
PPP1R12A	Dom not benign	7	0	Case	0.0831	NA
RIC8A	Dom not benign	3	1	Case	0.0831	0.385657
FKBP9	Dom coding	2	0	Case	0.0832	0.0831784
SNAP23	Dom coding	1	2	Ctrl	0.0832	0.196552
ZNF175	Dom not benign	0	2	Ctrl	0.0832	0.0832476
GBA	Dom not benign	1	2	Ctrl	0.0833	0.0832699
KIAA0226	Dom coding	3	7	Ctrl	0.0834	NA
MIR205HG	Dom coding	0	1	Ctrl	0.0834	NA
CRTAM	Dom not benign	1	2	Ctrl	0.0834	0.083436
MIR205HG	Dom not benign	0	1	Ctrl	0.0834	NA
TRUB2	Dom not benign	0	2	Ctrl	0.0834	0.0833533
ZNF446	Dom not benign	0	2	Ctrl	0.0834	0.0833831
HLTF	Dom coding	9	2	Case	0.0835	0.0574407
PON3	Dom coding	6	0	Case	0.0835	0.088614
SLC6A12	Dom not benign	2	5	Ctrl	0.0835	0.0470376
CNGB3	Dom not benign	1	4	Ctrl	0.0836	0.0835756
DCDC2	Dom not benign	4	0	Case	0.0836	0.083581
NOV	Dom not benign	1	2	Ctrl	0.0836	0.083622
MAEA	Dom coding	0	2	Ctrl	0.0837	0.0836628
DNAJA3	Dom not benign	2	0	Case	0.0837	0.168705
ASB18	Dom coding	1	3	Ctrl	0.0838	NA
CAPZA1	Dom coding	0	2	Ctrl	0.0838	0.0837714
CTSA	Dom coding	0	2	Ctrl	0.0839	0.0838864
N4BP1	Dom not benign	1	1	NA	0.0839	NA
ASNSD1	Dom coding	5	7	Ctrl	0.084	0.255444
TDRP	Dom coding	2	3	Ctrl	0.084	NA
PDE6B	Dom not benign	0	2	Ctrl	0.084	0.0839791
TMEM61	Dom coding	1	2	Ctrl	0.0841	0.0841317
PMS1	Dom LoF	0	2	Ctrl	0.0841	0.737513
USP40	Dom LoF	0	2	Ctrl	0.0841	NA
ADH1B	Dom coding	1	2	Ctrl	0.0842	0.0352513
SCAMP3	Dom coding	2	4	Ctrl	0.0842	0.0842434
SMIM8	Dom coding	1	2	Ctrl	0.0842	0.0841992
MDM1	Dom not benign	3	0	Case	0.0842	0.0842483
SLC25A30	Dom coding	3	2	Case	0.0843	0.0266753
UBE3C	Dom coding	4	3	Case	0.0844	0.0844233
ZNF343	Dom coding	5	2	Case	0.0844	0.081237
FAM63A	Dom not benign	3	0	Case	0.0844	0.0844149
GTSE1	Dom not benign	2	5	Ctrl	0.0844	0.084372
TNS2	Dom not benign	3	3	NA	0.0845	0.00813112
PNPLA7	Dom LoF	1	1	NA	0.0845	0.0580361
CRTAP	Dom coding	1	4	Ctrl	0.0846	0.881142
LIG3	Dom coding	9	1	Case	0.0846	0.148964
CRTAP	Dom not benign	1	4	Ctrl	0.0846	0.881142
GPR146	Dom not benign	1	1	NA	0.0846	0.0845837
MYO5C	Dom LoF	0	2	Ctrl	0.0847	NA
SNX31	Dom coding	1	0	Case	0.0848	0.0847595
GRK6	Dom not benign	1	0	Case	0.0848	NA
RNF212	Dom not benign	1	0	Case	0.0848	NA
TMEM209	Dom not benign	1	0	Case	0.0848	NA
GRK6	Dom LoF	1	0	Case	0.0848	NA
CFAP97	Dom coding	2	5	Ctrl	0.085	NA
OR10A3	Dom coding	1	1	NA	0.085	0.0849859
ADRA1D	Dom coding	2	0	Case	0.0851	0.0850902
BPTF	Dom coding	12	17	Ctrl	0.0851	0.149125
BTF3L4	Dom coding	1	0	Case	0.0851	0.0850902
C7orf57	Dom coding	2	3	Ctrl	0.0851	NA
ADRA1D	Dom not benign	2	0	Case	0.0851	0.0850902
BTG3	Dom not benign	1	0	Case	0.0851	0.0850902
CA6	Dom not benign	2	0	Case	0.0851	0.0850902
TMEM258	Dom not benign	1	0	Case	0.0851	0.0850902
ADRA1D	Dom LoF	1	0	Case	0.0851	0.0850902
[truncated: 28,057 more rows]

## Sheet: Table S6
Table S6. Gene-based Cochran-Mantel-Haenszel association test results based on WES variant counts in Chinese and Europeans. Per gene counts of WES variants passing filters (see Methods) are provided for Chinese and Europeans, the latter taken from Cirulli et al. Table S6.
CMH	Cochran-Mantel-Haenszel test of association
BD	Breslow-Day test of homogeneity										Columns L onwards are taken from the Supplementary Material of Cirulli et al.
Gene.refGene	Model	CMH.Pval	CMH.OR	CMH.OR.lowerCI	CMH.OR.upperCI	BD.Pval	CarrierCaseChinese	NoncarrierCaseChinese	CarrierCtrlChinese	NoncarrierCtrlChinese	CarrierCaseDuke[Cirulli]	NonCarrierCaseDuke[Cirulli]	CarrierCtrlDuke[Cirulli]	NonCarrierCtrlDuke[Cirulli]	CarrierCaseStanfordMcGill[Cirulli]	NonCarrierCaseStanfordMcGill[Cirulli]	CarrierCtrlStanfordMcGill[Cirulli]	NonCarrierCtrlStanfordMcGill[Cirulli]	CarrierCaseHudsonAlpha[Cirulli]	NonCarrierCaseHudsonAlpha[Cirulli]	CarrierCtrlHudsonAlpha[Cirulli]	NonCarrierCtrlHudsonAlpha[Cirulli]	CMH.Cirulli.3group.Pval	BD.Cirulli.3group.Pval	CarrierCaseReplication[Cirulli]	NonCarrierCaseReplication[Cirulli]	CarrierCtrlReplication[Cirulli]	NonCarrierCtrlReplication[Cirulli]	CMH.Cirulli.4group.Pval	BD.Cirulli.4group.Pval
TBK1	Dom not benign	8.34114e-12	5.88786	3.33632	10.8415	0.232445	6	604	1	459	15	1158	7	4007	0	251	2	787	8	1437	3	1599	1.12e-05	0.114615	23	1295	5	2366	3.6e-11	0.135499
TBK1	Dom coding	2.34354e-10	3.7735	2.44216	5.91052	0.480732	7	603	1	459	18	1155	17	3997	2	249	3	786	13	1432	7	1595	7.08e-05	0.582722	26	1292	8	2363	1.27e-09	0.342939
NEK1	Dom LoF	1.07066e-09	8.19055	3.68135	20.6794	NA	2	608	0	460	9	1164	2	4012	0	251	0	789	16	1429	4	1598	1.06e-06	NA	10	1308	2	2369	3.15e-09	NA
SOD1	Dom coding	8.93839e-09	9.48936	3.8076	28.381	NA	9	601	1	459	9	1164	4	4010	0	251	0	789	16	1429	1	1601	7.05e-08	NA	NA	NA	NA	NA	NA	NA
SOD1	Dom not benign	6.93278e-08	11.7342	3.92892	47.45	NA	8	602	1	459	8	1165	3	4011	0	251	0	789	11	1434	0	1602	3.85e-07	NA	NA	NA	NA	NA	NA	NA
TP53	Dom not benign	1.47679e-07	0.149812	0.0520687	0.353714	NA	0	610	2	458	2	1171	6	4008	0	251	0	789	4	1441	40	1562	4.91e-07	NA	NA	NA	NA	NA	NA	NA
NEK1	Dom not benign	3.10821e-07	2.87464	1.88807	4.41564	0.379401	7	603	0	460	13	1160	22	3992	2	249	1	788	24	1421	11	1591	0.00075837	0.642227	18	1300	8	2363	2.16e-06	0.531712
NEK1	Dom coding	6.64985e-07	2.27261	1.62693	3.18242	0.202603	11	599	2	458	17	1156	36	3978	4	247	1	788	31	1414	18	1584	0.0013344	0.128039	26	1292	16	2355	4.67e-06	0.152904
TBK1	Dom LoF	9.64357e-07	13.1394	3.72841	70.9276	NA	1	609	0	460	7	1166	1	4013	0	251	0	789	1	1444	0	1602	9.44e-05	NA	8	1310	2	2369	1.61e-06	NA
IMPG2	Dom coding	3.77519e-06	0.286229	0.14695	0.520515	0.448063	6	604	11	449	1	1172	35	3979	2	249	11	778	5	1440	21	1581	2.56e-05	0.32865	NA	NA	NA	NA	NA	NA
TP53	Dom LoF	7.51632e-06	0.0488447	0.00118635	0.303111	NA	0	610	1	459	0	1173	0	4014	0	251	0	789	1	1444	21	1581	1.59e-05	NA	NA	NA	NA	NA	NA	NA
DNMT3A	Dom not benign	6.34422e-05	2.48517	1.5621	3.96453	0.655831	3	607	0	460	16	1157	22	3992	3	248	2	787	13	1432	5	1597	0.000229649	0.796969	10	1308	11	2360	0.000201926	0.684547
CRLF3	Dom coding	7.84901e-05	6.44534	2.28498	20.7821	0.786572	2	608	0	460	9	1164	5	4009	1	250	0	789	3	1442	1	1601	0.000196663	0.696121	NA	NA	NA	NA	NA	NA
CRYBB3	Dom not benign	0.000133312	6.85718	2.243	25.0268	0.420214	3	607	0	460	7	1166	3	4011	1	250	2	787	3	1442	0	1602	0.000537595	0.352775	NA	NA	NA	NA	NA	NA
SMARCA4	Dom not benign	0.00016091	0.173084	0.0439833	0.496078	0.845296	0	610	2	458	1	1172	11	4003	0	251	1	788	3	1442	19	1583	0.000477232	0.8633	NA	NA	NA	NA	NA	NA
IMPG2	Dom not benign	0.000177948	0.177928	0.0453489	0.506106	0.730487	2	608	4	456	1	1172	23	3991	0	251	5	784	1	1444	9	1593	0.000204919	0.890149	NA	NA	NA	NA	NA	NA
AAR2	Dom not benign	0.000189741	0.0642332	0.00153963	0.409328	NA	1	609	3	457	0	1173	7	4007	0	251	3	786	0	1445	9	1593	0.000275139	NA	NA	NA	NA	NA	NA	NA
DNMT3A	Dom coding	0.000197667	2.21068	1.43164	3.41456	0.869708	3	607	1	459	17	1156	25	3989	3	248	4	785	16	1429	6	1596	0.00025402	0.917409	10	1308	12	2359	0.000324196	0.741225
S100A2	Dom coding	0.000203397	Inf	3.42707	Inf	NA	2	608	0	460	3	1170	0	4014	1	250	0	789	2	1443	0	1602	0.000626265	NA	0	1318	0	2371	0.000626265	NA
ANO9	Dom coding	0.000233352	0.41272	0.237631	0.685616	0.294377	1	609	0	460	5	1168	53	3961	0	251	9	780	14	1431	31	1571	0.000140132	0.393624	NA	NA	NA	NA	NA	NA
DAK	Dom coding	0.000317513	2.59162	1.50047	4.47609	0.269614	2	608	0	460	18	1155	17	3997	4	247	7	782	8	1437	7	1595	0.000681325	0.200001	NA	NA	NA	NA	NA	NA
TAF6	Dom not benign	0.000355095	3.3536	1.65362	7.00995	0.978316	1	609	0	460	5	1168	6	4008	3	248	3	786	8	1437	2	1600	0.00445568	0.907725	7	1311	4	2367	0.000566864	0.977347
CLASRP	Dom not benign	0.00037685	0.219902	0.0663639	0.574018	0.467032	1	609	1	459	0	1173	19	3995	0	251	1	788	4	1441	16	1586	0.000418667	0.430757	NA	NA	NA	NA	NA	NA
OPTN	Dom not benign	0.000408601	2.84605	1.52903	5.4004	0.623471	4	606	0	460	6	1167	8	4006	3	248	2	787	9	1436	6	1596	0.0225085	0.588087	8	1310	4	2367	0.00205621	0.696776
GTF2B	Dom coding	0.000431273	7.00201	2.03657	30.6745	0.130656	1	609	0	460	5	1168	1	4013	1	250	3	786	5	1440	0	1602	0.000689909	0.0764073	NA	NA	NA	NA	NA	NA
SLC25A13	Dom not benign	0.00053276	0.248986	0.0851679	0.600298	0.30207	0	610	5	455	1	1172	25	3989	1	250	7	782	4	1441	9	1593	0.00780422	0.504435	NA	NA	NA	NA	NA	NA
LRP12	Dom not benign	0.000544625	0.286967	0.114753	0.629376	0.338512	0	610	6	454	2	1171	21	3993	1	250	4	785	5	1440	15	1587	0.0107978	0.784981	NA	NA	NA	NA	NA	NA
MPL	Dom not benign	0.000685711	2.6801	1.47019	4.92035	0.338954	3	607	2	458	12	1161	11	4003	5	246	3	786	7	1438	4	1598	0.000153273	0.558992	2	1316	4	2367	0.000516564	0.339048
GREB1L	Dom coding	0.000810545	1.94826	1.29875	2.9147	0.310113	4	606	4	456	29	1144	41	3973	1	250	1	788	20	1425	15	1587	0.000305879	0.474047	NA	NA	NA	NA	NA	NA
SMARCA4	Dom coding	0.000820979	0.299239	0.11951	0.657812	0.78071	0	610	2	458	2	1171	19	3995	0	251	2	787	6	1439	20	1582	0.00294152	0.89383	NA	NA	NA	NA	NA	NA
ANKRD52	Dom coding	0.000831297	0.257677	0.0880499	0.622259	0.506049	0	610	4	456	2	1171	30	3984	0	251	1	788	4	1441	10	1592	0.00766399	0.728827	NA	NA	NA	NA	NA	NA
POLQ	Dom coding	0.000894397	1.54961	1.18899	2.01583	0.977536	32	578	16	444	39	1134	92	3922	9	242	17	772	40	1405	27	1575	0.00295973	0.905529	NA	NA	NA	NA	NA	NA
RSPO1	Dom coding	0.000938102	0.20908	0.0527268	0.606316	0.269613	0	610	3	457	0	1173	15	3999	0	251	4	785	4	1441	10	1592	0.00668553	0.286876	NA	NA	NA	NA	NA	NA
SPRTN	Dom not benign	0.00102586	15.5815	2.07337	700.273	0.384419	3	607	0	460	1	1172	1	4013	1	250	0	789	5	1440	0	1602	0.00487932	0.365804	NA	NA	NA	NA	NA	NA
ZNF600	Dom not benign	0.00108113	2.60405	1.4149	4.81819	0.88672	4	606	1	459	11	1162	17	3997	3	248	2	787	10	1435	4	1598	0.00263112	0.73309	NA	NA	NA	NA	NA	NA
CUL5	Dom coding	0.0011757	0.0822029	0.00196228	0.525347	NA	1	609	2	458	0	1173	16	3998	0	251	2	787	0	1445	4	1598	0.00100449	NA	NA	NA	NA	NA	NA	NA
FAM208A	Dom coding	0.00118592	0.435024	0.242668	0.746864	0.210862	7	603	7	453	6	1167	29	3985	1	250	8	781	5	1440	26	1576	0.000820455	0.182569	NA	NA	NA	NA	NA	NA
HSPA14	Dom coding	0.00129328	4.36884	1.61525	13.1025	NA	5	605	0	460	5	1168	6	4008	0	251	0	789	6	1439	1	1601	0.015629	NA	NA	NA	NA	NA	NA	NA
DHX38	Dom coding	0.00129924	0.439352	0.247713	0.744081	0.789431	4	606	4	456	6	1167	54	3960	1	250	4	785	8	1437	22	1580	0.00108199	0.822446	NA	NA	NA	NA	NA	NA
ANXA1	Dom coding	0.00130766	0.181937	0.0350965	0.595285	0.733297	0	610	2	458	1	1172	20	3994	0	251	5	784	2	1443	7	1595	0.00375088	0.721574	NA	NA	NA	NA	NA	NA
SEMA3E	Dom coding	0.0013082	2.16438	1.32538	3.54573	0.851176	5	605	3	457	13	1160	18	3996	4	247	5	784	20	1425	11	1591	0.000984847	0.916554	NA	NA	NA	NA	NA	NA
KDM3B	Dom coding	0.00131883	2.09225	1.31562	3.32503	0.735194	6	604	2	458	14	1159	27	3987	6	245	5	784	18	1427	10	1592	0.00248228	0.53117	NA	NA	NA	NA	NA	NA
CDH7	Dom coding	0.00132547	0.302963	0.120829	0.666689	0.730451	1	609	5	455	3	1170	22	3992	0	251	4	785	4	1441	14	1588	0.00885407	0.706288	NA	NA	NA	NA	NA	NA
SIRT2	Dom not benign	0.00133912	4.15677	1.59832	11.6729	0.671124	5	605	1	459	4	1169	5	4009	3	248	2	787	4	1441	0	1602	0.0050745	0.507829	NA	NA	NA	NA	NA	NA
ZNF600	Dom coding	0.00134215	2.08286	1.30974	3.31029	0.650041	5	605	2	458	19	1154	26	3988	3	248	3	786	17	1428	13	1589	0.00179805	0.450928	NA	NA	NA	NA	NA	NA
ZMYND8	Dom coding	0.0013955	2.24678	1.3322	3.79296	0.954244	5	605	2	458	13	1160	22	3992	3	248	4	785	15	1430	6	1596	0.00181415	0.870478	NA	NA	NA	NA	NA	NA
ARL5C	Dom not benign	0.00143215	9.82759	1.90531	97.2939	NA	2	608	0	460	4	1169	2	4012	0	251	0	789	3	1442	0	1602	0.00386983	NA	NA	NA	NA	NA	NA	NA
DNASE1	Dom not benign	0.0014684	2.77875	1.41479	5.55439	0.745812	1	609	0	460	9	1164	8	4006	2	249	3	786	13	1432	7	1595	0.00218454	0.626134	NA	NA	NA	NA	NA	NA
LRRC40	Dom coding	0.00147074	0.360095	0.16609	0.715538	0.503677	2	608	6	454	2	1171	29	3985	0	251	5	784	7	1438	13	1589	0.0105714	0.372469	NA	NA	NA	NA	NA	NA
LRP12	Dom coding	0.00147746	0.372904	0.178979	0.717507	0.310503	0	610	6	454	4	1169	32	3982	1	250	5	784	7	1438	16	1586	0.018362	0.947548	NA	NA	NA	NA	NA	NA
GTF2B	Dom not benign	0.00147933	Inf	2.40408	Inf	NA	1	609	0	460	3	1170	0	4014	0	251	0	789	2	1443	0	1602	0.00259488	NA	NA	NA	NA	NA	NA	NA
HMGCS2	Dom coding	0.0014852	0.344035	0.151852	0.707498	0.0970803	5	605	4	456	0	1173	25	3989	0	251	6	783	5	1440	13	1589	0.000383931	0.14065	NA	NA	NA	NA	NA	NA
YIPF1	Dom coding	0.00152396	0.142161	0.016053	0.584898	0.871347	0	610	2	458	1	1172	15	3999	0	251	3	786	1	1444	7	1595	0.00786655	0.886103	NA	NA	NA	NA	NA	NA
PLEKHG3	Dom coding	0.00152972	1.87564	1.2616	2.78092	0.452093	4	606	4	456	25	1148	40	3974	2	249	6	783	25	1420	14	1588	0.000632002	0.692256	NA	NA	NA	NA	NA	NA
NLRP5	Dom LoF	0.00159204	17.0988	2.06474	790.656	NA	1	609	0	460	4	1169	1	4013	0	251	0	789	2	1443	0	1602	0.00269298	NA	NA	NA	NA	NA	NA	NA
FAM162A	Dom coding	0.00172882	4.77132	1.62205	15.8316	0.345716	1	609	0	460	4	1169	4	4010	1	250	2	787	7	1438	0	1602	0.00286552	0.267318	NA	NA	NA	NA	NA	NA
ERMN	Dom not benign	0.00182059	0.0793632	0.00188006	0.520317	0.910209	0	610	2	458	0	1173	5	4009	0	251	1	788	1	1444	9	1593	0.00624857	0.891387	NA	NA	NA	NA	NA	NA
SIGLEC9	Dom not benign	0.00183271	4.26188	1.62757	12.0068	NA	1	609	1	459	7	1166	7	4007	0	251	0	789	7	1438	0	1602	0.000823087	NA	NA	NA	NA	NA	NA	NA
CTNNB1	Dom not benign	0.00186315	0	0	0.501955	NA	0	610	1	459	0	1173	3	4011	0	251	1	788	0	1445	7	1595	0.00716613	NA	NA	NA	NA	NA	NA	NA
ZNF831	Dom not benign	0.00188511	2.3589	1.32853	4.18424	0.286551	2	608	0	460	15	1158	20	3994	0	251	4	785	12	1433	5	1597	0.00387215	0.209548	NA	NA	NA	NA	NA	NA
TXNDC5	Dom not benign	0.00189761	0.180516	0.0341548	0.610293	0.128036	1	609	4	456	1	1172	11	4003	1	250	2	787	0	1445	9	1593	0.0109484	0.0647276	NA	NA	NA	NA	NA	NA
TAS1R2	Dom coding	0.00195248	0.506762	0.314634	0.791608	0.244967	2	608	8	452	8	1165	68	3946	4	247	13	776	13	1432	21	1581	0.0115355	0.357059	NA	NA	NA	NA	NA	NA
SHB	Dom coding	0.00206574	0.253564	0.0754012	0.676889	0.61663	2	608	2	458	1	1172	14	4000	0	251	2	787	2	1443	13	1589	0.00157005	0.90398	NA	NA	NA	NA	NA	NA
GPR158	Dom coding	0.00225386	0.457704	0.260023	0.773119	0.124811	6	604	3	457	6	1167	35	3979	0	251	9	780	8	1437	28	1574	0.000329151	0.317005	NA	NA	NA	NA	NA	NA
SLC15A3	Dom coding	0.00226774	0.320434	0.127624	0.705516	0.30432	4	606	4	456	1	1172	30	3984	0	251	5	784	3	1442	8	1594	0.00125965	0.408019	NA	NA	NA	NA	NA	NA
RBM25	Dom not benign	0.00228302	0.184754	0.0348695	0.631447	NA	1	609	1	459	0	1173	6	4008	0	251	0	789	2	1443	14	1588	0.00137626	NA	NA	NA	NA	NA	NA	NA
RASAL1	Dom not benign	0.00228514	0.286766	0.0980035	0.691961	0.784076	1	609	2	458	2	1171	30	3984	1	250	4	785	2	1443	9	1593	0.00284264	0.594489	NA	NA	NA	NA	NA	NA
OR6N2	Dom not benign	0.00229388	0.0878582	0.00208182	0.574362	0.90014	0	610	1	459	0	1173	6	4008	0	251	3	786	1	1444	8	1594	0.0044388	0.818413	NA	NA	NA	NA	NA	NA
SCEL	Dom coding	0.00231915	2.28501	1.32516	3.95433	0.522788	6	604	4	456	13	1160	12	4002	2	249	4	785	6	1439	4	1598	0.00215492	0.454405	7	1311	6	2365	0.000797	0.624058
MAML3	Dom coding	0.00236002	0.481631	0.283768	0.790163	NA	6	604	5	455	6	1167	44	3970	0	251	0	789	11	1434	30	1572	0.00115942	NA	NA	NA	NA	NA	NA	NA
SPRTN	Dom coding	0.00248251	3.37773	1.42761	8.46926	0.913486	6	604	1	459	5	1168	5	4009	1	250	2	787	7	1438	2	1600	0.00959329	0.811476	NA	NA	NA	NA	NA	NA
PTCH1	Dom not benign	0.00251169	1.98857	1.24526	3.16008	0.414211	4	606	0	460	16	1157	36	3978	3	248	4	785	17	1428	7	1595	0.00865356	0.543574	NA	NA	NA	NA	NA	NA
ZCCHC9	Dom coding	0.00260475	4.02776	1.474	12.1593	0.688953	2	608	1	459	5	1168	4	4010	1	250	0	789	7	1438	2	1600	0.00207103	0.6934	NA	NA	NA	NA	NA	NA
ABHD12B	Dom coding	0.00261877	0.224938	0.0564564	0.655321	0.438954	1	609	3	457	0	1173	17	3997	1	250	4	785	2	1443	8	1594	0.00517911	0.251325	NA	NA	NA	NA	NA	NA
ANGPT4	Dom coding	0.00264694	2.63414	1.34704	5.21999	0.347205	5	605	1	459	6	1167	14	4000	2	249	2	787	12	1433	2	1600	0.00645105	0.222042	NA	NA	NA	NA	NA	NA
LRRC40	Dom not benign	0.0026668	0.234086	0.0586853	0.683479	0.588926	0	610	3	457	1	1172	17	3997	0	251	3	786	3	1442	8	1594	0.0172172	0.705415	NA	NA	NA	NA	NA	NA
OTOF	Dom coding	0.00278464	0.626388	0.451083	0.859652	0.433767	7	603	11	449	24	1149	99	3915	2	249	18	771	25	1420	50	1552	0.00923786	0.31344	NA	NA	NA	NA	NA	NA
UCP1	Dom not benign	0.00283026	4.69485	1.51631	17.3897	0.0614514	4	606	0	460	2	1171	3	4011	0	251	2	787	8	1437	0	1602	0.0221491	0.0713025	NA	NA	NA	NA	NA	NA
SCEL	Dom not benign	0.00283697	2.61024	1.35727	5.07412	0.156887	2	608	2	458	11	1162	8	4006	0	251	3	786	6	1439	4	1598	0.00853936	0.099967	6	1312	3	2368	0.000919596	0.194151
NIN	Dom LoF	0.00284044	0	0	0.512324	NA	0	610	1	459	0	1173	8	4006	0	251	1	788	0	1445	5	1597	0.00574707	NA	NA	NA	NA	NA	NA	NA
APC2	Dom coding	0.00295185	0.401414	0.197174	0.763216	0.349936	1	609	0	460	4	1169	21	3993	0	251	1	788	8	1437	29	1573	0.00169884	0.491651	NA	NA	NA	NA	NA	NA
IL17RD	Dom coding	0.0029573	0.424478	0.222094	0.771264	NA	5	605	12	448	3	1170	28	3986	0	251	0	789	8	1437	15	1587	0.0496339	NA	NA	NA	NA	NA	NA	NA
ADAMTS15	Dom not benign	0.0029723	0.380904	0.175365	0.759585	0.507087	0	610	2	458	3	1170	18	3996	0	251	7	782	8	1437	21	1581	0.00908333	0.550102	NA	NA	NA	NA	NA	NA
ADTRP	Dom coding	0.0030075	3.89906	1.50269	10.9471	0.924104	3	607	1	459	6	1167	4	4010	1	250	1	788	6	1439	2	1600	0.00246089	0.899935	NA	NA	NA	NA	NA	NA
U2AF1	Dom coding	0.00310409	Inf	1.96251	Inf	NA	1	609	0	460	2	1171	0	4014	0	251	0	789	3	1442	0	1602	0.00544488	NA	NA	NA	NA	NA	NA	NA
DYNC1H1	Dom not benign	0.00313536	0.330861	0.131343	0.7321	0.344678	2	608	5	455	1	1172	27	3987	0	251	4	785	5	1440	8	1594	0.011089	0.200561	NA	NA	NA	NA	NA	NA
CNGA4	Dom coding	0.00314683	2.06417	1.2507	3.39871	0.681558	4	606	1	459	15	1158	25	3989	4	247	3	786	14	1431	10	1592	0.00509335	0.504046	NA	NA	NA	NA	NA	NA
TMEM39A	Dom not benign	0.00314965	4.5196	1.4968	15.2372	0.509034	2	608	0	460	6	1167	4	4010	1	250	0	789	3	1442	2	1600	0.00865219	0.411469	NA	NA	NA	NA	NA	NA
SAR1B	Dom coding	0.00318715	4.48959	1.49507	15.0777	0.756715	1	609	0	460	4	1169	2	4012	2	249	3	786	5	1440	1	1601	0.00525176	0.610673	NA	NA	NA	NA	NA	NA
ODF2	Dom not benign	0.00328242	2.30371	1.2743	4.19509	0.53104	3	607	0	460	8	1165	16	3998	2	249	1	788	17	1428	8	1594	0.00944193	0.557222	NA	NA	NA	NA	NA	NA
GGH	Dom coding	0.0033031	4.08817	1.47547	12.4283	0.309678	2	608	0	460	6	1167	3	4011	0	251	2	787	6	1439	2	1600	0.00930466	0.206681	NA	NA	NA	NA	NA	NA
XKR6	Dom coding	0.0033483	0.155681	0.0173538	0.658896	0.695884	1	609	2	458	0	1173	11	4003	0	251	3	786	1	1444	6	1596	0.00587982	0.65918	NA	NA	NA	NA	NA	NA
ZNF729	Dom not benign	0.00338627	0.437586	0.23221	0.780326	0.305046	5	605	4	456	3	1170	42	3972	0	251	6	783	8	1437	16	1586	0.00163539	0.344277	NA	NA	NA	NA	NA	NA
ERBB2	Dom coding	0.00339287	1.93675	1.2287	3.04143	0.834899	6	604	1	459	16	1157	31	3983	5	246	7	782	16	1429	10	1592	0.00981963	0.929508	NA	NA	NA	NA	NA	NA
SAMD4B	Dom not benign	0.00340898	0.0917563	0.002149	0.616035	NA	1	609	2	458	0	1173	6	4008	0	251	2	787	0	1445	6	1596	0.00565211	NA	NA	NA	NA	NA	NA	NA
STK11IP	Dom not benign	0.0034282	2.27841	1.26595	4.12217	NA	3	607	1	459	10	1163	19	3995	0	251	0	789	17	1428	6	1596	0.00553222	NA	NA	NA	NA	NA	NA	NA
HEXDC	Dom not benign	0.00344489	3.16851	1.37666	7.50305	0.126934	2	608	0	460	7	1166	7	4007	0	251	4	785	8	1437	1	1601	0.00843254	0.0823007	NA	NA	NA	NA	NA	NA
GALNT13	Dom coding	0.00350196	0.145993	0.0159701	0.638482	NA	2	608	6	454	0	1173	9	4005	0	251	2	787	0	1445	2	1600	0.0232338	NA	NA	NA	NA	NA	NA	NA
FGB	Dom coding	0.00351038	0.227082	0.0565874	0.669618	0.971376	1	609	4	456	1	1172	15	3999	0	251	2	787	2	1443	8	1594	0.0115599	0.910231	NA	NA	NA	NA	NA	NA
AAR2	Dom coding	0.00351256	0.31032	0.113379	0.73433	0.51576	3	607	3	457	1	1172	8	4006	0	251	6	783	3	1442	15	1587	0.0022687	0.666929	NA	NA	NA	NA	NA	NA
HOXA2	Dom not benign	0.00352714	Inf	1.88616	Inf	NA	1	609	0	460	0	1173	0	4014	2	249	0	789	3	1442	0	1602	0.00618695	NA	NA	NA	NA	NA	NA	NA
FAM209A	Dom coding	0.00357149	0.14444	0.0159926	0.619881	NA	0	610	3	457	0	1173	6	4008	0	251	0	789	2	1443	9	1593	0.0197795	NA	NA	NA	NA	NA	NA	NA
OR6N2	Dom coding	0.00360783	0.195274	0.0370057	0.659112	0.339817	0	610	3	457	2	1171	11	4003	0	251	3	786	1	1444	9	1593	0.0170511	0.36184	NA	NA	NA	NA	NA	NA
ACER1	Dom coding	0.00376652	2.86696	1.33244	6.25727	0.392525	4	606	0	460	7	1166	12	4002	1	250	2	787	7	1438	1	1601	0.0208425	0.455046	NA	NA	NA	NA	NA	NA
CRYBB3	Dom coding	0.00380242	3.01519	1.34978	6.81092	0.694589	4	606	1	459	9	1164	11	4003	1	250	2	787	3	1442	0	1602	0.0096958	0.514878	NA	NA	NA	NA	NA	NA
KLF17	Dom not benign	0.00381074	0.092592	0.00217854	0.614676	0.808467	0	610	2	458	0	1173	8	4006	0	251	1	788	1	1444	6	1596	0.0138788	0.769649	NA	NA	NA	NA	NA	NA
PCDHGB1	Dom coding	0.00386755	2.14887	1.25739	3.66555	NA	5	605	0	460	15	1158	27	3987	0	251	0	789	13	1432	7	1595	0.0144198	NA	NA	NA	NA	NA	NA	NA
HMCES	Dom coding	0.00393942	4.35995	1.41489	17.87	NA	4	606	1	459	0	1173	0	4014	0	251	0	789	13	1432	3	1599	0.00975371	NA	NA	NA	NA	NA	NA	NA
SIM1	Dom not benign	0.00394234	2.70122	1.30179	5.70182	0.132197	0	610	1	459	8	1165	8	4006	3	248	1	788	10	1435	6	1596	0.00285908	0.365348	NA	NA	NA	NA	NA	NA
TRMT10C	Dom coding	0.00395206	0.160283	0.0179605	0.670335	NA	1	609	1	459	0	1173	17	3997	0	251	0	789	1	1444	6	1596	0.00236398	NA	NA	NA	NA	NA	NA	NA
INO80	Dom coding	0.00395244	1.95458	1.21469	3.14382	0.325779	7	603	1	459	15	1158	20	3994	2	249	8	781	18	1427	13	1589	0.0154549	0.292205	NA	NA	NA	NA	NA	NA
TTN	Dom LoF	0.00397307	0.433897	0.221	0.796713	0.192724	2	608	5	455	9	1164	40	3974	0	251	9	780	3	1442	14	1588	0.0121365	0.115764	NA	NA	NA	NA	NA	NA
DDX28	Dom coding	0.00400161	2.29559	1.26156	4.18602	0.450727	3	607	1	459	9	1164	20	3994	2	249	1	788	14	1431	4	1598	0.00666507	0.274247	NA	NA	NA	NA	NA	NA
KRTAP4-7	Dom coding	0.00403323	0.416702	0.19823	0.794695	0.485381	1	609	0	460	7	1166	67	3947	1	250	9	780	2	1443	3	1599	0.00245503	0.751983	NA	NA	NA	NA	NA	NA
ABCF3	Dom coding	0.0040404	1.98187	1.21166	3.23248	0.294834	5	605	1	459	12	1161	30	3984	4	247	2	787	17	1428	8	1594	0.012178	0.188679	NA	NA	NA	NA	NA	NA
ENPP3	Dom coding	0.00405131	1.88928	1.19976	2.96872	0.306722	12	598	2	458	16	1157	30	3984	1	250	7	782	16	1429	9	1593	0.0310831	0.369573	NA	NA	NA	NA	NA	NA
SLC15A3	Dom not benign	0.00405403	0.273479	0.0813624	0.727498	0.252091	3	607	2	458	1	1172	20	3994	0	251	4	785	1	1444	8	1594	0.00082634	0.897268	NA	NA	NA	NA	NA	NA
PATE1	Dom coding	0.00405614	0.0882404	0.00207272	0.586778	NA	1	609	3	457	0	1173	8	4006	0	251	3	786	0	1445	4	1598	0.00673166	NA	NA	NA	NA	NA	NA	NA
OR13A1	Dom coding	0.00407734	0.340581	0.134518	0.759939	0.935884	2	608	3	457	2	1171	20	3994	0	251	2	787	4	1441	14	1588	0.00605435	0.898667	NA	NA	NA	NA	NA	NA
LIG3	Dom not benign	0.004116	2.27487	1.25624	4.11937	0.423895	6	604	0	460	9	1164	18	3996	4	247	4	785	9	1436	5	1597	0.0234963	0.751437	NA	NA	NA	NA	NA	NA
TRDN	Dom coding	0.00419895	2.07196	1.23701	3.47489	0.86654	5	605	2	458	12	1161	24	3990	1	250	1	788	19	1426	8	1594	0.0056776	0.70342	NA	NA	NA	NA	NA	NA
RYR2	Dom not benign	0.00419915	0.612837	0.429303	0.863859	0.334242	6	604	10	450	9	1164	72	3942	3	248	7	782	33	1412	50	1552	0.0121548	0.233044	NA	NA	NA	NA	NA	NA
SIRT2	Dom coding	0.00427609	3.05772	1.35974	7.03352	0.865541	5	605	1	459	7	1166	8	4006	3	248	2	787	3	1442	2	1600	0.0101863	0.722523	NA	NA	NA	NA	NA	NA
KEL	Dom coding	0.00437341	1.87921	1.19749	2.94476	0.633553	11	599	2	458	14	1159	29	3985	4	247	5	784	17	1428	12	1590	0.0251829	0.818199	NA	NA	NA	NA	NA	NA
PCDHA8	Dom not benign	0.00443791	0.246938	0.0619357	0.72038	0.674527	0	610	2	458	1	1172	19	3995	0	251	2	787	3	1442	8	1594	0.0178165	0.700926	NA	NA	NA	NA	NA	NA
KLK7	Dom not benign	0.00445527	0	0	0.557719	NA	0	610	1	459	0	1173	4	4010	0	251	3	786	0	1445	5	1597	0.0090924	NA	NA	NA	NA	NA	NA	NA
UBR3	Dom not benign	0.0044942	0.297535	0.099279	0.744964	0.56987	3	607	3	457	1	1172	16	3998	0	251	2	787	2	1443	11	1591	0.00280563	0.935618	NA	NA	NA	NA	NA	NA
PATE1	Dom not benign	0.00450336	0	0	0.583257	NA	0	610	2	458	0	1173	7	4007	0	251	1	788	0	1445	3	1599	0.0349443	NA	NA	NA	NA	NA	NA	NA
YIPF1	Dom not benign	0.00466737	0.0985918	0.00232683	0.648856	0.828862	0	610	1	459	0	1173	10	4004	0	251	1	788	1	1444	6	1596	0.00892132	0.724971	NA	NA	NA	NA	NA	NA
ENPP3	Dom not benign	0.0046705	2.24691	1.24747	4.05445	0.381379	6	604	0	460	11	1162	17	3997	1	250	4	785	11	1434	6	1596	0.0259465	0.661696	NA	NA	NA	NA	NA	NA
CDH16	Dom coding	0.00470164	0.489218	0.278014	0.825625	0.0845829	1	609	8	452	10	1163	37	3977	1	250	11	778	8	1437	21	1581	0.055133	0.252598	NA	NA	NA	NA	NA	NA
AMICA1	Dom not benign	0.00471287	8.61222	1.54754	88.0896	0.759088	1	609	0	460	3	1170	2	4012	1	250	0	789	2	1443	0	1602	0.00770114	0.651784	NA	NA	NA	NA	NA	NA
MTIF3	Dom coding	0.00471435	3.28123	1.34027	8.40484	NA	2	608	1	459	6	1167	8	4006	0	251	0	789	8	1437	1	1601	0.00443821	NA	NA	NA	NA	NA	NA	NA
ZZZ3	Dom coding	0.00482001	2.34862	1.25639	4.41786	0.693256	5	605	2	458	7	1166	13	4001	3	248	5	784	12	1433	3	1599	0.00611127	0.512375	NA	NA	NA	NA	NA	NA
SLC2A12	Dom coding	0.00482154	0.419568	0.210553	0.786456	0.791108	3	607	6	454	2	1171	24	3990	1	250	3	786	8	1437	19	1583	0.0132599	0.609187	NA	NA	NA	NA	NA	NA
AOC2	Dom coding	0.00483681	1.82295	1.176	2.80898	0.323119	3	607	4	456	19	1154	35	3979	5	246	10	779	17	1428	7	1595	0.00199736	0.710742	NA	NA	NA	NA	NA	NA
HHATL	Dom not benign	0.00490699	3.03888	1.33299	7.43188	0.0206197	5	605	4	456	4	1169	1	4013	0	251	3	786	13	1432	2	1600	0.000617898	0.0511182	NA	NA	NA	NA	NA	NA
PRSS42	Dom not benign	0.00505111	4.37138	1.41733	14.9111	NA	0	610	1	459	7	1166	4	4010	0	251	0	789	4	1441	1	1601	0.00123882	NA	NA	NA	NA	NA	NA	NA
IGSF21	Dom not benign	0.00510845	0.218156	0.0415727	0.727688	0.753465	1	609	1	459	1	1172	19	3995	0	251	3	786	1	1444	6	1596	0.0056514	0.916224	NA	NA	NA	NA	NA	NA
GXYLT1	Dom not benign	0.00518464	4.63601	1.40098	17.8043	0.330824	2	608	1	459	6	1167	2	4012	0	251	1	788	3	1442	1	1601	0.00334845	0.290017	NA	NA	NA	NA	NA	NA
RGS9	Dom not benign	0.00522508	2.33201	1.26869	4.29675	0.567378	1	609	1	459	9	1164	17	3997	3	248	2	787	14	1431	5	1597	0.00269608	0.528339	NA	NA	NA	NA	NA	NA
ELAC2	Dom coding	0.00529472	2.00202	1.19801	3.32242	0.248751	1	609	2	458	16	1157	29	3985	2	249	5	784	14	1431	4	1598	0.00257763	0.432185	NA	NA	NA	NA	NA	NA
NPAT	Dom not benign	0.00529815	0.407521	0.193518	0.79529	0.209125	4	606	4	456	2	1171	27	3987	2	249	4	785	4	1441	16	1586	0.00395648	0.136888	NA	NA	NA	NA	NA	NA
CLEC4F	Dom coding	0.00529873	0.343389	0.134901	0.77237	0.953147	2	608	4	456	2	1171	16	3998	0	251	2	787	4	1441	14	1588	0.0123842	0.849071	NA	NA	NA	NA	NA	NA
SEMA3C	Dom coding	0.00530944	2.29523	1.25233	4.20696	0.490534	6	604	0	460	11	1162	17	3997	2	249	4	785	8	1437	5	1597	0.0305906	0.908229	NA	NA	NA	NA	NA	NA
BLM	Dom coding	0.00540586	0.558311	0.356376	0.854909	0.334036	9	601	11	449	6	1167	58	3956	1	250	12	777	16	1429	21	1581	0.0111244	0.18563	NA	NA	NA	NA	NA	NA
CLASRP	Dom coding	0.00546737	0.334691	0.123782	0.777061	0.8967	1	609	1	459	2	1171	23	3991	0	251	2	787	4	1441	13	1589	0.006672	0.892364	NA	NA	NA	NA	NA	NA
NOD2	Dom not benign	0.00547377	2.12275	1.23463	3.64278	0.650291	1	609	1	459	14	1159	17	3997	3	248	6	783	14	1431	9	1593	0.00308797	0.599191	NA	NA	NA	NA	NA	NA
CSNK2A3	Dom not benign	0.00548128	0.245456	0.060672	0.732963	0.365956	3	607	4	456	0	1173	16	3998	0	251	4	785	1	1444	4	1598	0.00472066	0.418912	NA	NA	NA	NA	NA	NA
OPRK1	Dom not benign	0.00550058	3.92534	1.38723	12.0928	NA	2	608	0	460	5	1168	6	4008	0	251	0	789	6	1439	1	1601	0.015629	NA	NA	NA	NA	NA	NA	NA
PCSK1	Dom coding	0.00554347	0.397857	0.184154	0.78667	0.497886	2	608	2	458	4	1169	29	3985	2	249	8	781	3	1442	16	1586	0.00400588	0.374541	NA	NA	NA	NA	NA	NA
MRPL10	Dom not benign	0.00558774	6.31176	1.43299	38.3385	0.406813	1	609	0	460	4	1169	2	4012	0	251	1	788	3	1442	0	1602	0.00889575	0.288467	NA	NA	NA	NA	NA	NA
TMEM202	Dom not benign	0.00569173	4.5591	1.37122	17.5683	0.585546	4	606	0	460	4	1169	4	4010	1	250	0	789	2	1443	1	1601	0.0420493	0.600603	NA	NA	NA	NA	NA	NA
BIRC8	Dom coding	0.00569474	3.08711	1.28921	7.63687	0.324749	3	607	1	459	5	1168	8	4006	1	250	2	787	7	1438	0	1602	0.00848388	0.204392	NA	NA	NA	NA	NA	NA
ZNF165	Dom coding	0.00569675	2.53339	1.26401	5.14358	0.688835	3	607	2	458	9	1164	9	4005	2	249	2	787	9	1436	5	1597	0.00304043	0.76038	NA	NA	NA	NA	NA	NA
GALNT12	Dom coding	0.00569762	2.17724	1.21646	3.91107	0.709567	4	606	1	459	8	1165	17	3997	3	248	2	787	15	1430	7	1595	0.00943709	0.524805	NA	NA	NA	NA	NA	NA
RILPL2	Dom not benign	0.00579786	6.25346	1.42104	37.9939	0.779402	1	609	0	460	3	1170	2	4012	1	250	1	788	3	1442	0	1602	0.00922223	0.699971	NA	NA	NA	NA	NA	NA
PCDHA9	Dom not benign	0.00586432	0.373181	0.156841	0.795827	0.411283	0	610	1	459	4	1169	18	3996	0	251	4	785	5	1440	19	1583	0.0126871	0.319032	NA	NA	NA	NA	NA	NA
CWF19L1	Dom not benign	0.00589782	3.50058	1.31125	9.65852	0.905761	1	609	0	460	6	1167	7	4007	2	249	1	788	3	1442	1	1601	0.00911361	0.847091	NA	NA	NA	NA	NA	NA
OR6K2	Dom coding	0.00592565	0.311127	0.104968	0.766344	0.553877	0	610	2	458	2	1171	19	3995	1	250	3	786	3	1442	12	1590	0.0210551	0.576722	NA	NA	NA	NA	NA	NA
BTBD6	Dom coding	0.00596164	2.94569	1.27897	7.1151	0.0917806	5	605	0	460	2	1171	8	4006	2	249	0	789	10	1435	3	1599	0.0317602	0.0871235	NA	NA	NA	NA	NA	NA
SERINC5	Dom not benign	0.0060129	0	0	0.571806	NA	0	610	2	458	0	1173	9	4005	0	251	2	787	0	1445	2	1600	0.0232338	NA	NA	NA	NA	NA	NA	NA
KLHDC9	Dom not benign	0.00601995	12.5177	1.49597	586.716	0.117836	1	609	0	460	0	1173	1	4013	2	249	0	789	4	1441	0	1602	0.0100598	0.0771667	NA	NA	NA	NA	NA	NA
SRRM2	Dom not benign	0.00603314	1.3694	1.09004	1.71604	0.0334539	10	600	15	445	60	1113	141	3873	9	242	29	760	67	1378	45	1557	0.000788725	0.451422	NA	NA	NA	NA	NA	NA
ZNF273	Dom not benign	0.0060582	0.249109	0.0622895	0.732587	0.155083	0	610	1	459	2	1171	12	4002	1	250	2	787	1	1444	13	1589	0.00981522	0.0994194	NA	NA	NA	NA	NA	NA
SLC26A5	Dom not benign	0.00607305	0.249453	0.0620229	0.738225	0.830763	1	609	4	456	1	1172	14	4000	1	250	5	784	1	1444	6	1596	0.0305184	0.695321	NA	NA	NA	NA	NA	NA
BMPR1A	Dom coding	0.00613918	0.216131	0.04073	0.735733	0.0782014	0	610	3	457	3	1170	12	4002	0	251	2	787	0	1445	8	1594	0.0421495	0.0890918	NA	NA	NA	NA	NA	NA
CCNB1	Dom not benign	0.00643514	5.81884	1.39817	34.6427	NA	3	607	0	460	3	1170	2	4012	0	251	0	789	4	1441	1	1601	0.0326374	NA	NA	NA	NA	NA	NA	NA
FXR2	Dom not benign	0.00644952	4.41038	1.33507	16.9458	NA	2	608	0	460	5	1168	3	4011	0	251	0	789	4	1441	2	1600	0.0164804	NA	NA	NA	NA	NA	NA	NA
RIMS2	Dom coding	0.00646699	0.518029	0.302737	0.853957	0.749508	2	608	6	454	8	1165	48	3966	1	250	9	780	11	1434	20	1582	0.0293844	0.880614	NA	NA	NA	NA	NA	NA
ZNF354A	Dom coding	0.0065453	0.346956	0.137367	0.771802	0.207776	3	607	1	459	2	1171	20	3994	0	251	4	785	3	1442	15	1587	0.00127892	0.764059	NA	NA	NA	NA	NA	NA
IBSP	Dom LoF	0.00655022	Inf	1.6251	Inf	NA	1	609	0	460	2	1171	0	4014	0	251	0	789	2	1443	0	1602	0.0114897	NA	NA	NA	NA	NA	NA	NA
TAS1R2	Dom not benign	0.0065553	0.482561	0.262155	0.842941	0.875699	2	608	4	456	5	1168	44	3970	2	249	12	777	8	1437	14	1588	0.0136444	0.747851	NA	NA	NA	NA	NA	NA
RDH8	Dom coding	0.00663234	0.332776	0.121909	0.783253	0.382477	0	610	5	455	2	1171	15	3999	1	250	4	785	4	1441	11	1591	0.069662	0.866596	NA	NA	NA	NA	NA	NA
USP40	Dom coding	0.00667128	1.68007	1.14138	2.47202	0.2473	9	601	9	451	20	1153	35	3979	0	251	1	788	33	1412	19	1583	0.00143789	0.73309	NA	NA	NA	NA	NA	NA
PIWIL4	Dom not benign	0.00667782	2.79295	1.25578	6.38967	0.0930956	3	607	2	458	10	1163	5	4009	0	251	1	788	6	1439	5	1597	0.00464754	0.0782836	NA	NA	NA	NA	NA	NA
ACOT7	Dom coding	0.0067202	0.255489	0.0638523	0.750209	0.0690124	0	610	3	457	0	1173	19	3995	0	251	3	786	4	1441	5	1597	0.0407918	0.0857939	NA	NA	NA	NA	NA	NA
ATN1	Dom coding	0.00677261	0.525826	0.313439	0.849966	0.485336	4	606	2	458	9	1164	63	3951	1	250	14	775	9	1436	18	1584	0.00263315	0.703046	NA	NA	NA	NA	NA	NA
OR4X1	Dom not benign	0.0068039	0.219847	0.0417184	0.740184	0.0813366	1	609	0	460	1	1172	12	4002	1	250	4	785	0	1445	10	1592	0.00267048	0.151275	NA	NA	NA	NA	NA	NA
GTF2E1	Dom coding	0.00684171	0.249185	0.0621767	0.732626	0.487108	2	608	3	457	2	1171	19	3995	0	251	3	786	0	1445	6	1596	0.00580932	0.392458	NA	NA	NA	NA	NA	NA
RAF1	Dom not benign	0.00691029	7.90634	1.52461	78.8858	NA	2	608	0	460	2	1171	2	4012	0	251	0	789	5	1440	0	1602	0.0111723	NA	NA	NA	NA	NA	NA	NA
DNAJB14	Dom coding	0.00692652	3.21792	1.29273	8.32857	0.606957	4	606	0	460	5	1168	8	4006	1	250	1	788	5	1440	1	1601	0.0264285	0.738165	NA	NA	NA	NA	NA	NA
DARS2	Dom not benign	0.00693801	2.55045	1.25338	5.2293	0.471744	2	608	1	459	8	1165	11	4003	1	250	4	785	10	1435	2	1600	0.00509221	0.321259	NA	NA	NA	NA	NA	NA
NEU3	Dom not benign	0.00694297	2.86172	1.24529	6.67694	0.137379	1	609	1	459	7	1166	11	4003	0	251	1	788	8	1437	0	1602	0.00442572	0.118064	NA	NA	NA	NA	NA	NA
KRT32	Dom coding	0.00698658	2.2537	1.19928	4.23808	0.860052	3	607	1	459	10	1163	16	3998	1	250	3	786	11	1434	4	1598	0.0114047	0.689818	NA	NA	NA	NA	NA	NA
FGB	Dom not benign	0.00702157	0.164873	0.018156	0.715543	0.791808	1	609	2	458	0	1173	7	4007	0	251	2	787	1	1444	7	1595	0.00787735	0.797002	NA	NA	NA	NA	NA	NA
BDH2	Dom coding	0.00707533	4.7223	1.35755	20.981	0.633145	3	607	0	460	1	1172	2	4012	1	250	1	788	7	1438	1	1601	0.0343714	0.624806	NA	NA	NA	NA	NA	NA
TRAPPC12	Dom not benign	0.00713681	2.535	1.24771	5.19237	0.332478	1	609	0	460	11	1162	10	4004	0	251	2	787	9	1436	6	1596	0.0107569	0.21345	NA	NA	NA	NA	NA	NA
OR1E1	Dom coding	0.00723128	0.159021	0.0174886	0.690971	0.163234	0	610	5	455	0	1173	9	4005	0	251	2	787	2	1443	3	1599	0.158646	0.338522	NA	NA	NA	NA	NA	NA
HPR	Dom coding	0.00729554	2.51651	1.22324	5.23984	0.853844	2	608	1	459	8	1165	8	4006	2	249	3	786	9	1436	5	1597	0.00802852	0.749697	NA	NA	NA	NA	NA	NA
NOTCH1	Dom coding	0.00730067	1.54443	1.11535	2.12841	0.343477	1	609	1	459	28	1145	77	3937	5	246	12	777	39	1406	19	1583	0.00686648	0.219558	NA	NA	NA	NA	NA	NA
SPINK1	Dom not benign	0.00748674	Inf	1.61215	Inf	NA	1	609	0	460	1	1172	0	4014	2	249	0	789	0	1445	0	1602	0.0131325	NA	NA	NA	NA	NA	NA	NA
PRELP	Dom coding	0.00749587	2.50026	1.21351	5.21298	0.603307	4	606	0	460	7	1166	10	4004	1	250	3	786	9	1436	4	1598	0.0346367	0.776796	NA	NA	NA	NA	NA	NA
ARIH2	Dom not benign	0.00752378	6.28703	1.36301	38.918	NA	2	608	0	460	4	1169	2	4012	1	250	1	788	0	1445	0	1602	0.0190363	NA	NA	NA	NA	NA	NA	NA
PARK2	Dom not benign	0.00756721	2.64983	1.24725	5.68356	0.434686	2	608	1	459	7	1166	13	4001	1	250	1	788	9	1436	1	1601	0.00849358	0.3025	NA	NA	NA	NA	NA	NA
SOX30	Dom coding	0.00758759	0.416175	0.197487	0.813122	0.371551	2	608	5	455	1	1172	27	3987	1	250	5	784	8	1437	13	1589	0.0238896	0.243972	NA	NA	NA	NA	NA	NA
ZNF728	Dom not benign	0.00759658	0.286924	0.0838751	0.784122	0.717913	3	607	6	454	1	1172	12	4002	1	250	7	782	0	1445	4	1598	0.0353064	0.549866	NA	NA	NA	NA	NA	NA
KDM3B	Dom not benign	0.00760601	2.24123	1.20032	4.19561	0.942384	4	606	1	459	9	1164	14	4000	3	248	3	786	10	1435	6	1596	0.0125945	0.857508	NA	NA	NA	NA	NA	NA
FLCN	Dom coding	0.00762656	0.356281	0.133154	0.813502	0.78154	1	609	1	459	4	1169	32	3982	0	251	5	784	2	1443	8	1594	0.00919931	0.672238	NA	NA	NA	NA	NA	NA
KLK13	Dom coding	0.00764933	0.327365	0.11904	0.780862	0.755072	2	608	2	458	1	1172	8	4006	0	251	2	787	4	1441	17	1585	0.00459969	0.834926	NA	NA	NA	NA	NA	NA
SNX19	Dom coding	0.00766223	0.499618	0.282578	0.848429	0.502155	4	606	6	454	3	1170	36	3978	1	250	11	778	12	1433	18	1584	0.0132801	0.31082	NA	NA	NA	NA	NA	NA
TTLL1	Dom coding	0.00770816	0.258407	0.0649652	0.751501	0.232103	1	609	1	459	0	1173	21	3993	1	250	3	786	2	1443	7	1595	0.00569725	0.134982	NA	NA	NA	NA	NA	NA
ZCWPW1	Dom LoF	0.00772094	7.74004	1.37396	79.8116	NA	1	609	0	460	3	1170	2	4012	0	251	0	789	3	1442	0	1602	0.0125284	NA	NA	NA	NA	NA	NA	NA
ZMYM6	Dom not benign	0.00775968	0.402131	0.183448	0.811919	0.618482	1	609	4	456	1	1172	18	3996	1	250	4	785	8	1437	17	1585	0.0288701	0.565373	NA	NA	NA	NA	NA	NA
PRMT7	Dom not benign	0.00779227	0.335187	0.123635	0.781124	0.285294	0	610	3	457	3	1170	20	3994	1	250	2	787	3	1442	13	1589	0.025855	0.357403	NA	NA	NA	NA	NA	NA
MGME1	Dom coding	0.00780812	2.52397	1.23223	5.24351	0.647287	6	604	1	459	8	1165	9	4005	2	249	2	787	6	1439	5	1597	0.0282071	0.537339	NA	NA	NA	NA	NA	NA
UTP23	Dom coding	0.00790601	3.34451	1.27138	9.16915	0.148394	0	610	1	459	7	1166	6	4008	1	250	0	789	5	1440	2	1600	0.00274206	0.620535	NA	NA	NA	NA	NA	NA
OPRK1	Dom coding	0.00798374	2.80195	1.25506	6.33705	NA	2	608	0	460	7	1166	13	4001	0	251	0	789	8	1437	1	1601	0.0123674	NA	NA	NA	NA	NA	NA	NA
DAK	Dom not benign	0.0080234	2.37717	1.19299	4.7147	0.442365	1	609	0	460	11	1162	11	4003	3	248	5	784	5	1440	5	1597	0.0115844	0.317421	NA	NA	NA	NA	NA	NA
FBXO24	Dom coding	0.00803482	0.429826	0.209058	0.826844	0.29304	3	607	8	452	2	1171	21	3993	0	251	9	780	8	1437	11	1591	0.0608406	0.23007	NA	NA	NA	NA	NA	NA
FBXO9	Dom not benign	0.00814508	0.0971335	0.00224302	0.675032	NA	1	609	3	457	0	1173	5	4009	0	251	0	789	0	1445	5	1597	0.0146106	NA	NA	NA	NA	NA	NA	NA
ETV4	Dom coding	0.00816846	2.33671	1.21617	4.50236	0.125976	3	607	2	458	7	1166	17	3997	2	249	2	787	12	1433	1	1601	0.00466331	0.0870832	NA	NA	NA	NA	NA	NA
MAP6	Dom coding	0.00823471	0.336708	0.124418	0.782536	0.34993	2	608	1	459	1	1172	20	3994	0	251	7	782	4	1441	11	1591	0.00332953	0.512552	NA	NA	NA	NA	NA	NA
CDH16	Dom not benign	0.0082493	0.447666	0.22551	0.834236	0.174292	1	609	7	453	7	1166	27	3987	1	250	7	782	5	1440	16	1586	0.0672622	0.346876	NA	NA	NA	NA	NA	NA
PARD3	Dom coding	0.00827683	0.539394	0.324894	0.868115	0.13317	8	602	4	456	4	1169	52	3962	1	250	9	780	12	1433	21	1581	0.00150602	0.348182	NA	NA	NA	NA	NA	NA
MAP3K1	Dom not benign	0.00833345	2.20135	1.20269	4.01737	0.2774	1	609	2	458	12	1161	16	3998	4	247	3	786	9	1436	6	1596	0.00364678	0.589144	NA	NA	NA	NA	NA	NA
LIG3	Dom coding	0.00835252	1.8316	1.14074	2.92829	0.360497	9	601	1	459	14	1159	28	3986	5	246	6	783	12	1433	11	1591	0.0517136	0.555083	NA	NA	NA	NA	NA	NA
TXNDC5	Dom coding	0.00839235	0.386547	0.168523	0.809187	0.139535	2	608	5	455	4	1169	13	4001	1	250	3	786	3	1442	18	1584	0.0281402	0.0782121	NA	NA	NA	NA	NA	NA
LMTK3	Dom not benign	0.00839836	0.396617	0.175367	0.813318	NA	0	610	4	456	6	1167	31	3983	0	251	0	789	4	1441	14	1588	0.0475471	NA	NA	NA	NA	NA	NA	NA
OPTN	Dom coding	0.00843129	1.99158	1.1816	3.35857	0.403228	5	605	2	458	6	1167	17	3997	3	248	4	785	10	1435	7	1595	0.1964	0.74695	11	1307	4	2367	0.0115926	0.260256
XRCC5	Dom not benign	0.00846185	6.21492	1.45925	37.2948	NA	1	609	0	460	4	1169	2	4012	0	251	0	789	4	1441	1	1601	0.00757095	NA	NA	NA	NA	NA	NA	NA
ADCYAP1R1	Dom LoF	0.00848577	12.3614	1.39224	591.378	NA	1	609	0	460	3	1170	0	4014	0	251	0	789	2	1443	0	1602	0.00259488	NA	0	1318	1	2370	0.0141858	NA
ZNF479	Dom coding	0.00848869	3.5098	1.30228	10.1032	0.401723	4	606	1	459	5	1168	6	4008	0	251	1	788	5	1440	0	1602	0.0121612	0.252778	NA	NA	NA	NA	NA	NA
KCNK17	Dom coding	0.00853182	3.05651	1.22716	7.91952	0.200111	4	606	0	460	5	1168	6	4008	0	251	3	786	6	1439	1	1601	0.0477468	0.192745	NA	NA	NA	NA	NA	NA
G6PC	Dom not benign	0.00855686	2.63996	1.2344	5.74943	0.660927	4	606	2	458	9	1164	8	4006	1	250	1	788	6	1439	4	1598	0.00633643	0.589289	NA	NA	NA	NA	NA	NA
PDIA4	Dom coding	0.00861235	0.455161	0.233904	0.837259	0.314061	4	606	5	455	4	1169	26	3988	2	249	4	785	5	1440	20	1582	0.0103986	0.178874	NA	NA	NA	NA	NA	NA
ZNF212	Dom not benign	0.00866361	3.27109	1.24052	8.98458	0.297538	2	608	0	460	7	1166	4	4010	1	250	2	787	3	1442	3	1599	0.0212166	0.21953	NA	NA	NA	NA	NA	NA
TMEM202	Dom coding	0.00868306	3.46255	1.28085	9.99157	0.354459	6	604	0	460	4	1169	7	4007	1	250	0	789	3	1442	1	1601	0.0835237	0.482565	NA	NA	NA	NA	NA	NA
ZNF354A	Dom not benign	0.00875018	0.265722	0.0658962	0.79241	0.346821	1	609	0	460	1	1172	11	4003	0	251	2	787	2	1443	12	1590	0.00376301	0.858629	NA	NA	NA	NA	NA	NA
TEAD2	Dom coding	0.00877654	0.317291	0.105001	0.806836	0.156632	0	610	3	457	1	1172	7	4007	1	250	1	788	4	1441	15	1587	0.0477823	0.192907	NA	NA	NA	NA	NA	NA
CREB3L4	Dom coding	0.00881107	0.216556	0.0406358	0.743568	0.67954	1	609	2	458	0	1173	10	4004	0	251	4	785	2	1443	7	1595	0.0102815	0.503908	NA	NA	NA	NA	NA	NA
MKI67	Dom coding	0.00882431	1.36089	1.07646	1.71755	0.312814	27	583	12	448	35	1138	116	3898	10	241	17	772	75	1370	55	1547	0.0256843	0.216085	NA	NA	NA	NA	NA	NA
ZMYND10	Dom not benign	0.00884602	0	0	0.655422	NA	0	610	4	456	0	1173	3	4011	0	251	1	788	0	1445	1	1601	0.314226	NA	NA	NA	NA	NA	NA	NA
KIAA1919	Dom not benign	0.0088565	2.92197	1.23153	7.0576	0.582365	1	609	1	459	7	1166	8	4006	1	250	2	787	6	1439	1	1601	0.00559817	0.664567	NA	NA	NA	NA	NA	NA
APOL1	Dom not benign	0.00891238	0.299108	0.0883359	0.805861	0.502095	1	609	3	457	0	1173	15	3999	1	250	5	784	3	1442	7	1595	0.0262344	0.323427	NA	NA	NA	NA	NA	NA
ZNF219	Dom not benign	0.00896281	3.52647	1.32195	10.0785	NA	1	609	0	460	5	1168	6	4008	0	251	0	789	8	1437	2	1600	0.0083509	NA	NA	NA	NA	NA	NA	NA
EPYC	Dom coding	0.00900273	0.294709	0.0872228	0.791297	0.683357	2	608	2	458	1	1172	18	3996	0	251	3	786	2	1443	8	1594	0.00521368	0.851345	NA	NA	NA	NA	NA	NA
DNER	Dom not benign	0.00900651	2.41615	1.22427	4.76611	0.323807	6	604	2	458	10	1163	15	3999	1	250	4	785	5	1440	0	1602	0.0168286	0.188491	NA	NA	NA	NA	NA	NA
CLEC6A	Dom coding	0.00931906	5.05524	1.39484	22.9762	0.535707	5	605	0	460	3	1170	3	4011	1	250	0	789	2	1443	1	1601	0.0669076	0.60128	NA	NA	NA	NA	NA	NA
SYNE1	Dom LoF	0.00932484	2.64224	1.21858	5.73865	0.0936601	1	609	1	459	8	1165	12	4002	4	247	0	789	4	1441	3	1599	0.00649323	0.0669932	NA	NA	NA	NA	NA	NA
BTBD11	Dom not benign	0.00942921	1.81065	1.13141	2.89552	0.797147	2	608	2	458	9	1164	13	4001	2	249	3	786	15	1430	8	1594	0.00803944	0.976617	13	1305	16	2355	0.00731986	0.847421
ATN1	Dom not benign	0.00943456	0.493219	0.268645	0.858826	0.77627	2	608	2	458	6	1167	47	3967	1	250	13	776	8	1437	14	1588	0.00783921	0.633679	NA	NA	NA	NA	NA	NA
RNLS	Dom not benign	0.00947158	3.06319	1.22716	7.75733	0.247478	0	610	1	459	8	1165	8	4006	1	250	1	788	4	1441	1	1601	0.00352168	0.976649	NA	NA	NA	NA	NA	NA
DOCK10	Dom coding	0.00948282	0.629541	0.433026	0.902837	0.286497	12	598	14	446	17	1156	65	3949	0	251	7	782	18	1427	40	1562	0.0212372	0.151715	NA	NA	NA	NA	NA	NA
ZNF878	Dom not benign	0.00950441	0.300043	0.0892347	0.800644	0.714911	0	610	1	459	1	1172	16	3998	0	251	4	785	4	1441	10	1592	0.0149635	0.642474	NA	NA	NA	NA	NA	NA
ARHGAP25	Dom not benign	0.00954307	0.318759	0.105701	0.806987	0.909203	1	609	3	457	1	1172	9	4005	0	251	4	785	4	1441	12	1590	0.0285049	0.788907	NA	NA	NA	NA	NA	NA
SEMA4C	Dom coding	0.00960324	1.92742	1.13762	3.23163	0.730825	1	609	0	460	15	1158	32	3982	3	248	3	786	11	1434	5	1597	0.0130357	0.641756	NA	NA	NA	NA	NA	NA
YTHDF1	Dom not benign	0.00976703	0.182875	0.0202698	0.781322	0.869599	0	610	1	459	1	1172	10	4004	0	251	2	787	1	1444	7	1595	0.0268233	0.812204	NA	NA	NA	NA	NA	NA
LDLRAD4	Dom coding	0.0098156	0.183306	0.0203127	0.783475	0.125047	1	609	0	460	1	1172	11	4003	0	251	1	788	0	1445	8	1594	0.00326208	0.416635	NA	NA	NA	NA	NA	NA
ST6GALNAC4	Dom not benign	0.00984665	0.177349	0.0197319	0.752076	0.852001	0	610	1	459	1	1172	10	4004	0	251	3	786	1	1444	7	1595	0.0169786	0.78118	NA	NA	NA	NA	NA	NA
FBXO9	Dom coding	0.00986383	0.281872	0.0823442	0.774537	0.442143	1	609	5	455	0	1173	11	4003	0	251	1	788	4	1441	8	1594	0.0733534	0.38492	NA	NA	NA	NA	NA	NA
TAF6	Dom coding	0.00991732	1.89796	1.13611	3.16705	0.632914	3	607	1	459	7	1166	16	3998	4	247	3	786	14	1431	6	1596	0.0115285	0.451857	7	1311	10	2361	0.0159118	0.468101
COL4A4	Dom coding	0.0099536	1.53992	1.09688	2.15539	0.784027	11	599	5	455	22	1151	52	3962	7	244	9	780	33	1412	26	1576	0.0175216	0.591961	NA	NA	NA	NA	NA	NA
FN3KRP	Dom not benign	0.00998793	3.31098	1.2827	8.97939	0.160428	0	610	1	459	6	1167	4	4010	1	250	2	787	7	1438	2	1600	0.00356819	0.679718	NA	NA	NA	NA	NA	NA
RGL1	Dom not benign	0.010097	0.22043	0.0407349	0.780087	0.400551	0	610	4	456	0	1173	6	4008	0	251	1	788	3	1442	7	1595	0.117889	0.612886	NA	NA	NA	NA	NA	NA
HOMER3	Dom not benign	0.0101199	0.174459	0.0190609	0.771146	0.777511	0	610	2	458	0	1173	1	4013	0	251	4	785	2	1443	8	1594	0.0532346	0.800953	NA	NA	NA	NA	NA	NA
ST3GAL5	Dom coding	0.0101696	0.228841	0.0429325	0.783293	0.967221	1	609	3	457	1	1172	15	3999	0	251	3	786	1	1444	4	1598	0.0329482	0.879511	NA	NA	NA	NA	NA	NA
BDH2	Dom not benign	0.0101711	5.22499	1.31776	30.3226	0.773325	2	608	0	460	1	1172	1	4013	1	250	0	789	7	1438	2	1600	0.0306035	0.681862	NA	NA	NA	NA	NA	NA
PLEKHH1	Dom coding	0.0102007	1.72379	1.12454	2.64067	0.694965	9	601	5	455	17	1156	30	3984	0	251	2	787	25	1420	16	1586	0.0104247	0.5409	NA	NA	NA	NA	NA	NA
LHX4	Dom coding	0.0102815	2.32069	1.183	4.55752	0.249967	1	609	1	459	10	1163	10	4004	4	247	3	786	7	1438	7	1595	0.00802746	0.192258	NA	NA	NA	NA	NA	NA
TTLL4	Dom not benign	0.0102956	0.413981	0.187514	0.843466	0.601293	3	607	6	454	4	1169	18	3996	0	251	2	787	4	1441	15	1587	0.0298797	0.411232	NA	NA	NA	NA	NA	NA
MUS81	Dom coding	0.0103446	0.451346	0.226483	0.846006	0.209653	3	607	3	457	2	1171	26	3988	2	249	3	786	7	1438	20	1582	0.00705333	0.11645	NA	NA	NA	NA	NA	NA
ZCCHC9	Dom not benign	0.0103829	5.57364	1.30919	33.55	0.551573	1	609	0	460	3	1170	1	4013	1	250	0	789	4	1441	2	1600	0.0181743	0.407334	NA	NA	NA	NA	NA	NA
TAF7	Dom not benign	0.0104553	5.04076	1.32693	23.3746	0.680761	2	608	0	460	3	1170	3	4011	1	250	1	788	3	1442	0	1602	0.0171816	0.659004	NA	NA	NA	NA	NA	NA
RAF1	Dom coding	0.0104737	3.37053	1.20951	10.3299	NA	4	606	0	460	3	1170	5	4009	0	251	0	789	7	1438	2	1600	0.0626846	NA	NA	NA	NA	NA	NA	NA
CD81	Dom coding	0.0106078	5.52246	1.29919	33.1893	0.495503	1	609	0	460	2	1171	1	4013	2	249	0	789	4	1441	2	1600	0.0184783	0.352185	NA	NA	NA	NA	NA	NA
NOC3L	Dom coding	0.010678	0.44733	0.220242	0.846827	0.342942	0	610	3	457	6	1167	27	3987	1	250	8	781	6	1439	18	1584	0.0282828	0.516127	NA	NA	NA	NA	NA	NA
GNAT3	Dom not benign	0.0107009	0.235017	0.0441768	0.802172	0.51685	1	609	2	458	2	1171	15	3999	0	251	2	787	0	1445	6	1596	0.0205912	0.335541	NA	NA	NA	NA	NA	NA
ABCC10	Dom not benign	0.0107262	1.76851	1.1228	2.77027	0.658228	10	600	2	458	16	1157	31	3983	4	247	11	778	12	1433	8	1594	0.0439207	0.801108	NA	NA	NA	NA	NA	NA
IKBKB	Dom coding	0.0108897	2.27512	1.15704	4.47752	0.400163	4	606	0	460	8	1165	10	4004	2	249	7	782	8	1437	4	1598	0.0463162	0.468848	NA	NA	NA	NA	NA	NA
KIAA1919	Dom coding	0.0110288	2.06148	1.13584	3.73105	0.0110136	1	609	5	455	13	1160	15	3999	2	249	4	785	11	1434	4	1598	0.000644518	0.778849	NA	NA	NA	NA	NA	NA
SLC7A8	Dom not benign	0.0111024	0.290513	0.0853615	0.791178	0.941045	1	609	2	458	1	1172	9	4005	0	251	3	786	3	1442	12	1590	0.0134647	0.83717	NA	NA	NA	NA	NA	NA
CCDC77	Dom LoF	0.0111763	0	0	0.734189	NA	0	610	1	459	0	1173	7	4007	0	251	3	786	0	1445	2	1600	0.0400595	NA	NA	NA	NA	NA	NA	NA
TFAP2B	Dom not benign	0.0111878	0.175601	0.019282	0.768151	0.15535	1	609	0	460	0	1173	4	4010	0	251	2	787	1	1444	10	1592	0.00351365	0.900544	NA	NA	NA	NA	NA	NA
RBM47	Dom coding	0.011214	2.02611	1.15911	3.53898	0.226991	4	606	2	458	9	1164	21	3993	4	247	1	788	14	1431	7	1595	0.010863	0.123471	NA	NA	NA	NA	NA	NA
ZNF236	Dom not benign	0.0112274	1.9875	1.14554	3.42929	0.610849	3	607	2	458	12	1161	25	3989	2	249	3	786	13	1432	4	1598	0.00786523	0.502752	NA	NA	NA	NA	NA	NA
USP40	Dom not benign	0.0112345	1.91022	1.1385	3.22666	NA	6	604	3	457	10	1163	14	4000	0	251	0	789	23	1422	15	1587	0.0137674	NA	NA	NA	NA	NA	NA	NA
TMC5	Dom not benign	0.0112835	2.16943	1.16164	4.04667	0.655465	3	607	1	459	11	1162	14	4000	3	248	3	786	8	1437	7	1595	0.0130198	0.455062	NA	NA	NA	NA	NA	NA
CDIP1	Dom not benign	0.0112958	11.4841	1.28221	553.049	0.457674	1	609	0	460	2	1171	0	4014	1	250	0	789	2	1443	1	1601	0.018823	0.361427	NA	NA	NA	NA	NA	NA
SERPINH1	Dom coding	0.0113077	2.34116	1.14926	4.74351	0.464735	1	609	1	459	12	1161	14	4000	0	251	2	787	6	1439	3	1599	0.00835526	0.406951	NA	NA	NA	NA	NA	NA
SIM1	Dom coding	0.0113849	1.86782	1.12764	3.09053	0.948995	4	606	2	458	11	1162	17	3997	4	247	7	782	18	1427	12	1590	0.0117334	0.86583	NA	NA	NA	NA	NA	NA
IL20RA	Dom coding	0.0115102	0.334564	0.111142	0.84257	0.809761	1	609	4	456	2	1171	15	3999	0	251	4	785	3	1442	8	1594	0.0495274	0.757029	NA	NA	NA	NA	NA	NA
TBC1D17	Dom coding	0.0115106	0.410646	0.1809	0.846172	0.499119	3	607	2	458	4	1169	29	3985	0	251	3	786	3	1442	13	1589	0.00477398	0.641728	NA	NA	NA	NA	NA	NA
SLC5A9	Dom not benign	0.0115582	0.473712	0.24264	0.875229	0.0192801	6	604	2	458	5	1168	21	3993	1	250	6	783	3	1442	23	1579	0.00147309	0.0713785	NA	NA	NA	NA	NA	NA
C1QTNF1	Dom coding	0.0116023	2.23484	1.14739	4.34664	0.498565	2	608	0	460	9	1164	13	4001	1	250	5	784	10	1435	4	1598	0.0237452	0.435442	NA	NA	NA	NA	NA	NA
DNASE1	Dom coding	0.0116563	1.9657	1.12599	3.42146	0.640519	2	608	0	460	12	1161	17	3997	2	249	5	784	14	1431	10	1592	0.0217108	0.638975	NA	NA	NA	NA	NA	NA
SLC26A5	Dom coding	0.0117215	0.41861	0.190323	0.847521	0.97341	3	607	7	453	3	1170	21	3993	1	250	7	782	4	1441	10	1592	0.0476518	0.993003	NA	NA	NA	NA	NA	NA
CTSW	Dom not benign	0.0117561	2.81145	1.17984	6.93936	0.475659	1	609	0	460	6	1167	5	4009	0	251	2	787	9	1436	4	1598	0.0178681	0.32816	NA	NA	NA	NA	NA	NA
PEX11A	Dom coding	0.0118102	2.42494	1.16997	5.08301	0.603969	6	604	2	458	9	1164	10	4004	0	251	2	787	6	1439	3	1599	0.0220237	0.39903	NA	NA	NA	NA	NA	NA
AP4S1	Dom not benign	0.0119316	6.27	1.24038	61.8669	0.456015	1	609	0	460	0	1173	1	4013	1	250	0	789	7	1438	1	1601	0.0200477	0.305149	NA	NA	NA	NA	NA	NA
TFAP2B	Dom coding	0.0119555	0.273551	0.067299	0.827569	0.303089	1	609	0	460	1	1172	7	4007	0	251	2	787	2	1443	13	1589	0.00515984	0.658276	NA	NA	NA	NA	NA	NA
GUCY2D	Dom not benign	0.0120405	2.25774	1.1468	4.47432	0.969511	4	606	1	459	7	1166	12	4002	2	249	2	787	10	1435	5	1597	0.0296393	0.917835	NA	NA	NA	NA	NA	NA
DCTN3	Dom not benign	0.0121753	0	0	0.693925	NA	0	610	2	458	0	1173	5	4009	0	251	0	789	0	1445	3	1599	0.0528043	NA	NA	NA	NA	NA	NA	NA
TUBGCP5	Dom not benign	0.0122115	2.2481	1.15233	4.4019	0.176699	4	606	0	460	5	1168	16	3998	2	249	2	787	12	1433	3	1599	0.0353583	0.18944	NA	NA	NA	NA	NA	NA
HTR1F	Dom not benign	0.0122356	0	0	0.690511	NA	0	610	2	458	0	1173	4	4010	0	251	1	788	0	1445	3	1599	0.0525379	NA	NA	NA	NA	NA	NA	NA
GPBP1	Dom not benign	0.0122755	0.182813	0.0198749	0.810421	NA	1	609	3	457	0	1173	10	4004	0	251	0	789	1	1444	4	1598	0.0412989	NA	NA	NA	NA	NA	NA	NA
SETD9	Dom coding	0.0122777	0.185485	0.0203049	0.815173	0.8181	0	610	1	459	0	1173	6	4008	0	251	1	788	2	1443	8	1594	0.0347009	0.744219	NA	NA	NA	NA	NA	NA
ZFP3	Dom not benign	0.0123256	3.77535	1.18648	13.1261	0.291607	1	609	0	460	2	1171	5	4009	2	249	1	788	5	1440	0	1602	0.0194558	0.210269	NA	NA	NA	NA	NA	NA
PCSK1	Dom not benign	0.0123438	0.339429	0.113289	0.849158	0.179466	2	608	1	459	3	1170	16	3998	0	251	3	786	1	1444	12	1590	0.00751396	0.193231	NA	NA	NA	NA	NA	NA
ZNF799	Dom not benign	0.0124022	0.306925	0.0899831	0.835991	0.118148	3	607	2	458	0	1173	15	3999	1	250	3	786	1	1444	8	1594	0.00481701	0.123014	NA	NA	NA	NA	NA	NA
ARHGEF16	Dom not benign	0.0124055	2.3405	1.17243	4.65012	0.146959	1	609	0	460	8	1165	19	3995	2	249	0	789	9	1436	2	1600	0.0184526	0.0836884	NA	NA	NA	NA	NA	NA
RBM11	Dom coding	0.0124753	0.308429	0.0903766	0.840715	0.484732	1	609	4	456	3	1170	15	3999	0	251	1	788	1	1444	8	1594	0.0568881	0.375368	NA	NA	NA	NA	NA	NA
RRP9	Dom coding	0.0125064	0.352764	0.127473	0.847123	0.290288	3	607	4	456	0	1173	14	4000	1	250	2	787	3	1442	10	1592	0.0152912	0.152376	NA	NA	NA	NA	NA	NA
RIMS2	Dom not benign	0.0125289	0.451163	0.214643	0.877507	0.688704	1	609	5	455	5	1168	29	3985	1	250	8	781	5	1440	11	1591	0.0756574	0.932787	NA	NA	NA	NA	NA	NA
PHF2	Dom not benign	0.0125321	0.369971	0.145286	0.833122	0.538112	1	609	2	458	3	1170	13	4001	0	251	4	785	4	1441	16	1586	0.0156278	0.340509	NA	NA	NA	NA	NA	NA
TOMM34	Dom coding	0.0125918	3.75425	1.18027	13.0497	0.964247	1	609	0	460	3	1170	3	4011	2	249	2	787	4	1441	1	1601	0.0198188	0.97403	NA	NA	NA	NA	NA	NA
BIN2	Dom coding	0.012608	2.05663	1.14593	3.6929	0.302218	8	602	0	460	8	1165	17	3997	3	248	4	785	10	1435	7	1595	0.0805999	0.893739	NA	NA	NA	NA	NA	NA
PCDHGB1	Dom not benign	0.0126456	2.31589	1.14847	4.6622	NA	1	609	0	460	10	1163	16	3998	0	251	0	789	9	1436	4	1598	0.018418	NA	NA	NA	NA	NA	NA	NA
OAS2	Dom coding	0.0126457	0.458352	0.223418	0.879128	0.680737	3	607	4	456	5	1168	26	3988	0	251	4	785	5	1440	16	1586	0.0174104	0.484818	NA	NA	NA	NA	NA	NA
CD1C	Dom coding	0.0127182	0.364329	0.134408	0.84758	0.983647	1	609	2	458	2	1171	22	3992	1	250	6	783	3	1442	9	1593	0.0237493	0.922889	NA	NA	NA	NA	NA	NA
NCAPG	Dom not benign	0.0127825	0.351195	0.126942	0.84232	0.373513	4	606	4	456	2	1171	14	4000	0	251	3	786	1	1444	10	1592	0.00732699	0.428275	NA	NA	NA	NA	NA	NA
NETO1	Dom not benign	0.0128755	3.17052	1.20428	9.00668	0.764303	4	606	0	460	3	1170	4	4010	1	250	1	788	7	1438	3	1599	0.0473867	0.991273	NA	NA	NA	NA	NA	NA
PRSS42	Dom coding	0.0128834	3.18939	1.18503	8.86912	NA	0	610	1	459	7	1166	7	4007	0	251	0	789	5	1440	1	1601	0.00457919	NA	NA	NA	NA	NA	NA	NA
CTIF	Dom coding	0.0129093	0.453356	0.221585	0.866681	0.862559	2	608	3	457	3	1170	30	3984	0	251	2	787	8	1437	16	1586	0.0202319	0.693881	NA	NA	NA	NA	NA	NA
LRCH1	Dom coding	0.0129214	2.20452	1.13731	4.27656	0.455908	3	607	2	458	9	1164	14	4000	3	248	1	788	8	1437	5	1597	0.0119298	0.373849	NA	NA	NA	NA	NA	NA
LITAF	Dom coding	0.0129381	0.236992	0.0438444	0.833847	0.613557	1	609	3	457	0	1173	7	4007	1	250	4	785	1	1444	6	1596	0.0414231	0.402159	NA	NA	NA	NA	NA	NA
DOK6	Dom not benign	0.0130117	0.232001	0.0430703	0.811	0.526043	0	610	4	456	1	1172	9	4005	0	251	3	786	2	1443	5	1597	0.134562	0.814009	NA	NA	NA	NA	NA	NA
PLXDC2	Dom not benign	0.0130117	0.232001	0.0430703	0.811	0.526043	0	610	4	456	1	1172	9	4005	0	251	3	786	2	1443	5	1597	0.134562	0.814009	NA	NA	NA	NA	NA	NA
AGPAT9	Dom coding	0.0130515	2.5814	1.19734	5.65007	0.973361	3	607	1	459	7	1166	9	4005	1	250	2	787	8	1437	3	1599	0.0136593	0.900319	NA	NA	NA	NA	NA	NA
GRWD1	Dom not benign	0.0130814	3.55475	1.1715	11.3776	0.316522	1	609	0	460	7	1166	4	4010	0	251	1	788	2	1443	2	1600	0.0206154	0.207637	NA	NA	NA	NA	NA	NA
PDCD4	Dom coding	0.013137	0.355912	0.128796	0.852468	0.342873	1	609	6	454	3	1170	12	4002	0	251	4	785	3	1442	9	1593	0.116048	0.456371	NA	NA	NA	NA	NA	NA
IFITM2	Dom not benign	0.0131717	0	0	0.734726	NA	0	610	1	459	0	1173	5	4009	0	251	0	789	0	1445	4	1598	0.0278013	NA	NA	NA	NA	NA	NA	NA
EFNA1	Dom not benign	0.0131747	0	0	0.727143	NA	0	610	1	459	0	1173	3	4011	0	251	2	787	0	1445	4	1598	0.027548	NA	NA	NA	NA	NA	NA	NA
ANKMY2	Dom not benign	0.0131762	0.107445	0.0025056	0.725835	NA	1	609	1	459	0	1173	9	4005	0	251	1	788	0	1445	5	1597	0.00659774	NA	NA	NA	NA	NA	NA	NA
ZNF620	Dom coding	0.0131878	0.301545	0.0890041	0.81383	0.104614	0	610	3	457	0	1173	15	3999	0	251	4	785	5	1440	7	1595	0.0474499	0.132972	NA	NA	NA	NA	NA	NA
OR1E1	Dom not benign	0.0132236	0	0	0.751812	NA	0	610	4	456	0	1173	2	4012	0	251	0	789	0	1445	1	1601	0.531962	NA	NA	NA	NA	NA	NA	NA
L3MBTL4	Dom coding	0.0133451	0.454047	0.221923	0.867337	0.449729	4	606	4	456	2	1171	34	3980	1	250	3	786	6	1439	12	1590	0.0113006	0.340002	NA	NA	NA	NA	NA	NA
ZNF219	Dom coding	0.0133553	2.55102	1.17154	5.68308	NA	1	609	0	460	5	1168	10	4004	0	251	0	789	13	1432	4	1598	0.0200875	NA	NA	NA	NA	NA	NA	NA
ZNF506	Dom not benign	0.0133713	0.2374	0.0438721	0.835114	0.982493	1	609	4	456	1	1172	12	4002	0	251	1	788	1	1444	4	1598	0.0714447	0.956158	NA	NA	NA	NA	NA	NA
SIX6	Dom not benign	0.0133722	0	0	0.720437	NA	0	610	1	459	0	1173	11	4003	0	251	2	787	0	1445	1	1601	0.0265901	NA	NA	NA	NA	NA	NA	NA
ST6GALNAC4	Dom coding	0.0134105	0.336773	0.113208	0.833929	0.611042	0	610	1	459	3	1170	17	3997	0	251	4	785	3	1442	12	1590	0.0202335	0.523993	NA	NA	NA	NA	NA	NA
PANK4	Dom coding	0.0134278	2.14076	1.13771	3.98189	0.235189	1	609	0	460	11	1162	22	3992	1	250	4	785	9	1436	1	1601	0.0192719	0.154319	NA	NA	NA	NA	NA	NA
SLC29A3	Dom coding	0.0134534	1.98422	1.11082	3.53132	0.691026	4	606	1	459	12	1161	21	3993	0	251	2	787	12	1433	6	1596	0.0300828	0.519272	NA	NA	NA	NA	NA	NA
C1QTNF3	Dom coding	0.0134843	2.91817	1.14958	7.65671	0.323876	4	606	0	460	5	1168	7	4007	0	251	2	787	5	1440	1	1601	0.0742836	0.345588	NA	NA	NA	NA	NA	NA
CASP14	Dom not benign	0.0135195	2.64068	1.14076	6.20126	0.960103	4	606	1	459	7	1166	8	4006	1	250	2	787	4	1441	2	1600	0.0339123	0.86914	NA	NA	NA	NA	NA	NA
CDR2L	Dom coding	0.0135369	3.1446	1.16408	8.76979	NA	2	608	0	460	7	1166	7	4007	0	251	0	789	3	1442	2	1600	0.0335917	NA	NA	NA	NA	NA	NA	NA
AKR1B1	Dom not benign	0.0136167	0.184826	0.0203532	0.801072	NA	0	610	1	459	0	1173	10	4004	0	251	0	789	2	1443	7	1595	0.0236999	NA	NA	NA	NA	NA	NA	NA
ANKRD13B	Dom not benign	0.0136429	0.110844	0.00259353	0.743768	0.802909	0	610	1	459	0	1173	6	4008	0	251	4	785	1	1444	5	1597	0.024231	0.700026	NA	NA	NA	NA	NA	NA
U2AF1	Dom not benign	0.0137353	Inf	1.25379	Inf	NA	1	609	0	460	1	1172	0	4014	0	251	0	789	3	1442	0	1602	0.0240931	NA	NA	NA	NA	NA	NA	NA
HABP2	Dom not benign	0.0137555	2.2614	1.1517	4.39774	0.145693	1	609	0	460	12	1161	15	3999	0	251	6	783	7	1438	2	1600	0.0202587	0.0805596	NA	NA	NA	NA	NA	NA
APOL5	Dom coding	0.0138448	2.31587	1.15668	4.64048	0.519663	4	606	0	460	9	1164	13	4001	2	249	2	787	6	1439	5	1597	0.0404609	0.668424	NA	NA	NA	NA	NA	NA
STK11IP	Dom coding	0.0138592	1.70877	1.09614	2.65476	NA	3	607	3	457	14	1159	38	3976	0	251	0	789	28	1417	11	1591	0.00764684	NA	NA	NA	NA	NA	NA	NA
TUBGCP4	Dom not benign	0.0139189	3.96066	1.19633	15.2694	0.469723	2	608	1	459	4	1169	1	4013	1	250	1	788	4	1441	2	1600	0.0118623	0.42008	NA	NA	NA	NA	NA	NA
C7	Dom coding	0.0139568	0.534847	0.307314	0.900811	NA	6	604	9	451	2	1171	37	3977	0	251	0	789	14	1431	18	1584	0.037111	NA	NA	NA	NA	NA	NA	NA
BTG3	Dom coding	0.0139813	3.41136	1.20173	10.559	0.559876	2	608	1	459	5	1168	3	4011	0	251	1	788	6	1439	2	1600	0.0142162	0.461481	NA	NA	NA	NA	NA	NA
AIRE	Dom not benign	0.0139821	0.275346	0.0682126	0.82203	0.158345	0	610	1	459	2	1171	10	4004	1	250	2	787	1	1444	12	1590	0.0222621	0.104087	NA	NA	NA	NA	NA	NA
HAAO	Dom not benign	0.0140183	2.83388	1.14647	7.15423	0.279679	3	607	0	460	7	1166	5	4009	1	250	3	786	3	1442	3	1599	0.0506442	0.236275	NA	NA	NA	NA	NA	NA
SLC17A3	Dom coding	0.0140361	0.375367	0.147859	0.840591	0.816094	1	609	3	457	3	1170	19	3995	0	251	4	785	4	1441	12	1590	0.02583	0.683746	NA	NA	NA	NA	NA	NA
COG5	Dom not benign	0.0141115	2.1869	1.12594	4.27212	0.44051	6	604	2	458	5	1168	14	4000	3	248	2	787	10	1435	3	1599	0.0270293	0.264294	NA	NA	NA	NA	NA	NA
CCDC88C	Dom not benign	0.0141199	0.483003	0.253433	0.874144	0.350266	4	606	5	455	2	1171	35	3979	0	251	2	787	10	1435	15	1587	0.0175987	0.200149	NA	NA	NA	NA	NA	NA
RBM6	Dom not benign	0.0141599	0.353327	0.128338	0.841107	0.616759	2	608	5	455	3	1170	15	3999	0	251	4	785	2	1443	9	1593	0.0501072	0.438222	NA	NA	NA	NA	NA	NA
SLIT2	Dom not benign	0.0142236	1.92789	1.10912	3.36244	0.428738	5	605	3	457	8	1165	16	3998	3	248	1	788	17	1428	10	1592	0.0121873	0.309647	NA	NA	NA	NA	NA	NA
EVA1A	Dom not benign	0.014241	4.1886	1.19953	16.5384	0.40331	1	609	0	460	5	1168	2	4012	1	250	1	788	2	1443	2	1600	0.0241555	0.289304	NA	NA	NA	NA	NA	NA
HAS2	Dom coding	0.0143686	2.85018	1.14462	7.36036	0.930071	1	609	0	460	3	1170	4	4010	2	249	1	788	4	1441	2	1600	0.049412	0.763081	4	1314	3	2368	0.0219281	0.899822
ZNF677	Dom not benign	0.0144877	0.339106	0.11424	0.836177	0.149221	2	608	0	460	2	1171	22	3992	0	251	4	785	2	1443	10	1592	0.00373349	0.804533	NA	NA	NA	NA	NA	NA
EXOSC3	Dom coding	0.0145	4.17003	1.18467	16.5582	NA	1	609	1	459	5	1168	4	4010	0	251	0	789	3	1442	0	1602	0.00582442	NA	NA	NA	NA	NA	NA	NA
EZH2	Dom coding	0.0145075	0.181723	0.0200294	0.784654	0.0675166	0	610	2	458	2	1171	6	4008	0	251	4	785	0	1445	7	1595	0.0415026	0.0607463	NA	NA	NA	NA	NA	NA
TRAF4	Dom not benign	0.0145653	3.34903	1.18962	10.2909	0.372432	2	608	2	458	4	1169	2	4012	1	250	0	789	3	1442	1	1601	0.00484727	0.689261	3	1315	2	2369	0.00434654	0.735064
IGJ	Dom not benign	0.0147558	Inf	1.24644	Inf	NA	1	609	0	460	1	1172	0	4014	1	250	0	789	1	1444	0	1602	0.0258832	NA	NA	NA	NA	NA	NA	NA
TMIE	Dom LoF	0.0147558	Inf	1.24644	Inf	NA	1	609	0	460	1	1172	0	4014	1	250	0	789	1	1444	0	1602	0.0258832	NA	NA	NA	NA	NA	NA	NA
ZNF418	Dom coding	0.014851	1.82327	1.09621	3.01813	0.528545	6	604	3	457	10	1163	21	3993	4	247	11	778	15	1430	5	1597	0.0181328	0.348073	NA	NA	NA	NA	NA	NA
MYO5C	Dom coding	0.0148596	0.621107	0.411567	0.920243	0.339906	6	604	7	453	10	1163	53	3961	1	250	23	766	21	1424	30	1572	0.0222472	0.186626	NA	NA	NA	NA	NA	NA
HHIPL1	Dom coding	0.0148754	2.11454	1.11538	3.98581	0.387826	2	608	1	459	9	1164	19	3995	1	250	3	786	11	1434	2	1600	0.017331	0.23906	NA	NA	NA	NA	NA	NA
RNF165	Dom coding	0.0149299	3.31155	1.13693	9.92765	0.269581	1	609	0	460	4	1169	7	4007	3	248	0	789	2	1443	1	1601	0.0232429	0.15875	NA	NA	NA	NA	NA	NA
AGTPBP1	Dom coding	0.0149558	0.492113	0.254659	0.896429	0.141522	2	608	5	455	2	1171	38	3976	3	248	9	780	8	1437	10	1592	0.0423128	0.0905445	NA	NA	NA	NA	NA	NA
PYCR2	Dom coding	0.0150375	2.64973	1.16699	6.14405	0.44785	2	608	0	460	7	1166	8	4006	1	250	0	789	7	1438	5	1597	0.0223856	0.361785	NA	NA	NA	NA	NA	NA
CCT6A	Dom coding	0.0150449	2.53636	1.17255	5.62834	0.338088	3	607	2	458	4	1169	9	4005	1	250	1	788	12	1433	2	1600	0.00763313	0.297772	NA	NA	NA	NA	NA	NA
SLC11A2	Dom not benign	0.0150602	0.191629	0.0210772	0.829447	0.311772	0	610	2	458	0	1173	9	4005	1	250	3	786	1	1444	5	1597	0.0688995	0.288168	NA	NA	NA	NA	NA	NA
KHNYN	Dom not benign	0.0151082	2.54026	1.11843	5.81779	0.696203	3	607	0	460	6	1167	11	4003	1	250	1	788	6	1439	2	1600	0.0487902	0.812508	NA	NA	NA	NA	NA	NA
ADTRP	Dom not benign	0.0151103	4.95171	1.15731	29.9841	NA	1	609	1	459	3	1170	1	4013	0	251	0	789	5	1440	1	1601	0.00595571	NA	NA	NA	NA	NA	NA	NA
KCNJ2	Dom not benign	0.015114	6.97668	1.1628	73.7413	0.662489	1	609	0	460	2	1171	2	4012	1	250	0	789	2	1443	0	1602	0.0243705	0.546224	NA	NA	NA	NA	NA	NA
BSG	Dom coding	0.0151606	0.370628	0.135359	0.877393	0.194771	1	609	0	460	0	1173	15	3999	1	250	3	786	5	1440	14	1588	0.00815741	0.247852	NA	NA	NA	NA	NA	NA
WDR35	Dom coding	0.0151838	1.65857	1.09671	2.49452	0.59878	7	603	3	457	23	1150	39	3975	2	249	8	781	17	1428	14	1588	0.0191358	0.39383	NA	NA	NA	NA	NA	NA
TNFAIP8L2	Dom coding	0.0151929	0.193104	0.0212228	0.836923	0.544594	1	609	1	459	0	1173	12	4002	0	251	1	788	1	1444	5	1597	0.0099861	0.63491	NA	NA	NA	NA	NA	NA
ZNF470	Dom coding	0.0152125	1.81074	1.11223	2.9491	0.585253	10	600	6	454	11	1162	19	3995	2	249	7	782	18	1427	8	1594	0.0091703	0.515984	NA	NA	NA	NA	NA	NA
DGKG	Dom coding	0.0152378	0.532091	0.301804	0.900384	0.273273	0	610	5	455	7	1166	37	3977	2	249	11	778	11	1434	20	1582	0.0736162	0.987508	NA	NA	NA	NA	NA	NA
PARK2	Dom coding	0.0152445	2.09889	1.10588	3.96032	0.81649	3	607	1	459	10	1163	18	3996	1	250	3	786	9	1436	3	1599	0.0251212	0.634144	NA	NA	NA	NA	NA	NA
GALNT5	Dom not benign	0.0153097	0.396462	0.164388	0.861068	0.925309	2	608	4	456	2	1171	16	3998	1	250	4	785	4	1441	13	1589	0.0353707	0.79537	NA	NA	NA	NA	NA	NA
CSNK1A1L	Dom not benign	0.0153403	2.69394	1.1367	6.40508	0.808839	2	608	0	460	6	1167	9	4005	2	249	3	786	4	1441	1	1601	0.0362176	0.851207	NA	NA	NA	NA	NA	NA
ARHGEF39	Dom coding	0.0153848	0.304219	0.0887925	0.838463	0.514583	0	610	2	458	0	1173	7	4007	0	251	2	787	5	1440	12	1590	0.0375606	0.539273	NA	NA	NA	NA	NA	NA
KDM6A	Dom coding	0.0155152	0.277633	0.0689476	0.824064	0.814423	1	609	1	459	1	1172	14	4000	0	251	4	785	2	1443	8	1594	0.01169	0.839842	NA	NA	NA	NA	NA	NA
OR13D1	Dom coding	0.0155294	2.67191	1.14939	6.19145	0.838152	1	609	0	460	9	1164	10	4004	1	250	2	787	3	1442	2	1600	0.0241652	0.763271	NA	NA	NA	NA	NA	NA
SLC24A3	Dom coding	0.0155702	2.2164	1.11588	4.39394	0.301781	4	606	0	460	6	1167	16	3998	3	248	2	787	8	1437	3	1599	0.0453848	0.342155	NA	NA	NA	NA	NA	NA
SDC2	Dom coding	0.0155938	0.183068	0.0196588	0.834932	0.919319	1	609	4	456	0	1173	5	4009	0	251	1	788	1	1444	4	1598	0.0987644	0.773779	NA	NA	NA	NA	NA	NA
USP24	Dom not benign	0.0155956	2.12178	1.1102	4.05862	0.198725	4	606	2	458	6	1167	17	3997	3	248	1	788	11	1434	3	1599	0.0147428	0.109904	NA	NA	NA	NA	NA	NA
SLC25A25	Dom not benign	0.015637	2.41975	1.11119	5.39282	0.0499255	0	610	2	458	7	1166	5	4009	1	250	1	788	11	1434	6	1596	0.00357232	0.545224	NA	NA	NA	NA	NA	NA
EDARADD	Dom not benign	0.015704	0.186908	0.0206324	0.803184	0.352164	0	610	2	458	0	1173	12	4002	0	251	2	787	2	1443	4	1598	0.0447823	0.335178	NA	NA	NA	NA	NA	NA
MYL1	Dom coding	0.015704	0.186908	0.0206324	0.803184	0.241522	0	610	2	458	2	1171	10	4004	0	251	2	787	0	1445	6	1596	0.0447823	0.215674	NA	NA	NA	NA	NA	NA
WDR88	Dom coding	0.01573	0.315512	0.0939087	0.84002	0.223469	1	609	0	460	3	1170	20	3994	0	251	1	788	1	1444	11	1591	0.00792676	0.357303	NA	NA	NA	NA	NA	NA
AVIL	Dom LoF	0.0157418	5.30269	1.13332	33.3263	NA	1	609	0	460	4	1169	2	4012	0	251	0	789	2	1443	1	1601	0.0246944	NA	NA	NA	NA	NA	NA	NA
IMPG2	Dom LoF	0.0157503	0	0	0.760983	NA	0	610	1	459	0	1173	6	4008	0	251	1	788	0	1445	3	1599	0.0325346	NA	NA	NA	NA	NA	NA	NA
RBM25	Dom coding	0.0157724	0.361058	0.12932	0.880823	NA	4	606	2	458	0	1173	9	4005	0	251	0	789	3	1442	14	1588	0.00292598	NA	NA	NA	NA	NA	NA	NA
ANKRD33	Dom not benign	0.0158034	2.85918	1.15252	7.39364	0.484865	2	608	0	460	5	1168	5	4009	0	251	2	787	8	1437	3	1599	0.0380588	0.390527	NA	NA	NA	NA	NA	NA
KRT81	Dom coding	0.0158783	0.345736	0.114388	0.877541	0.959416	1	609	2	458	1	1172	14	4000	0	251	1	788	4	1441	11	1591	0.0297345	0.862013	NA	NA	NA	NA	NA	NA
FUCA1	Dom not benign	0.0158917	0	0	0.786447	NA	0	610	2	458	0	1173	4	4010	0	251	4	785	0	1445	1	1601	0.116804	NA	NA	NA	NA	NA	NA	NA
PTPRM	Dom not benign	0.0159023	1.87883	1.10229	3.19418	0.765853	6	604	1	459	10	1163	21	3993	2	249	5	784	15	1430	8	1594	0.0455337	0.840565	NA	NA	NA	NA	NA	NA
IL10RB	Dom coding	0.0159847	3.60636	1.14868	12.504	0.789722	3	607	1	459	4	1169	4	4010	1	250	0	789	3	1442	1	1601	0.0238294	0.651417	NA	NA	NA	NA	NA	NA
AKR1B1	Dom coding	0.0160655	0.36671	0.134116	0.864534	0.474761	1	609	3	457	1	1172	21	3993	0	251	3	786	5	1440	8	1594	0.0443338	0.323069	NA	NA	NA	NA	NA	NA
MVK	Dom coding	0.0160791	2.56307	1.12245	5.97294	0.24006	3	607	2	458	5	1168	10	4004	1	250	0	789	8	1437	1	1601	0.0123386	0.200283	NA	NA	NA	NA	NA	NA
BTN1A1	Dom not benign	0.0160876	0.233642	0.0437035	0.803956	0.51309	1	609	3	457	1	1172	12	4002	1	250	4	785	0	1445	5	1597	0.0319409	0.325868	NA	NA	NA	NA	NA	NA
RGS14	Dom coding	0.0161353	0.373502	0.136679	0.880577	0.242629	1	609	1	459	4	1169	16	3998	0	251	3	786	2	1443	14	1588	0.0201722	0.135376	NA	NA	NA	NA	NA	NA
TRDN	Dom not benign	0.0162474	2.01582	1.10057	3.69687	0.63964	2	608	1	459	9	1164	17	3997	1	250	0	789	15	1430	8	1594	0.0191265	0.44433	NA	NA	NA	NA	NA	NA
COX18	Dom coding	0.0163207	3.11589	1.17911	8.58122	0.174756	2	608	0	460	3	1170	8	4006	2	249	0	789	6	1439	1	1601	0.0248725	0.117202	NA	NA	NA	NA	NA	NA
PRODH	Dom coding	0.016358	0.430165	0.19569	0.871581	0.893576	2	608	2	458	3	1170	21	3993	0	251	1	788	6	1439	18	1584	0.0122223	0.877305	NA	NA	NA	NA	NA	NA
ERBB2	Dom not benign	0.0163963	2.18316	1.11764	4.23479	0.14451	3	607	0	460	10	1163	16	3998	0	251	5	784	8	1437	2	1600	0.0333525	0.119054	NA	NA	NA	NA	NA	NA
HMSD	Dom not benign	0.0164072	0	0	0.810437	NA	0	610	1	459	0	1173	1	4013	0	251	0	789	0	1445	5	1597	0.0364021	NA	NA	NA	NA	NA	NA	NA
CDC123	Dom not benign	0.0166151	0.232167	0.0427616	0.827268	NA	1	609	2	458	0	1173	6	4008	0	251	0	789	2	1443	9	1593	0.0197795	NA	NA	NA	NA	NA	NA	NA
SPTBN1	Dom coding	0.0166288	0.632827	0.423059	0.930353	0.552036	12	598	9	451	12	1161	70	3944	3	248	10	779	13	1432	29	1573	0.00887622	0.676926	NA	NA	NA	NA	NA	NA
ATP5SL	Dom not benign	0.0167387	2.79852	1.17769	6.77197	0.303848	2	608	0	460	4	1169	10	4004	2	249	1	788	7	1438	1	1601	0.0239166	0.237411	NA	NA	NA	NA	NA	NA
NOTCH1	Dom not benign	0.0167851	1.64611	1.07417	2.50614	0.319138	1	609	1	459	15	1158	44	3970	4	247	5	784	25	1420	11	1591	0.0153262	0.206664	NA	NA	NA	NA	NA	NA
GINS4	Dom not benign	0.0168216	3.54148	1.1421	12.1814	0.364184	1	609	0	460	2	1171	5	4009	1	250	0	789	7	1438	1	1601	0.0270805	0.245602	NA	NA	NA	NA	NA	NA
OBSL1	Dom not benign	0.0168876	0.594741	0.374137	0.922589	NA	2	608	5	455	14	1159	56	3958	0	251	0	789	14	1431	33	1569	0.0395187	NA	NA	NA	NA	NA	NA	NA
DLL1	Dom not benign	0.016888	0.378561	0.147833	0.859901	0.30986	2	608	1	459	0	1173	12	4002	0	251	4	785	6	1439	15	1587	0.00736888	0.347146	NA	NA	NA	NA	NA	NA
SF3B3	Dom not benign	0.0169263	3.10272	1.14243	8.97155	0.808266	1	609	0	460	2	1171	4	4010	2	249	2	787	8	1437	2	1600	0.0267116	0.714102	NA	NA	NA	NA	NA	NA
SF3B1	Dom coding	0.0169539	2.758	1.13686	6.88724	0.0270516	0	610	2	458	5	1168	6	4008	1	250	2	787	9	1436	1	1601	0.00276336	0.444334	NA	NA	NA	NA	NA	NA
MUS81	Dom not benign	0.0170381	0.414595	0.172885	0.894038	0.0957278	0	610	1	459	2	1171	18	3996	2	249	2	787	5	1440	17	1585	0.0248991	0.0610892	NA	NA	NA	NA	NA	NA
ABL2	Dom coding	0.0172026	1.65997	1.0828	2.53307	0.772186	6	604	1	459	16	1157	34	3980	4	247	7	782	21	1424	16	1586	0.0423102	0.948391	NA	NA	NA	NA	NA	NA
RB1	Dom not benign	0.0172218	0.285823	0.0695116	0.880951	0.154231	1	609	2	458	2	1171	5	4009	0	251	2	787	1	1444	11	1591	0.0331261	0.0710779	NA	NA	NA	NA	NA	NA
FMO5	Dom coding	0.0172493	1.89848	1.08175	3.32108	0.418467	5	605	4	456	14	1159	20	3994	0	251	2	787	11	1434	6	1596	0.00863723	0.474768	NA	NA	NA	NA	NA	NA
ITGB4	Dom coding	0.0172631	1.47292	1.06749	2.02368	0.873401	6	604	3	457	29	1144	65	3949	5	246	16	773	36	1409	26	1576	0.0180058	0.705499	NA	NA	NA	NA	NA	NA
OR2AE1	Dom not benign	0.0172765	2.3939	1.1386	5.10536	0.761291	2	608	1	459	7	1166	7	4007	1	250	3	786	10	1435	5	1597	0.0130078	0.606038	NA	NA	NA	NA	NA	NA
TMX3	Dom not benign	0.0173536	0.191483	0.0207192	0.862075	NA	0	610	2	458	1	1172	4	4010	0	251	0	789	1	1444	8	1594	0.0851536	NA	NA	NA	NA	NA	NA	NA
ANKRD17	Dom coding	0.0174886	0.600874	0.381481	0.926202	0.721674	7	603	9	451	6	1167	49	3965	2	249	7	782	17	1428	26	1576	0.0320514	0.517044	NA	NA	NA	NA	NA	NA
SC5D	Dom coding	0.0175479	2.71424	1.10567	6.84121	0.633442	5	605	2	458	6	1167	6	4008	2	249	1	788	2	1443	2	1600	0.0318337	0.492236	NA	NA	NA	NA	NA	NA
PTBP2	Dom not benign	0.0176221	Inf	1.14449	Inf	NA	2	608	0	460	0	1173	0	4014	1	250	0	789	2	1443	0	1602	0.0542592	NA	NA	NA	NA	NA	NA	NA
PPARGC1A	Dom not benign	0.0176271	2.01108	1.08473	3.68251	0.273556	3	607	1	459	14	1159	17	3997	1	250	8	781	5	1440	3	1599	0.0289167	0.143256	NA	NA	NA	NA	NA	NA
GREB1L	Dom not benign	0.0176348	1.80069	1.0985	2.94007	0.246373	3	607	3	457	19	1154	25	3989	0	251	1	788	15	1430	13	1589	0.00873356	0.247928	NA	NA	NA	NA	NA	NA
SEZ6L	Dom not benign	0.0176919	1.90596	1.10197	3.27555	0.917678	4	606	1	459	14	1159	24	3990	1	250	3	786	11	1434	7	1595	0.0281458	0.851953	NA	NA	NA	NA	NA	NA
KRT23	Dom not benign	0.0177003	2.70976	1.11077	6.79959	0.80785	3	607	1	459	6	1167	7	4007	0	251	1	788	6	1439	2	1600	0.0297402	0.624368	NA	NA	NA	NA	NA	NA
PEX11A	Dom not benign	0.0177226	3.05204	1.1153	8.88167	0.614947	3	607	0	460	4	1169	5	4009	0	251	1	788	6	1439	2	1600	0.0667062	0.630781	NA	NA	NA	NA	NA	NA
HABP2	Dom coding	0.0177253	1.8405	1.09813	3.06362	0.185572	3	607	3	457	16	1157	23	3991	1	250	8	781	13	1432	6	1596	0.00827253	0.185125	NA	NA	NA	NA	NA	NA
CCDC17	Dom not benign	0.0177299	2.36251	1.12399	5.03924	NA	1	609	1	459	8	1165	9	4005	0	251	0	789	11	1434	6	1596	0.0139194	NA	NA	NA	NA	NA	NA	NA
LCLAT1	Dom not benign	0.0177529	3.91813	1.11545	15.5681	NA	1	609	0	460	4	1169	4	4010	0	251	0	789	4	1441	1	1601	0.0285444	NA	NA	NA	NA	NA	NA	NA
TOPAZ1	Dom not benign	0.0177686	1.8944	1.09161	3.27051	0.995836	3	607	1	459	13	1160	23	3991	1	250	2	787	13	1432	8	1594	0.0211124	0.981386	NA	NA	NA	NA	NA	NA
ADIPOR2	Dom not benign	0.0178756	0	0	0.742085	NA	0	610	3	457	0	1173	2	4012	0	251	1	788	0	1445	2	1600	0.16218	NA	NA	NA	NA	NA	NA	NA
RBM44	Dom not benign	0.0179702	0.299654	0.0746429	0.883196	NA	2	608	0	460	2	1171	22	3992	0	251	0	789	0	1445	7	1595	0.00353512	NA	NA	NA	NA	NA	NA	NA
UBR3	Dom coding	0.0180693	0.536484	0.302036	0.915746	0.34369	8	602	5	455	5	1168	46	3968	0	251	3	786	7	1438	15	1587	0.0042508	0.711615	NA	NA	NA	NA	NA	NA
PKP4	Dom coding	0.0180781	1.63797	1.06778	2.50322	0.568575	8	602	5	455	19	1154	30	3984	2	249	7	782	19	1426	15	1587	0.019529	0.433632	NA	NA	NA	NA	NA	NA
DZIP3	Dom not benign	0.0180996	2.11559	1.09136	4.06522	0.54342	1	609	1	459	9	1164	17	3997	2	249	4	785	9	1436	2	1600	0.014513	0.4723	NA	NA	NA	NA	NA	NA
UBTD2	Dom coding	0.0181548	3.88919	1.10838	15.439	0.680858	1	609	0	460	4	1169	3	4011	0	251	1	788	4	1441	1	1601	0.029089	0.527208	NA	NA	NA	NA	NA	NA
ZNF620	Dom not benign	0.0181574	0.111565	0.00257316	0.775973	0.817852	0	610	2	458	0	1173	5	4009	0	251	1	788	1	1444	5	1597	0.0580903	0.81301	NA	NA	NA	NA	NA	NA
IQCE	Dom not benign	0.0181725	1.83124	1.08119	3.09815	0.303283	2	608	2	458	11	1162	19	3995	0	251	4	785	21	1424	10	1592	0.0140043	0.257552	NA	NA	NA	NA	NA	NA
GALC	Dom coding	0.0181801	0.447355	0.203716	0.903361	0.141667	2	608	6	454	1	1172	25	3989	3	248	7	782	5	1440	8	1594	0.104424	0.113304	NA	NA	NA	NA	NA	NA
ZFYVE27	Dom coding	0.0182001	1.92441	1.08028	3.39145	0.557981	2	608	1	459	10	1163	24	3990	5	246	4	785	9	1436	4	1598	0.0213673	0.365003	NA	NA	NA	NA	NA	NA
GALNT12	Dom not benign	0.0182079	2.16651	1.11015	4.22158	0.559036	3	607	0	460	7	1166	16	3998	2	249	2	787	10	1435	4	1598	0.0363031	0.631332	NA	NA	NA	NA	NA	NA
ACOX2	Dom coding	0.0182622	0.444917	0.208243	0.884538	0.708798	3	607	9	451	3	1170	22	3992	1	250	4	785	5	1440	9	1593	0.174619	0.900171	NA	NA	NA	NA	NA	NA
AGPAT4	Dom coding	0.0182881	0.316218	0.0927401	0.86283	0.137953	0	610	2	458	3	1170	9	4005	0	251	3	786	2	1443	12	1590	0.0434404	0.125612	NA	NA	NA	NA	NA	NA
AMBRA1	Dom coding	0.0183492	0.549263	0.319341	0.911033	0.226102	1	609	8	452	9	1164	44	3970	1	250	7	782	11	1434	18	1584	0.123973	0.924265	NA	NA	NA	NA	NA	NA
TJAP1	Dom coding	0.018358	0.469287	0.229246	0.897539	0.601172	3	607	2	458	3	1170	30	3984	1	250	3	786	6	1439	16	1586	0.0090242	0.670268	NA	NA	NA	NA	NA	NA
CRYZL1	Dom not benign	0.0183585	0.183836	0.020018	0.816781	0.72236	0	610	2	458	0	1173	2	4012	0	251	4	785	2	1443	7	1595	0.0535899	0.740494	NA	NA	NA	NA	NA	NA
UQCC1	Dom coding	0.0183601	0.281005	0.0670471	0.900551	NA	0	610	5	455	0	1173	0	4014	0	251	0	789	4	1441	9	1593	0.274149	NA	NA	NA	NA	NA	NA	NA
DARS2	Dom coding	0.0183799	1.94571	1.08421	3.47369	0.638161	2	608	1	459	10	1163	20	3994	1	250	4	785	14	1431	5	1597	0.0217425	0.443856	NA	NA	NA	NA	NA	NA
INPP4B	Dom coding	0.0184241	0.444582	0.203044	0.894964	0.179889	3	607	2	458	1	1172	27	3987	0	251	6	783	7	1438	11	1591	0.008435	0.143496	NA	NA	NA	NA	NA	NA
OR6C74	Dom coding	0.0184719	0.194385	0.0215756	0.824048	0.738986	0	610	2	458	1	1172	12	4002	0	251	5	784	1	1444	3	1599	0.0508525	0.763483	NA	NA	NA	NA	NA	NA
WBP2NL	Dom coding	0.0186109	2.30337	1.08963	4.93655	0.937725	5	605	2	458	5	1168	9	4005	2	249	2	787	8	1437	3	1599	0.0241578	0.842995	NA	NA	NA	NA	NA	NA
CASQ2	Dom not benign	0.0186327	0.28303	0.0692263	0.862859	0.0860594	2	608	1	459	0	1173	9	4005	1	250	2	787	1	1444	10	1592	0.00561535	0.0696485	NA	NA	NA	NA	NA	NA
STAMBPL1	Dom coding	0.0186489	2.22507	1.09732	4.47126	0.342442	5	605	0	460	7	1166	16	3998	4	247	3	786	3	1442	2	1600	0.0770558	0.484964	NA	NA	NA	NA	NA	NA
KERA	Dom coding	0.0187148	2.48172	1.09683	5.53421	0.120268	2	608	0	460	4	1169	13	4001	6	245	3	786	2	1443	0	1602	0.0427835	0.0784337	NA	NA	NA	NA	NA	NA
SMOC1	Dom not benign	0.0187308	0.31003	0.0908207	0.846328	0.764795	2	608	2	458	1	1172	15	3999	0	251	1	788	2	1443	9	1593	0.0108677	0.960906	NA	NA	NA	NA	NA	NA
SLC23A3	Dom not benign	0.018735	2.52322	1.1253	5.80696	0.382111	3	607	0	460	3	1170	9	4005	1	250	1	788	11	1434	3	1599	0.0404295	0.372963	NA	NA	NA	NA	NA	NA
TMEM255B	Dom coding	0.0187828	0.427232	0.186054	0.895695	0.833037	1	609	2	458	1	1172	16	3998	1	250	4	785	7	1438	16	1586	0.0239604	0.654332	NA	NA	NA	NA	NA	NA
ENSA	Dom coding	0.0188593	0	0	0.794488	NA	0	610	2	458	0	1173	3	4011	0	251	0	789	0	1445	3	1599	0.0852521	NA	NA	NA	NA	NA	NA	NA
VPS33B	Dom not benign	0.0188798	2.0975	1.0751	4.06668	0.37201	0	610	1	459	9	1164	14	4000	2	249	4	785	10	1435	4	1598	0.0105539	0.86209	NA	NA	NA	NA	NA	NA
TCF4	Dom coding	0.0189005	0.191549	0.0213343	0.808522	0.931557	0	610	1	459	1	1172	14	4000	0	251	2	787	1	1444	5	1597	0.0308226	0.92667	NA	NA	NA	NA	NA	NA
XKR6	Dom not benign	0.0189058	0.122272	0.00279096	0.86615	NA	1	609	2	458	0	1173	6	4008	0	251	2	787	0	1445	3	1599	0.0351099	NA	NA	NA	NA	NA	NA	NA
PARD3B	Dom not benign	0.0190051	1.88057	1.08757	3.23846	0.866	5	605	3	457	11	1162	18	3996	3	248	7	782	12	1433	6	1596	0.0166259	0.825157	NA	NA	NA	NA	NA	NA
CD81	Dom not benign	0.0191863	9.75976	1.08939	473.444	NA	1	609	0	460	2	1171	0	4014	0	251	0	789	3	1442	1	1601	0.0317096	NA	NA	NA	NA	NA	NA	NA
VPS26A	Dom not benign	0.0191863	9.75976	1.08939	473.444	NA	1	609	0	460	1	1172	1	4013	0	251	0	789	4	1441	0	1602	0.0317096	NA	NA	NA	NA	NA	NA	NA
LMTK3	Dom coding	0.0192805	0.476442	0.233159	0.908768	NA	1	609	4	456	6	1167	35	3979	0	251	0	789	6	1439	14	1588	0.0606237	NA	NA	NA	NA	NA	NA	NA
GPBP1	Dom coding	0.0192869	0.287553	0.0700774	0.879444	0.914797	1	609	4	456	1	1172	13	4001	0	251	1	788	2	1443	5	1597	0.0934817	0.871617	NA	NA	NA	NA	NA	NA
SF3B1	Dom not benign	0.019308	5.07934	1.14465	31.1955	0.0537516	0	610	1	459	2	1171	1	4013	1	250	1	788	5	1440	0	1602	0.00380899	0.542343	NA	NA	NA	NA	NA	NA
UGT2B11	Dom coding	0.0193468	1.95575	1.09555	3.47922	0.459733	2	608	2	458	12	1161	20	3994	0	251	2	787	14	1431	6	1596	0.00979418	0.466571	NA	NA	NA	NA	NA	NA
PRR12	Dom coding	0.0193889	1.81905	1.07623	3.07806	NA	1	609	1	459	11	1162	18	3996	0	251	0	789	23	1422	15	1587	0.01715	NA	NA	NA	NA	NA	NA	NA
ANAPC5	Dom coding	0.0194838	0.436738	0.189769	0.917557	0.368775	4	606	2	458	2	1171	21	3993	0	251	3	786	4	1441	13	1589	0.00638955	0.851191	NA	NA	NA	NA	NA	NA
DNER	Dom coding	0.0195331	1.85851	1.07962	3.17858	0.8858	8	602	4	456	12	1161	24	3990	3	248	5	784	8	1437	3	1599	0.0204023	0.776313	NA	NA	NA	NA	NA	NA
GPAA1	Dom not benign	0.0195778	2.20297	1.07925	4.47397	0.264349	1	609	1	459	12	1161	12	4002	0	251	2	787	6	1439	5	1597	0.0152054	0.196531	NA	NA	NA	NA	NA	NA
MCAM	Dom coding	0.0196163	0.489062	0.244271	0.922233	0.607056	1	609	4	456	4	1169	25	3989	1	250	2	787	8	1437	18	1584	0.0610911	0.644317	NA	NA	NA	NA	NA	NA
MANEA	Dom not benign	0.0196773	0.294615	0.0719207	0.900252	0.612053	1	609	2	458	0	1173	10	4004	0	251	3	786	3	1442	7	1595	0.0375935	0.402582	NA	NA	NA	NA	NA	NA
TRMT2A	Dom coding	0.019745	1.73339	1.07413	2.77319	0.732338	1	609	1	459	16	1157	31	3983	3	248	9	780	16	1429	8	1594	0.0178245	0.636575	NA	NA	NA	NA	NA	NA
SLC30A9	Dom coding	0.0197595	2.46287	1.11484	5.54335	0.473773	2	608	1	459	4	1169	9	4005	1	250	2	787	11	1434	2	1600	0.0149011	0.322034	NA	NA	NA	NA	NA	NA
ARHGAP31	Dom not benign	0.0198583	2.00925	1.08109	3.72378	0.515618	3	607	1	459	12	1161	14	4000	1	250	3	786	9	1436	8	1594	0.0332721	0.325358	NA	NA	NA	NA	NA	NA
MAMDC2	Dom not benign	0.0198651	0.358579	0.120003	0.89303	0.829084	1	609	1	459	2	1171	18	3996	0	251	5	784	3	1442	9	1593	0.0165965	0.742788	NA	NA	NA	NA	NA	NA
MAP3K3	Dom coding	0.0199045	2.09558	1.08069	4.04866	0.850468	2	608	1	459	11	1162	15	3999	1	250	1	788	8	1437	6	1596	0.0232995	0.704258	NA	NA	NA	NA	NA	NA
RAI14	Dom coding	0.0199611	0.487654	0.247875	0.909602	0.408973	7	603	6	454	4	1169	23	3991	0	251	5	784	4	1441	15	1587	0.00809032	0.474313	NA	NA	NA	NA	NA	NA
ANKRD44	Dom not benign	0.0199734	0.337726	0.110629	0.870828	0.636001	2	608	4	456	0	1173	10	4004	0	251	2	787	4	1441	9	1593	0.0489108	0.420344	NA	NA	NA	NA	NA	NA
ANKRA2	Dom coding	0.0199974	2.58214	1.08387	6.26982	0.31723	2	608	0	460	4	1169	10	4004	1	250	0	789	8	1437	2	1600	0.0445763	0.24309	NA	NA	NA	NA	NA	NA
KIAA1614	Dom not benign	0.0200275	2.24545	1.10036	4.58814	0.647342	3	607	1	459	5	1168	11	4003	3	248	5	784	9	1436	2	1600	0.0229415	0.450386	NA	NA	NA	NA	NA	NA
HPR	Dom not benign	0.0200889	2.82012	1.09536	7.45516	0.777401	1	609	1	459	5	1168	5	4009	2	249	2	787	5	1440	2	1600	0.0130558	0.980874	NA	NA	NA	NA	NA	NA
PELI1	Dom not benign	0.0200889	0.246401	0.04562	0.867698	0.172795	0	610	2	458	2	1171	6	4008	0	251	2	787	1	1444	9	1593	0.0543657	0.158794	NA	NA	NA	NA	NA	NA
MVK	Dom not benign	0.0200985	3.57201	1.08213	12.6786	0.738712	1	609	0	460	4	1169	5	4009	1	250	0	789	3	1442	1	1601	0.0319223	0.597606	NA	NA	NA	NA	NA	NA
ADCYAP1R1	Dom coding	0.0201096	1.88376	1.08588	3.27554	0.587536	5	605	1	459	7	1166	12	4002	0	251	2	787	14	1431	6	1596	0.0266374	0.464564	6	1312	9	2362	0.0429736	0.500627
PAXIP1	Dom not benign	0.0201565	0.392758	0.15423	0.883108	0.949272	1	609	3	457	3	1170	22	3992	0	251	1	788	4	1441	11	1591	0.0371901	0.920155	NA	NA	NA	NA	NA	NA
HSD11B1	Dom not benign	0.0201737	0	0	0.754057	NA	0	610	1	459	0	1173	2	4012	0	251	0	789	0	1445	5	1597	0.0403638	NA	NA	NA	NA	NA	NA	NA
MCOLN3	Dom coding	0.0201947	2.15066	1.10907	4.17484	0.631697	3	607	2	458	8	1165	15	3999	1	250	2	787	11	1434	3	1599	0.0126546	0.564083	NA	NA	NA	NA	NA	NA
SMARCAL1	Dom not benign	0.0202444	2.041	1.09739	3.79916	0.361325	5	605	2	458	6	1167	17	3997	2	249	3	786	13	1432	3	1599	0.0278688	0.209922	NA	NA	NA	NA	NA	NA
TMEM168	Dom not benign	0.0202613	0.343942	0.112738	0.886106	0.898222	1	609	4	456	1	1172	10	4004	0	251	1	788	4	1441	10	1592	0.0883764	0.914226	NA	NA	NA	NA	NA	NA
WSCD2	Dom coding	0.0204123	2.23656	1.09805	4.56365	0.178699	2	608	0	460	5	1168	14	4000	1	250	3	786	12	1433	2	1600	0.0296061	0.135632	NA	NA	NA	NA	NA	NA
MGEA5	Dom not benign	0.0204589	3.99365	1.16882	15.6528	0.0661136	1	609	2	458	4	1169	2	4012	2	249	0	789	3	1442	1	1601	0.00163804	0.547301	NA	NA	NA	NA	NA	NA
OR4F15	Dom coding	0.0204613	2.56408	1.07715	6.22139	0.856568	2	608	0	460	5	1168	7	4007	1	250	2	787	7	1438	3	1599	0.0452219	0.935819	NA	NA	NA	NA	NA	NA
TLE6	Dom coding	0.0204815	1.79769	1.07414	3.00287	0.995574	2	608	1	459	10	1163	18	3996	3	248	5	784	20	1425	13	1589	0.0246338	0.978104	NA	NA	NA	NA	NA	NA
ABCB5	Dom LoF	0.0204824	0.293821	0.0721041	0.890258	0.227749	0	610	2	458	0	1173	11	4003	1	250	2	787	3	1442	8	1594	0.0767169	0.21949	NA	NA	NA	NA	NA	NA
SNX32	Dom coding	0.0206329	0.534291	0.296019	0.925363	0.775265	3	607	3	457	6	1167	32	3982	0	251	4	785	10	1435	23	1579	0.0215574	0.627407	NA	NA	NA	NA	NA	NA
ARFGAP2	Dom coding	0.0206333	1.98301	1.07167	3.65237	0.300488	4	606	1	459	13	1160	16	3998	0	251	3	786	8	1437	7	1595	0.0340091	0.172841	NA	NA	NA	NA	NA	NA
TRERF1	Dom coding	0.0206588	1.67356	1.05549	2.63997	0.777326	6	604	3	457	11	1162	26	3988	5	246	12	777	19	1426	9	1593	0.026148	0.587077	NA	NA	NA	NA	NA	NA
ABL2	Dom not benign	0.0206706	1.83985	1.07134	3.14482	0.46605	2	608	0	460	9	1164	22	3992	4	247	3	786	16	1429	10	1592	0.037253	0.42211	NA	NA	NA	NA	NA	NA
PDIA4	Dom not benign	0.0207633	0.378239	0.136985	0.905279	0.592491	2	608	3	457	3	1170	15	3999	0	251	2	787	2	1443	11	1591	0.032595	0.399044	NA	NA	NA	NA	NA	NA
DDX10	Dom coding	0.0207726	1.69747	1.07148	2.67945	0.0446277	10	600	8	452	13	1160	34	3980	4	247	1	788	16	1429	6	1596	0.0081265	0.0512193	NA	NA	NA	NA	NA	NA
PTPRM	Dom coding	0.0207802	1.69562	1.07284	2.66784	0.852477	6	604	3	457	13	1160	31	3983	3	248	6	783	20	1425	10	1592	0.0202059	0.68715	NA	NA	NA	NA	NA	NA
TNFAIP8L2	Dom not benign	0.0208014	0.120502	0.00279058	0.829176	NA	0	610	1	459	0	1173	8	4006	0	251	0	789	1	1444	5	1597	0.037464	NA	NA	NA	NA	NA	NA	NA
PRDM13	Dom not benign	0.0209197	0.253933	0.0470711	0.89276	NA	0	610	1	459	1	1172	9	4005	0	251	0	789	2	1443	9	1593	0.0349061	NA	NA	NA	NA	NA	NA	NA
CSN2	Dom not benign	0.0209322	3.52665	1.06981	12.5093	0.515449	1	609	0	460	3	1170	4	4010	1	250	2	787	4	1441	0	1602	0.0330265	0.412146	NA	NA	NA	NA	NA	NA
CACNA1A	Dom coding	0.0209391	0.572625	0.337592	0.938468	0.125848	1	609	1	459	9	1164	51	3963	1	250	0	789	12	1433	27	1575	0.025392	0.0575515	NA	NA	NA	NA	NA	NA
ERMN	Dom coding	0.0209883	0.323761	0.0927282	0.918621	0.442997	3	607	3	457	1	1172	6	4008	0	251	1	788	1	1444	10	1592	0.0130148	0.500768	NA	NA	NA	NA	NA	NA
ING2	Dom not benign	0.0210899	10.449	1.06179	520.625	NA	0	610	1	459	3	1170	0	4014	0	251	0	789	2	1443	0	1602	0.00259488	NA	NA	NA	NA	NA	NA	NA
LIMS2	Dom not benign	0.0211646	0.336424	0.0989495	0.912252	0.291967	1	609	1	459	0	1173	17	3997	0	251	3	786	4	1441	7	1595	0.0258531	0.172505	NA	NA	NA	NA	NA	NA
HOXA1	Dom coding	0.0212581	0.357225	0.120015	0.884131	0.542483	0	610	2	458	2	1171	24	3990	0	251	2	787	4	1441	7	1595	0.0463358	0.602894	NA	NA	NA	NA	NA	NA
SART3	Dom coding	0.0212774	0.553481	0.317277	0.929597	0.302196	1	609	5	455	7	1166	41	3973	0	251	7	782	13	1432	19	1583	0.0726793	0.420642	NA	NA	NA	NA	NA	NA
BTG3	Dom not benign	0.0213291	5.73702	1.08464	57.9031	NA	1	609	0	460	1	1172	1	4013	0	251	0	789	6	1439	1	1601	0.035811	NA	NA	NA	NA	NA	NA	NA
WDR53	Dom not benign	0.021372	0	0	0.820031	NA	0	610	1	459	0	1173	9	4005	0	251	2	787	0	1445	1	1601	0.043044	NA	NA	NA	NA	NA	NA	NA
PELI3	Dom not benign	0.0213876	4.43263	1.11806	21.0616	NA	1	609	0	460	3	1170	4	4010	0	251	0	789	4	1441	0	1602	0.0371125	NA	NA	NA	NA	NA	NA	NA
FKBP7	Dom not benign	0.0214902	0.258304	0.0477188	0.912222	0.710087	1	609	1	459	1	1172	8	4006	0	251	2	787	1	1444	8	1594	0.0248866	0.689441	NA	NA	NA	NA	NA	NA
KMT2B	Dom not benign	0.0215553	2.12881	1.09925	4.29136	NA	2	608	0	460	0	1173	0	4014	0	251	0	789	27	1418	15	1587	0.029686	NA	NA	NA	NA	NA	NA	NA
SIKE1	Dom coding	0.021578	0.258894	0.0478148	0.914707	0.640175	1	609	1	459	0	1173	10	4004	0	251	1	788	2	1443	7	1595	0.0248042	0.589397	NA	NA	NA	NA	NA	NA
FILIP1	Dom coding	0.0215876	0.587182	0.359568	0.932569	0.643354	4	606	9	451	7	1166	43	3971	3	248	17	772	13	1432	18	1584	0.0922912	0.762865	NA	NA	NA	NA	NA	NA
CRYBB1	Dom coding	0.0216726	0.375763	0.136565	0.894381	0.624746	1	609	3	457	1	1172	16	3998	0	251	4	785	5	1440	9	1593	0.0414489	0.465764	NA	NA	NA	NA	NA	NA
NPRL2	Dom coding	0.0216945	0.375211	0.136378	0.892913	0.107952	2	608	2	458	1	1172	15	3999	2	249	3	786	2	1443	12	1590	0.0149347	0.0502759	NA	NA	NA	NA	NA	NA
FCRL1	Dom not benign	0.0217811	4.20456	1.16365	16.8467	0.728154	1	609	0	460	4	1169	3	4011	2	249	1	788	1	1444	1	1601	0.0200472	0.618173	NA	NA	NA	NA	NA	NA
HAAO	Dom coding	0.0217817	2.36069	1.10628	5.0424	0.465797	5	605	0	460	8	1165	11	4003	1	250	3	786	4	1441	3	1599	0.093458	0.70252	NA	NA	NA	NA	NA	NA
KCNJ16	Dom not benign	0.0217875	0.25534	0.0472053	0.898809	0.451306	1	609	2	458	0	1173	9	4005	1	250	3	786	1	1444	6	1596	0.0433861	0.254798	NA	NA	NA	NA	NA	NA
ORC4	Dom not benign	0.0217953	3.06186	1.06392	9.16811	NA	1	609	2	458	6	1167	6	4008	0	251	0	789	4	1441	0	1602	0.00408112	NA	NA	NA	NA	NA	NA	NA
DBR1	Dom not benign	0.021801	0.299133	0.073548	0.902616	0.691735	0	610	2	458	1	1172	13	4001	0	251	2	787	3	1442	7	1595	0.0795648	0.782326	NA	NA	NA	NA	NA	NA
RDH8	Dom not benign	0.0218435	0.289822	0.0711813	0.87452	0.295946	0	610	4	456	2	1171	12	4002	1	250	3	786	1	1444	6	1596	0.173753	0.502891	NA	NA	NA	NA	NA	NA
CEP120	Dom not benign	0.0218446	0.407453	0.168297	0.889272	0.693197	2	608	5	455	3	1170	15	3999	0	251	5	784	4	1441	11	1591	0.0711357	0.548803	NA	NA	NA	NA	NA	NA
SLC2A5	Dom coding	0.0220613	0.345294	0.113436	0.885012	0.773139	2	608	4	456	2	1171	11	4003	0	251	3	786	2	1443	9	1593	0.0536009	0.572927	NA	NA	NA	NA	NA	NA
BTBD8	Dom not benign	0.0220998	0.128745	0.00297476	0.888291	0.45776	0	610	1	459	1	1172	6	4008	0	251	2	787	0	1445	5	1597	0.0412176	0.346989	NA	NA	NA	NA	NA	NA
CTR9	Dom not benign	0.0221242	2.34718	1.07871	5.17233	0.21705	2	608	0	460	5	1168	8	4006	0	251	4	785	11	1434	3	1599	0.0473264	0.156861	NA	NA	NA	NA	NA	NA
CDC34	Dom coding	0.0221319	0	0	0.774205	NA	0	610	3	457	0	1173	4	4010	0	251	1	788	0	1445	1	1601	0.188126	NA	NA	NA	NA	NA	NA	NA
MLX	Dom not benign	0.0221751	4.35719	1.10161	20.6673	0.570317	1	609	0	460	2	1171	3	4011	1	250	1	788	4	1441	0	1602	0.0380965	0.476967	NA	NA	NA	NA	NA	NA
USP29	Dom coding	0.0221754	1.74985	1.0537	2.89027	0.9546	8	602	3	457	11	1162	25	3989	4	247	6	783	12	1433	7	1595	0.04916	0.871511	NA	NA	NA	NA	NA	NA
MMACHC	Dom LoF	0.0222171	4.83096	1.07245	29.9903	0.182197	3	607	0	460	2	1171	1	4013	0	251	2	787	3	1442	0	1602	0.108931	0.168695	NA	NA	NA	NA	NA	NA
STYK1	Dom coding	0.022334	0.456147	0.206024	0.932578	0.609478	4	606	3	457	2	1171	21	3993	0	251	3	786	5	1440	13	1589	0.0121808	0.793656	NA	NA	NA	NA	NA	NA
APBA1	Dom not benign	0.0223466	0.297933	0.0732628	0.897492	0.956445	1	609	2	458	1	1172	16	3998	0	251	1	788	2	1443	6	1596	0.0442203	0.870883	NA	NA	NA	NA	NA	NA
SLC5A9	Dom coding	0.0225033	0.542769	0.307599	0.925024	0.0115842	10	600	3	457	5	1168	24	3990	1	250	8	781	5	1440	26	1576	0.000836511	0.206335	NA	NA	NA	NA	NA	NA
MRPL9	Dom coding	0.0225098	2.07862	1.09066	3.9488	0.603105	1	609	1	459	6	1167	14	4000	4	247	5	784	12	1433	4	1598	0.0128903	0.53547	NA	NA	NA	NA	NA	NA
HIST1H2BA	Dom not benign	0.0225143	0.207502	0.0225958	0.918865	0.79407	0	610	1	459	1	1172	7	4007	0	251	1	788	1	1444	7	1595	0.0605095	0.718156	NA	NA	NA	NA	NA	NA
PSMF1	Dom not benign	0.0225318	4.33475	1.08493	20.7054	NA	1	609	1	459	4	1169	3	4011	0	251	0	789	3	1442	0	1602	0.0085705	NA	NA	NA	NA	NA	NA	NA
BCCIP	Dom coding	0.0225384	2.20765	1.07202	4.60682	0.120329	3	607	1	459	6	1167	8	4006	3	248	0	789	9	1436	8	1594	0.038608	0.0553936	NA	NA	NA	NA	NA	NA
CACNB1	Dom coding	0.022539	0.383271	0.139314	0.911308	0.913092	2	608	3	457	1	1172	16	3998	1	250	6	783	3	1442	8	1594	0.0356185	0.804856	NA	NA	NA	NA	NA	NA
MKL1	Dom coding	0.022699	1.76092	1.05767	2.93005	0.469552	1	609	1	459	6	1167	19	3995	4	247	4	785	25	1420	13	1589	0.0202912	0.346521	NA	NA	NA	NA	NA	NA
KRT14	Dom not benign	0.0228178	2.53369	1.07675	6.11035	0.28937	3	607	1	459	7	1166	6	4008	1	250	0	789	5	1440	5	1597	0.039967	0.161109	NA	NA	NA	NA	NA	NA
KCNQ3	Dom coding	0.0228271	1.95331	1.05828	3.60315	0.30694	4	606	1	459	10	1163	11	4003	3	248	4	785	9	1436	10	1592	0.0518259	0.18277	NA	NA	NA	NA	NA	NA
TNRC6A	Dom not benign	0.0228743	1.6627	1.05883	2.59871	0.58759	8	602	3	457	18	1155	29	3985	2	249	6	783	15	1430	14	1588	0.0379581	0.400283	NA	NA	NA	NA	NA	NA
ITGA1	Dom not benign	0.0228836	0.506248	0.259232	0.935508	0.356169	1	609	5	455	5	1168	24	3990	0	251	7	782	9	1436	16	1586	0.09066	0.473282	NA	NA	NA	NA	NA	NA
ZNF226	Dom not benign	0.0229042	0.551622	0.30959	0.945703	0.481517	5	605	5	455	6	1167	38	3976	1	250	1	788	8	1437	20	1582	0.0271271	0.323	NA	NA	NA	NA	NA	NA
FSCN3	Dom coding	0.0229149	0.43876	0.192179	0.90983	0.929726	3	607	5	455	4	1169	30	3984	1	250	4	785	2	1443	7	1595	0.0453385	0.800139	NA	NA	NA	NA	NA	NA
ZNF439	Dom coding	0.0229319	1.9538	1.05445	3.6256	0.045857	1	609	2	458	7	1166	12	4002	5	246	1	788	13	1432	10	1592	0.0113438	0.0631689	NA	NA	NA	NA	NA	NA
ENO2	Dom coding	0.0229825	0.297072	0.0734492	0.888687	0.793199	0	610	1	459	1	1172	12	4002	0	251	4	785	3	1442	8	1594	0.0359469	0.750626	NA	NA	NA	NA	NA	NA
ADORA2A	Dom not benign	0.022985	11.2064	1.03317	568.293	NA	1	609	0	460	3	1170	1	4013	0	251	0	789	0	1445	0	1602	0.0383535	NA	NA	NA	NA	NA	NA	NA
SARNP	Dom coding	0.0230738	3.62348	1.12761	12.6937	0.839144	3	607	0	460	3	1170	3	4011	2	249	2	787	2	1443	1	1601	0.0564383	0.959022	NA	NA	NA	NA	NA	NA
HSD11B1	Dom coding	0.0231414	0.124607	0.0028923	0.849963	NA	0	610	1	459	1	1172	9	4005	0	251	0	789	0	1445	5	1597	0.0412989	NA	NA	NA	NA	NA	NA	NA
TADA2A	Dom coding	0.0231619	2.20172	1.09656	4.42449	0.355192	5	605	1	459	5	1168	14	4000	4	247	2	787	7	1438	3	1599	0.0545429	0.224387	NA	NA	NA	NA	NA	NA
PKLR	Dom coding	0.0231992	1.9177	1.04803	3.48249	0.128179	3	607	1	459	7	1166	23	3991	2	249	3	786	13	1432	2	1600	0.0372741	0.0631482	NA	NA	NA	NA	NA	NA
PACS2	Dom coding	0.0232418	1.92176	1.06209	3.44256	0.538437	1	609	1	459	15	1158	20	3994	1	250	3	786	8	1437	7	1595	0.0198651	0.437545	NA	NA	NA	NA	NA	NA
PPWD1	Dom not benign	0.0232841	2.51221	1.0649	6.07262	NA	4	606	1	459	5	1168	9	4005	0	251	0	789	7	1438	2	1600	0.0612509	NA	NA	NA	NA	NA	NA	NA
MOGAT1	Dom not benign	0.0232901	0.251891	0.0469885	0.874406	NA	0	610	1	459	3	1170	10	4004	0	251	0	789	0	1445	10	1592	0.037503	NA	NA	NA	NA	NA	NA	NA
RPRD2	Dom not benign	0.02332	0.428935	0.177295	0.934665	NA	4	606	2	458	2	1171	24	3990	0	251	0	789	3	1442	11	1591	0.00733055	NA	NA	NA	NA	NA	NA	NA
MAP2	Dom not benign	0.0233333	0.464957	0.214667	0.920998	0.213582	1	609	5	455	6	1167	36	3978	0	251	10	779	4	1441	4	1598	0.0986176	0.244817	NA	NA	NA	NA	NA	NA
STAR	Dom coding	0.0233384	2.23187	1.04997	4.71547	0.551403	1	609	0	460	8	1165	10	4004	1	250	5	784	7	1438	3	1599	0.0334382	0.414456	NA	NA	NA	NA	NA	NA
GRM8	Dom coding	0.023365	0.53794	0.299377	0.925418	0.913857	5	605	6	454	7	1166	39	3975	2	249	11	778	5	1440	14	1588	0.0281105	0.798959	NA	NA	NA	NA	NA	NA
FAM189B	Dom not benign	0.0233798	0.392476	0.142714	0.932792	0.56505	1	609	3	457	4	1169	19	3995	0	251	1	788	2	1443	10	1592	0.0618527	0.41759	NA	NA	NA	NA	NA	NA
CES3	Dom coding	0.0233816	0.503309	0.257961	0.928536	0.704965	3	607	5	455	6	1167	27	3987	1	250	6	783	5	1440	16	1586	0.0449864	0.510807	NA	NA	NA	NA	NA	NA
TRERF1	Dom not benign	0.0234278	1.95414	1.0726	3.54636	0.274987	2	608	0	460	7	1166	14	4000	2	249	9	780	15	1430	5	1597	0.0322146	0.220108	NA	NA	NA	NA	NA	NA
HIST1H2BA	Dom coding	0.0234864	0.250257	0.046716	0.86777	0.864518	0	610	1	459	1	1172	9	4005	0	251	3	786	2	1443	8	1594	0.0375935	0.837501	NA	NA	NA	NA	NA	NA
F5	Dom coding	0.023518	1.43181	1.04209	1.9581	0.992028	12	598	6	454	30	1143	73	3941	8	243	16	773	27	1418	22	1580	0.0320835	0.959118	NA	NA	NA	NA	NA	NA
COL4A4	Dom not benign	0.0235485	1.50444	1.05237	2.14151	0.756324	6	604	3	457	21	1152	49	3965	7	244	9	780	30	1415	25	1577	0.0243979	0.553027	NA	NA	NA	NA	NA	NA
VWDE	Dom coding	0.0236114	0.667593	0.460981	0.954676	0.668083	13	597	20	440	16	1157	74	3940	1	250	2	787	19	1426	29	1573	0.154797	0.818027	NA	NA	NA	NA	NA	NA
IFI44	Dom coding	0.0236201	0.379788	0.1387	0.897496	0.619837	1	609	2	458	1	1172	22	3992	0	251	1	788	5	1440	9	1593	0.029689	0.416295	NA	NA	NA	NA	NA	NA
OR7G1	Dom coding	0.023636	2.6426	1.05159	6.74275	0.20103	1	609	0	460	4	1169	8	4006	3	248	0	789	5	1440	3	1599	0.0354954	0.113607	NA	NA	NA	NA	NA	NA
RSG1	Dom coding	0.0236415	0.203482	0.0221554	0.895703	0.232881	0	610	3	457	2	1171	9	4005	0	251	2	787	0	1445	4	1598	0.165871	0.290174	NA	NA	NA	NA	NA	NA
CCR8	Dom coding	0.0236695	0.361385	0.118701	0.925152	0.825495	2	608	4	456	1	1172	16	3998	0	251	2	787	3	1442	6	1596	0.0568325	0.638714	NA	NA	NA	NA	NA	NA
CYP17A1	Dom coding	0.0237064	1.93565	1.04728	3.58256	0.162274	6	604	0	460	9	1164	10	4004	1	250	1	788	7	1438	7	1595	0.0410663	0.327848	3	1315	7	2364	0.106303	0.264613
NID2	Dom coding	0.0238275	0.608095	0.379208	0.953121	0.700381	6	604	12	448	9	1164	47	3967	1	250	3	786	14	1431	22	1580	0.139423	0.923831	NA	NA	NA	NA	NA	NA
GJA9	Dom coding	0.0238475	0.423487	0.17574	0.918018	0.622366	3	607	2	458	2	1171	18	3996	1	250	6	783	3	1442	12	1590	0.0100351	0.868786	NA	NA	NA	NA	NA	NA
DCDC2	Dom not benign	0.0238514	2.75399	1.08521	7.22885	0.393778	4	606	0	460	5	1168	4	4010	1	250	3	786	4	1441	3	1599	0.0818066	0.425441	NA	NA	NA	NA	NA	NA
EVA1A	Dom coding	0.0238609	2.84265	1.06021	7.68082	0.416687	1	609	0	460	7	1166	5	4009	1	250	3	786	2	1443	2	1600	0.0372494	0.286786	NA	NA	NA	NA	NA	NA
SPTB	Dom coding	0.0238686	1.39654	1.03776	1.87242	0.109943	8	602	7	453	34	1139	71	3943	11	240	13	776	36	1409	39	1563	0.0147738	0.0808715	NA	NA	NA	NA	NA	NA
COG6	Dom coding	0.0239171	0.523692	0.284562	0.922506	0.499986	4	606	6	454	7	1166	28	3986	1	250	5	784	6	1439	20	1582	0.041471	0.312933	NA	NA	NA	NA	NA	NA
AP5S1	Dom coding	0.0239768	2.10855	1.06241	4.15614	0.261511	0	610	1	459	10	1163	13	4001	1	250	4	785	9	1436	4	1598	0.0133592	0.565094	NA	NA	NA	NA	NA	NA
ROR2	Dom not benign	0.0241242	2.04843	1.06062	3.98429	0.227807	3	607	0	460	3	1170	13	4001	2	249	2	787	16	1429	6	1596	0.0646935	0.209482	NA	NA	NA	NA	NA	NA
MMP2	Dom coding	0.0242005	1.7315	1.05974	2.80639	0.49145	3	607	1	459	13	1160	34	3980	4	247	3	786	15	1430	8	1594	0.0285382	0.307753	NA	NA	NA	NA	NA	NA
FAM47E	Dom coding	0.0242495	2.10001	1.05833	4.13847	0.880801	1	609	0	460	7	1166	14	4000	3	248	4	785	9	1436	4	1598	0.0344085	0.864254	NA	NA	NA	NA	NA	NA
HDAC10	Dom not benign	0.0242684	1.97168	1.04391	3.68174	0.484607	2	608	0	460	12	1161	17	3997	1	250	5	784	7	1438	5	1597	0.0460829	0.433328	NA	NA	NA	NA	NA	NA
WDR92	Dom not benign	0.0242815	9.13157	1.11679	426.763	NA	1	609	0	460	0	1173	1	4013	0	251	0	789	6	1439	0	1602	0.0446643	NA	NA	NA	NA	NA	NA	NA
SRRM2	Dom coding	0.0244327	1.26756	1.02636	1.56235	0.0410921	23	587	27	433	65	1108	159	3855	10	241	33	756	73	1372	54	1548	0.00270678	0.510778	NA	NA	NA	NA	NA	NA
KIFC3	Dom not benign	0.0244417	0.350831	0.116211	0.889088	0.638809	0	610	2	458	1	1172	13	4001	0	251	2	787	5	1440	11	1591	0.053688	0.738947	NA	NA	NA	NA	NA	NA
TAF7	Dom coding	0.024442	2.71686	1.0677	7.14773	0.993364	4	606	1	459	4	1169	5	4009	2	249	2	787	4	1441	2	1600	0.0408844	0.96417	NA	NA	NA	NA	NA	NA
ABCF2	Dom not benign	0.0244599	2.88318	1.03648	8.18661	0.429937	3	607	0	460	4	1169	7	4007	1	250	2	787	3	1442	0	1602	0.0893771	0.457163	NA	NA	NA	NA	NA	NA
FHL2	Dom not benign	0.0244599	2.88318	1.03648	8.18661	0.129356	3	607	0	460	3	1170	8	4006	3	248	0	789	2	1443	1	1601	0.0893771	0.0900064	NA	NA	NA	NA	NA	NA
RNF43	Dom coding	0.0244627	1.95984	1.07472	3.57177	0.826501	4	606	1	459	9	1164	15	3999	1	250	4	785	13	1432	7	1595	0.0392568	0.693346	NA	NA	NA	NA	NA	NA
MYOF	Dom LoF	0.0244644	0.250273	0.046697	0.866889	NA	1	609	1	459	0	1173	15	3999	0	251	0	789	2	1443	6	1596	0.0177025	NA	NA	NA	NA	NA	NA	NA
TESC	Dom coding	0.0244799	3.09639	1.1089	9.10886	0.167403	1	609	1	459	4	1169	6	4008	0	251	1	788	7	1438	0	1602	0.0157476	0.152227	NA	NA	NA	NA	NA	NA
METTL7A	Dom not benign	0.0244925	2.75597	1.06209	7.52558	0.781539	3	607	0	460	3	1170	4	4010	1	250	2	787	7	1438	3	1599	0.0864534	0.932236	NA	NA	NA	NA	NA	NA
CCNF	Dom coding	0.0244934	1.81615	1.04446	3.12317	0.909335	4	606	2	458	14	1159	29	3985	2	249	2	787	8	1437	4	1598	0.0349349	0.782842	NA	NA	NA	NA	NA	NA
EFNA1	Dom coding	0.0245249	0.132885	0.00308042	0.90684	0.54493	0	610	1	459	1	1172	7	4007	0	251	3	786	0	1445	4	1598	0.0746971	0.427078	NA	NA	NA	NA	NA	NA
PRKCB	Dom coding	0.0245908	0.360093	0.118788	0.916035	0.23801	1	609	4	456	1	1172	17	3997	1	250	1	788	3	1442	7	1595	0.101035	0.184363	NA	NA	NA	NA	NA	NA
FZD4	Dom coding	0.0247745	0.366818	0.121138	0.932819	0.341443	0	610	3	457	1	1172	13	4001	0	251	4	785	5	1440	8	1594	0.113123	0.487714	NA	NA	NA	NA	NA	NA
DUSP13	Dom not benign	0.0248263	2.4512	1.06595	5.73353	0.248059	1	609	0	460	4	1169	9	4005	0	251	2	787	11	1434	2	1600	0.03696	0.159885	NA	NA	NA	NA	NA	NA
NFKBID	Dom coding	0.0249346	3.08676	1.05537	9.75182	0.982516	4	606	1	459	3	1170	4	4010	1	250	1	788	4	1441	1	1601	0.0691851	0.923763	NA	NA	NA	NA	NA	NA
ASPRV1	Dom not benign	0.0250869	3.82412	1.04647	17.4925	0.487643	2	608	0	460	2	1171	1	4013	1	250	0	789	5	1440	3	1599	0.0650587	0.3812	NA	NA	NA	NA	NA	NA
OR1K1	Dom coding	0.0252022	1.98078	1.05054	3.70792	0.272976	3	607	0	460	6	1167	18	3996	3	248	5	784	11	1434	3	1599	0.0666933	0.274067	NA	NA	NA	NA	NA	NA
TAF1A	Dom LoF	0.025237	10.7796	0.996313	546.343	NA	1	609	0	460	1	1172	1	4013	2	249	0	789	0	1445	0	1602	0.0420302	NA	NA	NA	NA	NA	NA	NA
KRTAP3-1	Dom not benign	0.0252416	0.121507	0.00277245	0.874824	NA	0	610	1	459	0	1173	2	4012	0	251	0	789	1	1444	7	1595	0.0467036	NA	NA	NA	NA	NA	NA	NA
STAU1	Dom coding	0.0252884	0.403022	0.156412	0.921307	0.525543	3	607	4	456	2	1171	17	3997	1	250	2	787	2	1443	10	1592	0.0340646	0.348679	NA	NA	NA	NA	NA	NA
PCK2	Dom coding	0.0253623	1.72803	1.0518	2.83012	0.274996	7	603	0	460	10	1163	22	3992	2	249	7	782	18	1427	12	1590	0.115631	0.776206	NA	NA	NA	NA	NA	NA
CFDP1	Dom coding	0.0254479	0.387341	0.13845	0.947555	0.252357	0	610	5	455	1	1172	7	4007	0	251	3	786	6	1439	10	1592	0.223199	0.717815	NA	NA	NA	NA	NA	NA
ARAP3	Dom coding	0.0254872	1.48011	1.04013	2.09655	0.406394	8	602	4	456	24	1149	50	3964	8	243	10	779	25	1420	26	1576	0.0311947	0.235237	NA	NA	NA	NA	NA	NA
GSS	Dom not benign	0.0256664	2.10581	1.05271	4.22129	0.874863	1	609	1	459	8	1165	12	4002	1	250	1	788	11	1434	6	1596	0.0209571	0.954387	NA	NA	NA	NA	NA	NA
CLMN	Dom coding	0.0256818	0.598823	0.367173	0.952879	0.270971	3	607	10	450	5	1168	31	3983	2	249	13	776	18	1427	23	1579	0.169967	0.622993	NA	NA	NA	NA	NA	NA
CLEC4M	Dom not benign	0.0257298	0.26811	0.0501086	0.925946	0.345303	1	609	0	460	1	1172	13	4001	0	251	2	787	1	1444	7	1595	0.0112559	0.88444	NA	NA	NA	NA	NA	NA
GALNT1	Dom coding	0.0258121	2.66492	1.09704	6.54593	NA	2	608	1	459	10	1163	7	4007	0	251	0	789	2	1443	4	1598	0.0170607	NA	NA	NA	NA	NA	NA	NA
HMGCS2	Dom not benign	0.0258239	0.335987	0.0971923	0.935079	0.282942	3	607	2	458	0	1173	13	4001	0	251	2	787	2	1443	7	1595	0.0109072	0.483996	NA	NA	NA	NA	NA	NA
NOX3	Dom LoF	0.0258606	9.8673	0.987866	495.362	0.690372	2	608	0	460	1	1172	1	4013	1	250	0	789	1	1444	0	1602	0.0707891	0.635628	NA	NA	NA	NA	NA	NA
BOC	Dom not benign	0.0259381	0.461641	0.210754	0.93007	0.912503	1	609	2	458	4	1169	26	3988	0	251	3	786	6	1439	14	1588	0.0327968	0.781773	NA	NA	NA	NA	NA	NA
ABCC10	Dom coding	0.0260377	1.47105	1.03373	2.0842	0.851976	16	594	6	454	23	1150	52	3962	5	246	13	776	22	1423	19	1583	0.0788484	0.880263	NA	NA	NA	NA	NA	NA
KL	Dom coding	0.026113	1.92448	1.05319	3.52628	0.537202	9	601	1	459	7	1166	15	3999	1	250	3	786	11	1434	7	1595	0.136782	0.919279	NA	NA	NA	NA	NA	NA
PUS7L	Dom not benign	0.02618	0.398416	0.155332	0.905976	0.174793	0	610	4	456	4	1169	14	4000	0	251	2	787	4	1441	13	1589	0.107194	0.342161	NA	NA	NA	NA	NA	NA
BTN1A1	Dom coding	0.026203	0.439504	0.189796	0.929662	0.654094	3	607	8	452	4	1169	18	3996	1	250	6	783	2	1443	7	1595	0.195392	0.66153	NA	NA	NA	NA	NA	NA
PROM2	Dom not benign	0.0262495	0.434428	0.181451	0.933558	0.160646	2	608	0	460	3	1170	18	3996	0	251	9	780	4	1441	13	1589	0.00900172	0.445955	NA	NA	NA	NA	NA	NA
ELAC2	Dom not benign	0.0264629	2.19713	1.0665	4.48713	0.0804501	0	610	1	459	10	1163	13	4001	0	251	4	785	8	1437	2	1600	0.0141787	0.156398	NA	NA	NA	NA	NA	NA
TRAF3IP2	Dom coding	0.0264728	2.14404	1.07661	4.28699	0.97789	5	605	2	458	7	1166	12	4002	2	249	2	787	8	1437	4	1598	0.0359585	0.917912	NA	NA	NA	NA	NA	NA
LGALS8	Dom not benign	0.0265393	2.6388	1.03904	6.937	0.353218	4	606	0	460	5	1168	5	4009	0	251	2	787	5	1440	3	1599	0.135076	0.374351	NA	NA	NA	NA	NA	NA
SERINC1	Dom not benign	0.0265454	2.62089	1.06067	6.62461	0.188344	1	609	1	459	4	1169	7	4007	3	248	0	789	6	1439	3	1599	0.0188486	0.148676	NA	NA	NA	NA	NA	NA
HEPACAM	Dom coding	0.0265763	2.96378	1.06449	8.70842	0.258906	1	609	0	460	6	1167	3	4011	0	251	1	788	5	1440	4	1598	0.041952	0.15761	NA	NA	NA	NA	NA	NA
CRTC3	Dom coding	0.0266431	0.469599	0.22042	0.931133	0.705806	2	608	4	456	4	1169	20	3994	1	250	3	786	5	1440	16	1586	0.0579185	0.52821	NA	NA	NA	NA	NA	NA
SESTD1	Dom not benign	0.0267367	0.341364	0.0989335	0.947703	0.862276	1	609	3	457	1	1172	10	4004	0	251	4	785	3	1442	7	1595	0.0772626	0.733355	NA	NA	NA	NA	NA	NA
MAP3K9	Dom LoF	0.0268036	0	0	1.02738	NA	0	610	2	458	0	1173	0	4014	0	251	0	789	0	1445	3	1599	0.251746	NA	NA	NA	NA	NA	NA	NA
AGPAT9	Dom not benign	0.0268376	2.62844	1.03546	6.90672	0.626057	3	607	1	459	3	1170	6	4008	1	250	2	787	7	1438	1	1601	0.0451505	0.435214	NA	NA	NA	NA	NA	NA
CST8	Dom coding	0.0268809	0.272042	0.0506498	0.941806	0.942366	1	609	2	458	1	1172	16	3998	0	251	2	787	1	1444	3	1599	0.0519398	0.857745	NA	NA	NA	NA	NA	NA
OR51M1	Dom coding	0.0269569	2.23686	1.06206	4.73935	0.999861	3	607	1	459	6	1167	9	4005	2	249	3	786	8	1437	4	1598	0.0309717	0.996831	NA	NA	NA	NA	NA	NA
COPG1	Dom not benign	0.0269654	2.23557	1.0694	4.67797	0.033473	2	608	4	456	8	1165	10	4004	4	247	1	788	5	1440	3	1599	0.00348855	0.30019	NA	NA	NA	NA	NA	NA
SRRD	Dom not benign	0.0270835	2.93167	1.04862	8.64445	NA	2	608	0	460	6	1167	4	4010	0	251	0	789	4	1441	4	1598	0.0662829	NA	NA	NA	NA	NA	NA	NA
CSTF3	Dom coding	0.0271117	0.201364	0.022089	0.871937	0.109986	0	610	3	457	0	1173	13	4001	1	250	2	787	1	1444	2	1600	0.117744	0.154283	NA	NA	NA	NA	NA	NA
DNAJB11	Dom coding	0.0271217	0.216487	0.0236845	0.941438	0.483681	1	609	1	459	0	1173	14	4000	0	251	1	788	1	1444	3	1599	0.0315115	0.437845	NA	NA	NA	NA	NA	NA
DDX24	Dom coding	0.0271636	0.501738	0.250638	0.945839	0.643626	2	608	2	458	2	1171	27	3987	1	250	3	786	9	1436	17	1585	0.0308027	0.467534	NA	NA	NA	NA	NA	NA
PCDHB15	Dom not benign	0.0273033	2.4455	1.07201	5.69687	0.550142	5	605	0	460	4	1169	8	4006	1	250	2	787	7	1438	3	1599	0.120169	0.886155	NA	NA	NA	NA	NA	NA
MTNR1A	Dom coding	0.0273124	2.61637	1.03833	6.83734	0.944229	1	609	0	460	4	1169	5	4009	1	250	1	788	8	1437	4	1598	0.0410461	0.960176	NA	NA	NA	NA	NA	NA
CLIC5	Dom not benign	0.0273557	3.25031	1.06209	10.4879	0.293474	2	608	0	460	4	1169	5	4009	2	249	0	789	2	1443	2	1600	0.0443617	0.211089	NA	NA	NA	NA	NA	NA
LGALS8	Dom coding	0.0273666	2.05002	1.03793	4.03167	0.479306	5	605	0	460	8	1165	13	4001	2	249	4	785	6	1439	5	1597	0.101457	0.822406	NA	NA	NA	NA	NA	NA
IP6K1	Dom not benign	0.0273907	0.201463	0.0215707	0.925433	0.889818	1	609	2	458	0	1173	3	4011	0	251	2	787	1	1444	6	1596	0.0331928	0.863953	NA	NA	NA	NA	NA	NA
CD300C	Dom coding	0.0273997	2.36501	1.02565	5.54524	0.469831	2	608	1	459	4	1169	5	4009	4	247	2	787	6	1439	5	1597	0.0302378	0.311321	NA	NA	NA	NA	NA	NA
SRXN1	Dom not benign	0.0274375	0	0	0.866156	NA	0	610	2	458	0	1173	7	4007	0	251	0	789	0	1445	1	1601	0.11551	NA	NA	NA	NA	NA	NA	NA
KLF17	Dom coding	0.0274454	0.419798	0.163857	0.953203	0.356508	0	610	2	458	3	1170	15	3999	1	250	2	787	4	1441	14	1588	0.0785777	0.388353	NA	NA	NA	NA	NA	NA
ANKRD17	Dom not benign	0.027504	0.56625	0.323996	0.953038	0.651661	3	607	5	455	5	1168	43	3971	2	249	6	783	11	1434	17	1585	0.0504216	0.47463	NA	NA	NA	NA	NA	NA
PCK2	Dom not benign	0.027513	1.81781	1.04376	3.16169	0.27547	7	603	0	460	8	1165	19	3995	1	250	4	785	15	1430	9	1593	0.140466	0.743983	NA	NA	NA	NA	NA	NA
SPDYE4	Dom not benign	0.0275956	4.02238	1.01155	19.21	NA	1	609	0	460	3	1170	3	4011	0	251	0	789	4	1441	1	1601	0.0448098	NA	NA	NA	NA	NA	NA	NA
KRT27	Dom coding	0.0275989	2.00485	1.06743	3.76071	0.241881	8	602	1	459	8	1165	18	3996	0	251	3	786	9	1436	3	1599	0.112463	0.255705	NA	NA	NA	NA	NA	NA
FANCE	Dom coding	0.02763	1.96157	1.05226	3.63172	0.842926	4	606	1	459	11	1162	17	3997	2	249	3	786	7	1438	6	1596	0.0448506	0.723663	NA	NA	NA	NA	NA	NA
FAM212B	Dom not benign	0.0276527	0.377933	0.136416	0.911369	0.692368	1	609	1	459	1	1172	7	4007	1	250	3	786	4	1441	16	1586	0.0228153	0.540131	NA	NA	NA	NA	NA	NA
FCRL1	Dom coding	0.0279454	2.33178	1.02587	5.34899	0.697693	2	608	1	459	4	1169	9	4005	2	249	2	787	8	1437	2	1600	0.0311847	0.53137	NA	NA	NA	NA	NA	NA
SLC9C2	Dom not benign	0.0279454	2.33178	1.02587	5.34899	0.141491	2	608	1	459	5	1168	8	4006	0	251	4	785	9	1436	1	1601	0.0311847	0.0736685	NA	NA	NA	NA	NA	NA
RBM11	Dom not benign	0.0280947	0.133039	0.00310857	0.888597	0.795646	0	610	1	459	1	1172	12	4002	0	251	1	788	0	1445	3	1599	0.0492571	0.698014	NA	NA	NA	NA	NA	NA
ELOVL3	Dom coding	0.0281265	2.84692	1.08119	7.62711	0.59053	2	608	0	460	7	1166	7	4007	0	251	1	788	3	1442	2	1600	0.0414665	0.514509	NA	NA	NA	NA	NA	NA
RPS13	Dom coding	0.0281589	6.29364	0.960599	69.0738	0.734672	1	609	0	460	2	1171	2	4012	1	250	0	789	1	1444	0	1602	0.0451272	0.613999	NA	NA	NA	NA	NA	NA
ZNF431	Dom LoF	0.0282046	4.82887	0.96442	31.2717	NA	1	609	0	460	3	1170	3	4011	0	251	0	789	2	1443	0	1602	0.0439106	NA	NA	NA	NA	NA	NA	NA
ZNF263	Dom coding	0.0282499	1.8527	1.02906	3.31815	0.938057	5	605	2	458	9	1164	19	3995	2	249	4	785	11	1434	5	1597	0.0397094	0.81774	NA	NA	NA	NA	NA	NA
SUSD5	Dom coding	0.028346	1.85419	1.03523	3.29936	0.777828	5	605	1	459	9	1164	21	3993	2	249	4	785	11	1434	5	1597	0.0613652	0.744654	NA	NA	NA	NA	NA	NA
LGALS3BP	Dom coding	0.0284627	1.93728	1.0303	3.63353	0.570044	2	608	0	460	8	1165	13	4001	1	250	5	784	13	1432	7	1595	0.0532379	0.546004	NA	NA	NA	NA	NA	NA
NUDT5	Dom coding	0.0284965	0.128639	0.00292069	0.929614	0.788166	0	610	2	458	0	1173	3	4011	0	251	2	787	1	1444	4	1598	0.0980739	0.804757	NA	NA	NA	NA	NA	NA
DBNL	Dom not benign	0.0285107	2.86249	1.09188	7.64218	0.874656	1	609	0	460	6	1167	6	4008	1	250	2	787	4	1441	2	1600	0.026798	0.811587	NA	NA	NA	NA	NA	NA
ADA	Dom not benign	0.0285414	2.87028	1.02406	8.48123	0.480489	3	607	0	460	3	1170	6	4008	1	250	0	789	5	1440	2	1600	0.104603	0.457641	NA	NA	NA	NA	NA	NA
SNRK	Dom not benign	0.0285694	3.52085	1.02132	12.764	0.537544	2	608	0	460	4	1169	6	4008	1	250	0	789	1	1444	0	1602	0.0808234	0.460334	NA	NA	NA	NA	NA	NA
RNF152	Dom not benign	0.0285985	3.28311	1.02734	11.4859	0.96482	1	609	0	460	3	1170	3	4011	1	250	1	788	5	1440	2	1600	0.0456417	0.984392	NA	NA	NA	NA	NA	NA
HUNK	Dom not benign	0.0286063	2.67439	1.04385	7.25863	0.686996	5	605	1	459	3	1170	5	4009	1	250	0	789	6	1439	3	1599	0.0734978	0.506083	NA	NA	NA	NA	NA	NA
MPL	Dom coding	0.0286578	1.63564	1.04025	2.55262	0.920005	5	605	2	458	13	1160	30	3984	5	246	7	782	9	1436	8	1594	0.106066	0.728377	8	1310	7	2364	0.0401267	0.825698
SLC44A3	Dom not benign	0.0287087	2.53529	1.06729	6.04671	0.696584	1	609	0	460	8	1165	9	4005	0	251	1	788	5	1440	3	1599	0.0285762	0.56843	NA	NA	NA	NA	NA	NA
SALL4	Dom not benign	0.0287466	0.479893	0.226318	0.94557	0.122979	2	608	1	459	6	1167	21	3993	0	251	4	785	4	1441	19	1583	0.0162706	0.0841592	NA	NA	NA	NA	NA	NA
AMIGO2	Dom coding	0.0287835	2.05877	1.0365	4.10898	0.171685	3	607	2	458	6	1167	11	4003	0	251	4	785	13	1432	3	1599	0.0285502	0.108183	NA	NA	NA	NA	NA	NA
ACER1	Dom not benign	0.0287929	2.78279	1.05384	7.47197	0.763715	3	607	0	460	5	1168	7	4007	1	250	2	787	3	1442	1	1601	0.0667504	0.905328	NA	NA	NA	NA	NA	NA
MBIP	Dom coding	0.0288061	2.29273	1.0401	5.0429	0.197481	1	609	0	460	8	1165	8	4006	0	251	5	784	7	1438	3	1599	0.0423314	0.113064	NA	NA	NA	NA	NA	NA
HTR1F	Dom coding	0.0289702	0.205118	0.0218063	0.949503	NA	2	608	3	457	0	1173	7	4007	0	251	1	788	0	1445	3	1599	0.0349443	NA	NA	NA	NA	NA	NA	NA
CSN1S1	Dom not benign	0.0289841	Inf	0.937333	Inf	NA	1	609	0	460	1	1172	0	4014	0	251	0	789	2	1443	0	1602	0.050841	NA	NA	NA	NA	NA	NA	NA
ERCC8	Dom LoF	0.0289841	Inf	0.937333	Inf	NA	1	609	0	460	1	1172	0	4014	0	251	0	789	2	1443	0	1602	0.050841	NA	NA	NA	NA	NA	NA	NA
TMEM170B	Dom coding	0.0289841	Inf	0.937333	Inf	NA	1	609	0	460	1	1172	0	4014	0	251	0	789	2	1443	0	1602	0.050841	NA	NA	NA	NA	NA	NA	NA
INMT	Dom coding	0.0289932	2.28667	1.03749	5.02907	0.184197	0	610	1	459	5	1168	10	4004	4	247	2	787	7	1438	3	1599	0.0147772	0.42322	NA	NA	NA	NA	NA	NA
MPP7	Dom coding	0.0290264	0.468059	0.215097	0.934364	0.800733	1	609	1	459	4	1169	31	3983	0	251	5	784	6	1439	12	1590	0.0259601	0.640638	NA	NA	NA	NA	NA	NA
CDIP1	Dom LoF	0.0291355	Inf	0.926328	Inf	NA	1	609	0	460	2	1171	0	4014	0	251	0	789	0	1445	0	1602	0.0511066	NA	NA	NA	NA	NA	NA	NA
DNAJC19	Dom not benign	0.0291355	Inf	0.926328	Inf	NA	1	609	0	460	2	1171	0	4014	0	251	0	789	0	1445	0	1602	0.0511066	NA	NA	NA	NA	NA	NA	NA
PARS2	Dom LoF	0.0291355	Inf	0.926328	Inf	NA	1	609	0	460	2	1171	0	4014	0	251	0	789	0	1445	0	1602	0.0511066	NA	NA	NA	NA	NA	NA	NA
SCARA5	Dom LoF	0.0291355	Inf	0.926328	Inf	NA	1	609	0	460	2	1171	0	4014	0	251	0	789	0	1445	0	1602	0.0511066	NA	NA	NA	NA	NA	NA	NA
TCF21	Dom not benign	0.0291355	Inf	0.926328	Inf	NA	1	609	0	460	2	1171	0	4014	0	251	0	789	0	1445	0	1602	0.0511066	NA	NA	NA	NA	NA	NA	NA
CUL5	Dom not benign	0.0291372	0	0	0.820371	NA	0	610	1	459	0	1173	6	4008	0	251	0	789	0	1445	3	1599	0.0558534	NA	NA	NA	NA	NA	NA	NA
OXR1	Dom not benign	0.0291983	0.378356	0.126233	0.946263	0.146161	2	608	0	460	1	1172	20	3994	0	251	4	785	3	1442	8	1594	0.00811993	0.608892	NA	NA	NA	NA	NA	NA
LEMD3	Dom coding	0.0292995	1.72114	1.03359	2.84853	0.0934449	3	607	4	456	10	1163	27	3987	5	246	3	786	16	1429	7	1595	0.00979206	0.155937	NA	NA	NA	NA	NA	NA
RBM15B	Dom coding	0.0292997	2.16623	1.03246	4.57709	0.121549	0	610	1	459	6	1167	9	4005	0	251	3	786	13	1432	4	1598	0.0160258	0.245708	NA	NA	NA	NA	NA	NA
PCDHB4	Dom not benign	0.029307	0.396278	0.142452	0.958225	0.687901	2	608	4	456	1	1172	12	4002	0	251	6	783	4	1441	7	1595	0.0691654	0.484486	NA	NA	NA	NA	NA	NA
ASF1A	Dom coding	0.0294036	0	0	0.998807	NA	0	610	3	457	0	1173	2	4012	0	251	0	789	0	1445	1	1601	0.531962	NA	NA	NA	NA	NA	NA	NA
INSR	Dom LoF	0.0294036	0	0	0.998807	NA	0	610	3	457	0	1173	2	4012	0	251	0	789	0	1445	1	1601	0.531962	NA	NA	NA	NA	NA	NA	NA
TMEM9	Dom not benign	0.0294222	0	0	0.993145	NA	0	610	1	459	0	1173	4	4010	0	251	2	787	0	1445	2	1600	0.103718	NA	NA	NA	NA	NA	NA	NA
SPATA24	Dom not benign	0.0294285	5.24624	1.12299	32.9188	0.0580118	0	610	1	459	3	1170	2	4012	1	250	0	789	3	1442	0	1602	0.00404467	0.595163	NA	NA	NA	NA	NA	NA
SALL2	Dom not benign	0.0294323	0.424115	0.165803	0.958732	0.847884	2	608	3	457	3	1170	19	3995	1	250	5	784	2	1443	9	1593	0.0462454	0.681353	NA	NA	NA	NA	NA	NA
IRF2BPL	Dom not benign	0.0294966	0.426471	0.167079	0.962554	0.208093	2	608	0	460	2	1171	18	3996	1	250	4	785	3	1442	13	1589	0.00958506	0.668589	NA	NA	NA	NA	NA	NA
PNPLA7	Dom not benign	0.0295651	1.59063	1.03089	2.44387	0.675814	4	606	3	457	14	1159	36	3978	2	249	2	787	26	1419	15	1587	0.023261	0.569843	NA	NA	NA	NA	NA	NA
DAPK2	Dom coding	0.0296169	2.15037	1.03287	4.48694	0.777016	2	608	1	459	5	1168	10	4004	2	249	4	785	10	1435	3	1599	0.0348954	0.610462	NA	NA	NA	NA	NA	NA
AGAP5	Dom not benign	0.029637	0.133401	0.00300134	0.980885	NA	1	609	2	458	0	1173	6	4008	0	251	0	789	0	1445	3	1599	0.0558534	NA	NA	NA	NA	NA	NA	NA
SERTAD1	Dom coding	0.0296797	3.24059	1.00838	11.3885	0.589511	2	608	0	460	3	1170	4	4010	0	251	1	788	5	1440	1	1601	0.0743398	0.522512	NA	NA	NA	NA	NA	NA
ARL16	Dom not benign	0.0297091	0.269587	0.0491861	0.97615	NA	1	609	1	459	0	1173	7	4007	0	251	0	789	2	1443	8	1594	0.0345729	NA	NA	NA	NA	NA	NA	NA
STAMBPL1	Dom not benign	0.0297219	5.19335	1.11306	32.5539	0.569063	1	609	0	460	2	1171	2	4012	2	249	0	789	2	1443	1	1601	0.0263652	0.413578	NA	NA	NA	NA	NA	NA
PLB1	Dom LoF	0.0297401	0.276122	0.0519447	0.939391	0.781684	1	609	1	459	1	1172	18	3996	0	251	3	786	1	1444	3	1599	0.0230474	0.799973	NA	NA	NA	NA	NA	NA
FZD4	Dom not benign	0.0298275	0.308922	0.0752321	0.94834	0.707771	0	610	2	458	1	1172	8	4006	0	251	3	786	3	1442	8	1594	0.109286	0.81894	NA	NA	NA	NA	NA	NA
OR13A1	Dom not benign	0.0298514	0.261746	0.0479984	0.938546	NA	1	609	1	459	0	1173	8	4006	0	251	0	789	2	1443	8	1594	0.0217087	NA	NA	NA	NA	NA	NA	NA
CEP290	Dom not benign	0.0299448	1.55766	1.03478	2.33233	0.826826	8	602	3	457	20	1153	43	3971	1	250	5	784	21	1424	15	1587	0.0486124	0.692082	NA	NA	NA	NA	NA	NA
TOX3	Dom coding	0.0299874	2.0248	1.02585	4.00291	0.0951943	5	605	1	459	5	1168	15	3999	0	251	3	786	12	1433	2	1600	0.0690541	0.0540595	NA	NA	NA	NA	NA	NA
FAM189B	Dom coding	0.0300484	0.452815	0.197663	0.94458	0.701248	1	609	4	456	5	1168	26	3988	0	251	1	788	4	1441	11	1591	0.0997997	0.746514	NA	NA	NA	NA	NA	NA
CHRNA9	Dom not benign	0.0300934	2.25012	1.01643	4.96734	0.201426	3	607	0	460	8	1165	9	4005	2	249	2	787	3	1442	5	1597	0.0907533	0.181236	NA	NA	NA	NA	NA	NA
PRKRIP1	Dom not benign	0.0301065	0.206724	0.0221701	0.943457	0.859144	1	609	2	458	0	1173	5	4009	0	251	2	787	1	1444	5	1597	0.0371284	0.782741	NA	NA	NA	NA	NA	NA
ZNF135	Dom coding	0.0301504	1.71614	1.02779	2.8555	NA	8	602	1	459	9	1164	30	3984	0	251	0	789	18	1427	8	1594	0.129218	NA	NA	NA	NA	NA	NA	NA
BRSK1	Dom coding	0.0301811	0.352171	0.102953	0.964544	0.489203	1	609	1	459	1	1172	14	4000	1	250	2	787	2	1443	9	1593	0.0372949	0.328745	NA	NA	NA	NA	NA	NA
KIF24	Dom coding	0.030221	0.65139	0.434286	0.960911	0.752398	7	603	9	451	15	1158	62	3952	1	250	4	785	17	1428	35	1567	0.0536236	0.568425	NA	NA	NA	NA	NA	NA
ZNF701	Dom not benign	0.0302722	2.24535	1.01132	4.96956	0.502422	4	606	0	460	7	1166	13	4001	0	251	1	788	5	1440	2	1600	0.129453	0.66757	NA	NA	NA	NA	NA	NA
TRIM16L	Dom coding	0.0302837	0.267665	0.0488566	0.965992	NA	1	609	2	458	1	1172	8	4006	0	251	0	789	1	1444	7	1595	0.0603442	NA	NA	NA	NA	NA	NA	NA
SHC1	Dom coding	0.0302969	0.4389	0.180351	0.965666	0.850956	2	608	3	457	2	1171	13	4001	0	251	5	784	5	1440	12	1590	0.0475978	0.676042	NA	NA	NA	NA	NA	NA
CGA	Dom coding	0.030309	5.77519	1.02901	59.951	0.304941	1	609	0	460	1	1172	0	4014	2	249	0	789	3	1442	2	1600	0.0536945	0.198725	NA	NA	NA	NA	NA	NA
CES3	Dom not benign	0.030313	0.416616	0.163702	0.935778	0.903997	1	609	2	458	3	1170	19	3995	1	250	5	784	3	1442	11	1591	0.038341	0.760844	NA	NA	NA	NA	NA	NA
RELL1	Dom not benign	0.0303281	3.61754	1.09729	13.9276	0.827711	2	608	1	459	1	1172	1	4013	2	249	2	787	6	1439	1	1601	0.0158941	0.868108	NA	NA	NA	NA	NA	NA
ALMS1	Dom coding	0.0303453	1.25209	1.01631	1.53967	0.417296	45	565	22	438	51	1122	169	3845	14	237	28	761	68	1377	57	1545	0.116803	0.378789	NA	NA	NA	NA	NA	NA
LPCAT1	Dom not benign	0.0304301	3.10715	1.01695	10.0294	0.660437	1	609	0	460	4	1169	5	4009	0	251	1	788	5	1440	1	1601	0.0484144	0.527224	NA	NA	NA	NA	NA	NA
PENK	Dom not benign	0.030565	4.93528	1.03675	31.3348	0.779552	3	607	0	460	2	1171	2	4012	1	250	1	788	1	1444	0	1602	0.081704	0.866926	NA	NA	NA	NA	NA	NA
TLL1	Dom not benign	0.0305812	0.493663	0.238515	0.957856	0.73011	4	606	4	456	4	1169	23	3991	0	251	4	785	5	1440	14	1588	0.0274946	0.635678	NA	NA	NA	NA	NA	NA
GRK4	Dom not benign	0.0307818	2.00548	1.02344	3.92497	0.962808	4	606	2	458	8	1165	14	4000	1	250	2	787	9	1436	4	1598	0.0302343	0.922197	NA	NA	NA	NA	NA	NA
ZFYVE27	Dom not benign	0.0309502	1.99541	1.04837	3.74392	0.371137	1	609	1	459	8	1165	20	3994	5	246	4	785	7	1438	2	1600	0.0179932	0.277889	NA	NA	NA	NA	NA	NA
TLCD2	Dom not benign	0.031008	0.216495	0.0232738	0.989362	0.415064	0	610	1	459	1	1172	3	4011	0	251	1	788	1	1444	8	1594	0.0854424	0.31743	NA	NA	NA	NA	NA	NA
MAMDC2	Dom coding	0.0312024	0.492737	0.233093	0.966078	0.309647	3	607	1	459	3	1170	28	3986	0	251	7	782	6	1439	12	1590	0.0155923	0.512923	NA	NA	NA	NA	NA	NA
SLC6A18	Dom coding	0.0312906	0.566605	0.318951	0.968201	0.210835	1	609	2	458	3	1170	35	3979	0	251	7	782	16	1429	20	1582	0.0498412	0.114865	NA	NA	NA	NA	NA	NA
SERINC1	Dom coding	0.031337	2.28773	1.03335	5.1049	0.122897	2	608	2	458	6	1167	9	4005	3	248	0	789	6	1439	4	1598	0.0186231	0.124253	NA	NA	NA	NA	NA	NA
GLYR1	Dom coding	0.031399	0.442675	0.182175	0.971489	0.83033	2	608	3	457	1	1172	16	3998	1	250	4	785	5	1440	11	1591	0.0492591	0.64695	NA	NA	NA	NA	NA	NA
PLEKHG3	Dom not benign	0.0314236	1.75735	1.03148	2.97279	0.260341	2	608	3	457	16	1157	22	3992	1	250	4	785	12	1433	9	1593	0.0115822	0.432923	NA	NA	NA	NA	NA	NA
CHTF8	Dom coding	0.0314323	0.124471	0.0028417	0.885937	NA	1	609	1	459	0	1173	6	4008	0	251	0	789	0	1445	5	1597	0.0161663	NA	NA	NA	NA	NA	NA	NA
NPY2R	Dom not benign	0.0315349	0.272498	0.0498938	0.978756	0.456029	0	610	2	458	0	1173	5	4009	0	251	4	785	3	1442	6	1596	0.123752	0.478464	NA	NA	NA	NA	NA	NA
CTNNB1	Dom coding	0.0315491	0.400669	0.144793	0.96082	0.422279	1	609	4	456	3	1170	16	3998	1	250	2	787	2	1443	9	1593	0.119486	0.370369	NA	NA	NA	NA	NA	NA
ARMC2	Dom not benign	0.0315594	2.28664	1.02012	5.20295	NA	3	607	0	460	4	1169	11	4003	0	251	0	789	10	1435	3	1599	0.0955864	NA	NA	NA	NA	NA	NA	NA
PDGFD	Dom not benign	0.0315602	3.17827	0.984299	11.2126	0.346216	2	608	1	459	3	1170	4	4010	0	251	1	788	5	1440	0	1602	0.029089	0.237731	NA	NA	NA	NA	NA	NA
MPHOSPH10	Dom not benign	0.0315703	0.307862	0.0753929	0.936604	0.390196	1	609	0	460	1	1172	9	4005	0	251	3	786	2	1443	10	1592	0.0150651	0.806531	NA	NA	NA	NA	NA	NA
HOXA2	Dom coding	0.0316057	3.1658	0.987907	11.1028	0.73666	2	608	0	460	2	1171	1	4013	2	249	3	786	4	1441	2	1600	0.0772445	0.691659	NA	NA	NA	NA	NA	NA
FXR2	Dom coding	0.0317132	2.15777	1.03696	4.53719	NA	3	607	0	460	8	1165	9	4005	0	251	0	789	9	1436	8	1594	0.063404	NA	NA	NA	NA	NA	NA	NA
RAD51D	Dom not benign	0.031714	2.76522	0.994877	8.12136	0.336073	1	609	0	460	3	1170	3	4011	0	251	3	786	8	1437	2	1600	0.0478972	0.217212	NA	NA	NA	NA	NA	NA
FBXL17	Dom coding	0.0317246	0.214058	0.0230135	0.973533	0.509045	0	610	2	458	1	1172	4	4010	0	251	2	787	1	1444	6	1596	0.144206	0.514159	NA	NA	NA	NA	NA	NA
EDARADD	Dom coding	0.0317341	0.305125	0.0743722	0.932279	0.418668	2	608	2	458	0	1173	13	4001	0	251	3	786	2	1443	5	1597	0.0184155	0.352489	NA	NA	NA	NA	NA	NA
COQ3	Dom not benign	0.0317726	3.56874	0.974418	14.4975	0.4319	1	609	0	460	2	1171	4	4010	2	249	0	789	3	1442	1	1601	0.0506959	0.285131	NA	NA	NA	NA	NA	NA
COPG1	Dom coding	0.0318118	1.69157	1.02295	2.77851	0.0410734	5	605	8	452	17	1156	21	3993	4	247	7	782	9	1436	7	1595	0.00276167	0.509873	NA	NA	NA	NA	NA	NA
PAXIP1	Dom coding	0.0318217	0.491425	0.238022	0.950105	0.809145	4	606	4	456	3	1170	30	3984	0	251	1	788	6	1439	12	1590	0.0287957	0.766452	NA	NA	NA	NA	NA	NA
OGFOD3	Dom coding	0.0318671	0.430238	0.177715	0.939413	0.481599	1	609	3	457	1	1172	17	3997	0	251	4	785	7	1438	11	1591	0.057389	0.350228	NA	NA	NA	NA	NA	NA
CCDC65	Dom LoF	0.0318827	0	0	1.00558	NA	0	610	1	459	0	1173	1	4013	0	251	0	789	0	1445	4	1598	0.0704402	NA	NA	NA	NA	NA	NA	NA
SH3GLB1	Dom coding	0.0318942	0.274558	0.0502247	0.987613	0.0416826	2	608	0	460	1	1172	7	4007	0	251	1	788	0	1445	9	1593	0.00449173	0.241252	NA	NA	NA	NA	NA	NA
TEPP	Dom coding	0.0319607	2.65064	1.03195	6.85016	0.660778	1	609	0	460	6	1167	9	4005	1	250	0	789	4	1441	2	1600	0.0498108	0.521029	NA	NA	NA	NA	NA	NA
CXADR	Dom coding	0.0320803	2.42213	0.995484	5.96819	0.616635	2	608	1	459	5	1168	9	4005	1	250	0	789	6	1439	2	1600	0.0347917	0.447222	NA	NA	NA	NA	NA	NA
CLNS1A	Dom not benign	0.0320956	0.133828	0.00304188	0.958984	0.398838	0	610	2	458	1	1172	5	4009	0	251	1	788	0	1445	4	1598	0.174974	0.383643	NA	NA	NA	NA	NA	NA
ESRP2	Dom coding	0.0321563	1.92828	1.04134	3.56789	0.523344	7	603	1	459	9	1164	17	3997	0	251	2	787	10	1435	6	1596	0.0949	0.566865	NA	NA	NA	NA	NA	NA
PLEKHM3	Dom coding	0.0321614	0.466755	0.210589	0.954124	0.963077	4	606	6	454	3	1170	24	3990	1	250	4	785	3	1442	8	1594	0.0578453	0.872666	NA	NA	NA	NA	NA	NA
SCAPER	Dom coding	0.0321757	1.60197	1.02052	2.50328	0.222959	5	605	4	456	20	1153	29	3985	0	251	2	787	18	1427	17	1585	0.0227412	0.16385	NA	NA	NA	NA	NA	NA
IGSF5	Dom not benign	0.0322149	2.3743	1.00835	5.5657	0.728601	3	607	1	459	7	1166	10	4004	2	249	1	788	2	1443	2	1600	0.0556903	0.53011	NA	NA	NA	NA	NA	NA
CNTROB	Dom not benign	0.0322689	1.77037	1.03977	2.99822	0.60443	4	606	4	456	12	1161	20	3994	3	248	6	783	13	1432	7	1595	0.0139695	0.940292	NA	NA	NA	NA	NA	NA
UTP20	Dom not benign	0.0323183	0.560946	0.316072	0.956651	0.358393	4	606	5	455	5	1168	40	3974	0	251	9	780	11	1434	14	1588	0.0424337	0.200044	NA	NA	NA	NA	NA	NA
HSPA4	Dom not benign	0.0323339	0.342121	0.100817	0.925545	0.405586	1	609	0	460	1	1172	15	3999	0	251	4	785	3	1442	9	1593	0.0169883	0.749324	NA	NA	NA	NA	NA	NA
MMP27	Dom not benign	0.0323441	0.320447	0.0779384	0.983147	0.213678	0	610	3	457	2	1171	10	4004	1	250	2	787	1	1444	7	1595	0.165414	0.291919	NA	NA	NA	NA	NA	NA
IL17RB	Dom coding	0.0323457	1.88141	1.02053	3.44671	0.668359	6	604	1	459	7	1166	18	3996	3	248	5	784	9	1436	4	1598	0.0954896	0.693478	NA	NA	NA	NA	NA	NA
TOM1L2	Dom not benign	0.0324712	2.47795	1.04645	5.91462	0.253963	4	606	3	457	7	1166	10	4004	1	250	0	789	3	1442	0	1602	0.0096073	0.322934	NA	NA	NA	NA	NA	NA
SEZ6L	Dom coding	0.0324966	1.68456	1.02796	2.73406	0.901745	4	606	1	459	17	1156	34	3980	2	249	3	786	11	1434	9	1593	0.0500472	0.871763	NA	NA	NA	NA	NA	NA
GPR158	Dom not benign	0.0325299	0.474218	0.214837	0.966073	0.542328	2	608	1	459	3	1170	17	3997	0	251	6	783	6	1439	16	1586	0.0181209	0.566264	NA	NA	NA	NA	NA	NA
PEAK1	Dom coding	0.0325615	1.43887	1.02692	2.00666	0.282398	12	598	5	455	23	1150	64	3950	9	242	9	780	26	1419	23	1579	0.0560555	0.163104	NA	NA	NA	NA	NA	NA
ZNF728	Dom coding	0.0325956	0.458401	0.200474	0.951629	0.38658	3	607	6	454	4	1169	23	3991	3	248	12	777	0	1445	5	1597	0.0902809	0.248093	NA	NA	NA	NA	NA	NA
C7	Dom not benign	0.0326468	0.454456	0.194521	0.975309	NA	3	607	6	454	0	1173	19	3995	0	251	0	789	7	1438	8	1594	0.129991	NA	NA	NA	NA	NA	NA	NA
FBXW9	Dom coding	0.0327246	2.2521	1.02077	5.01248	0.197831	2	608	0	460	3	1170	11	4003	1	250	2	787	11	1434	2	1600	0.0688543	0.151193	NA	NA	NA	NA	NA	NA
SLC39A14	Dom coding	0.0327282	0.402986	0.145959	0.962772	0.571396	1	609	4	456	3	1170	15	3999	0	251	6	783	3	1442	7	1595	0.122605	0.536968	NA	NA	NA	NA	NA	NA
DHX38	Dom not benign	0.0327298	0.50479	0.244571	0.97537	0.516232	4	606	3	457	3	1170	29	3985	1	250	2	787	5	1440	13	1589	0.0208638	0.49889	NA	NA	NA	NA	NA	NA
SUCNR1	Dom coding	0.032787	0.306088	0.0750014	0.928949	0.02863	2	608	0	460	2	1171	10	4004	0	251	3	786	0	1445	10	1592	0.00664818	0.0931952	NA	NA	NA	NA	NA	NA
PABPC4	Dom coding	0.0329098	0.344961	0.101488	0.933726	0.141932	0	610	3	457	2	1171	15	3999	2	249	4	785	1	1444	7	1595	0.106727	0.189785	NA	NA	NA	NA	NA	NA
FCRL3	Dom LoF	0.032948	4.08258	0.922352	20.3446	0.60888	1	609	0	460	4	1169	3	4011	0	251	1	788	1	1444	0	1602	0.0502195	0.464111	NA	NA	NA	NA	NA	NA
MUC16	Dom coding	0.0330503	1.14742	1.01019	1.30241	0.277939	118	492	67	393	152	1021	518	3496	23	228	65	724	205	1240	188	1414	0.149403	0.346719	NA	NA	NA	NA	NA	NA
THYN1	Dom LoF	0.0331063	Inf	0.868357	Inf	NA	1	609	0	460	0	1173	0	4014	2	249	0	789	0	1445	0	1602	0.0580717	NA	NA	NA	NA	NA	NA	NA
FAM210A	Dom coding	0.0332348	0.269815	0.0493982	0.964268	0.120923	0	610	4	456	1	1172	10	4004	1	250	1	788	1	1444	4	1598	0.289629	0.253223	NA	NA	NA	NA	NA	NA
RBM23	Dom not benign	0.0332487	0.445571	0.184201	0.971324	0.505086	2	608	2	458	3	1170	19	3995	1	250	2	787	3	1442	13	1589	0.0364639	0.350455	NA	NA	NA	NA	NA	NA
PEX19	Dom coding	0.0332637	2.62573	1.06526	6.78155	0.763658	6	604	2	458	2	1171	4	4010	2	249	3	786	6	1439	1	1601	0.0392461	0.581055	NA	NA	NA	NA	NA	NA
COL24A1	Dom LoF	0.0332786	0.371624	0.121592	0.958144	0.517576	3	607	2	458	1	1172	14	4000	0	251	1	788	2	1443	9	1593	0.0107666	0.961702	NA	NA	NA	NA	NA	NA
INHBA	Dom coding	0.0332818	0.274469	0.0505459	0.975714	NA	0	610	1	459	2	1171	8	4006	0	251	0	789	1	1444	9	1593	0.054657	NA	NA	NA	NA	NA	NA	NA
UBAC1	Dom coding	0.0332832	2.01372	0.998844	3.99355	0.59329	1	609	0	460	10	1163	20	3994	0	251	1	788	7	1438	2	1600	0.046437	0.47715	NA	NA	NA	NA	NA	NA
GPS2	Dom coding	0.0333402	0.354162	0.104344	0.957078	0.907577	1	609	1	459	2	1171	19	3995	0	251	2	787	2	1443	7	1595	0.0277578	0.892067	NA	NA	NA	NA	NA	NA
SDC4	Dom coding	0.033453	0.367006	0.120757	0.940848	0.463647	0	610	1	459	0	1173	10	4004	0	251	2	787	6	1439	12	1590	0.0497324	0.379899	NA	NA	NA	NA	NA	NA
PKNOX1	Dom coding	0.0334892	2.11599	1.03628	4.32892	0.55443	2	608	2	458	7	1166	8	4006	2	249	5	784	9	1436	4	1598	0.0146205	0.668945	NA	NA	NA	NA	NA	NA
SERPINB10	Dom not benign	0.0335508	2.25454	1.04703	4.84406	0.221986	1	609	1	459	9	1164	9	4005	0	251	4	785	7	1438	3	1599	0.0173107	0.160865	NA	NA	NA	NA	NA	NA
IL31RA	Dom not benign	0.0335859	2.32751	1.05031	5.25555	0.313414	5	605	0	460	6	1167	7	4007	1	250	1	788	6	1439	6	1596	0.137446	0.442297	NA	NA	NA	NA	NA	NA
RBM20	Dom not benign	0.033782	1.88789	1.0256	3.46693	0.0963549	7	603	0	460	10	1163	18	3996	1	250	0	789	8	1437	9	1593	0.187716	0.20277	NA	NA	NA	NA	NA	NA
SCN2A	Dom coding	0.0338316	0.524912	0.273582	0.957477	0.896135	5	605	7	453	5	1168	25	3989	1	250	10	779	5	1440	12	1590	0.0554403	0.740665	NA	NA	NA	NA	NA	NA
CADM4	Dom not benign	0.0338454	2.60648	0.985926	7.01112	0.359269	3	607	0	460	4	1169	4	4010	3	248	3	786	2	1443	3	1599	0.116627	0.348343	NA	NA	NA	NA	NA	NA
SLC22A16	Dom not benign	0.0338522	0.444887	0.191472	0.947998	0.127393	2	608	5	455	1	1172	14	4000	2	249	2	787	5	1440	13	1589	0.105891	0.0803933	NA	NA	NA	NA	NA	NA
FGF17	Dom not benign	0.0339185	4.04483	0.914412	20.1486	0.902536	1	609	0	460	3	1170	3	4011	1	250	1	788	1	1444	0	1602	0.0516368	0.867661	NA	NA	NA	NA	NA	NA
ST6GALNAC1	Dom LoF	0.0339185	4.04483	0.914412	20.1486	0.369071	1	609	0	460	2	1171	4	4010	2	249	0	789	1	1444	0	1602	0.0516368	0.247881	NA	NA	NA	NA	NA	NA
ACOXL	Dom LoF	0.0339329	0	0	1.07184	NA	0	610	2	458	0	1173	1	4013	0	251	1	788	0	1445	2	1600	0.282295	NA	NA	NA	NA	NA	NA	NA
NUDT5	Dom not benign	0.0339329	0	0	1.07184	NA	0	610	2	458	0	1173	1	4013	0	251	1	788	0	1445	2	1600	0.282295	NA	NA	NA	NA	NA	NA	NA
SPATA24	Dom coding	0.0339624	3.31593	0.962117	12.0403	0.0970599	0	610	1	459	4	1169	5	4009	1	250	0	789	3	1442	0	1602	0.0109698	0.391699	NA	NA	NA	NA	NA	NA
CLEC4F	Dom not benign	0.0339645	0.222384	0.0239314	1.00821	0.751559	0	610	1	459	0	1173	6	4008	0	251	1	788	2	1443	6	1596	0.0909187	0.678139	NA	NA	NA	NA	NA	NA
MGAT4B	Dom coding	0.0340501	0.410481	0.149351	0.975763	0.587925	1	609	1	459	1	1172	18	3996	0	251	4	785	5	1440	9	1593	0.0429769	0.416728	NA	NA	NA	NA	NA	NA
EVC2	Dom not benign	0.034062	1.64602	1.02578	2.63468	0.245987	10	600	2	458	13	1160	24	3990	0	251	5	784	18	1427	14	1588	0.12395	0.244263	NA	NA	NA	NA	NA	NA
ADSS	Dom coding	0.0341216	0.279599	0.0512935	0.998861	0.0475028	2	608	0	460	1	1172	8	4006	0	251	2	787	0	1445	8	1594	0.00505934	0.299753	NA	NA	NA	NA	NA	NA
SOX5	Dom not benign	0.0341731	1.90797	1.00041	3.58793	0.337403	2	608	0	460	8	1165	21	3993	2	249	4	785	9	1436	2	1600	0.0639366	0.292626	NA	NA	NA	NA	NA	NA
RSF1	Dom not benign	0.0342135	1.70812	1.01072	2.85876	0.250779	7	603	0	460	12	1161	27	3987	4	247	6	783	8	1437	8	1594	0.15814	0.725005	NA	NA	NA	NA	NA	NA
STK17B	Dom coding	0.0342514	0.28029	0.0514046	1.00183	0.633725	1	609	1	459	0	1173	10	4004	0	251	1	788	2	1443	6	1596	0.0402457	0.543982	NA	NA	NA	NA	NA	NA
CDIP1	Dom coding	0.0342639	4.67539	0.996196	29.5408	0.796545	1	609	0	460	2	1171	2	4012	1	250	0	789	3	1442	1	1601	0.0599792	0.661436	NA	NA	NA	NA	NA	NA
GFM1	Dom coding	0.0342811	0.538421	0.280722	0.982218	0.2837	6	604	3	457	5	1168	30	3984	0	251	4	785	5	1440	16	1586	0.00936454	0.584181	NA	NA	NA	NA	NA	NA
POPDC2	Dom not benign	0.0342822	0.312942	0.0768118	0.946058	NA	0	610	2	458	1	1172	16	3998	0	251	0	789	3	1442	6	1596	0.0808557	NA	NA	NA	NA	NA	NA	NA
DDX10	Dom not benign	0.0342894	1.84753	1.01181	3.34312	0.0319122	2	608	4	456	11	1162	23	3991	2	249	0	789	10	1435	3	1599	0.00861536	0.129109	NA	NA	NA	NA	NA	NA
ZNF273	Dom coding	0.0343604	0.530672	0.277345	0.965403	0.5484	1	609	5	455	5	1168	23	3991	1	250	8	781	9	1436	17	1585	0.125727	0.840647	NA	NA	NA	NA	NA	NA
FNBP1L	Dom not benign	0.0343935	0.140519	0.00320479	1.0001	0.818934	0	610	1	459	0	1173	6	4008	0	251	1	788	1	1444	4	1598	0.106338	0.741253	NA	NA	NA	NA	NA	NA
PRPF19	Dom coding	0.0343943	2.79696	1.05706	7.72819	0.180492	2	608	0	460	2	1171	7	4007	2	249	0	789	7	1438	2	1600	0.0497775	0.118298	NA	NA	NA	NA	NA	NA
SCN1B	Dom not benign	0.0344076	0.218757	0.0244537	0.914806	0.212816	1	609	0	460	1	1172	17	3997	0	251	3	786	0	1445	3	1599	0.00868784	0.727951	NA	NA	NA	NA	NA	NA
SOX30	Dom not benign	0.0344158	0.311712	0.076544	0.941721	0.874768	1	609	1	459	1	1172	14	4000	0	251	2	787	2	1443	7	1595	0.0271354	0.893757	NA	NA	NA	NA	NA	NA
STX2	Dom not benign	0.0344692	3.23797	1.04118	11.1742	0.310707	1	609	1	459	4	1169	2	4012	1	250	0	789	5	1440	3	1599	0.0219756	0.331915	NA	NA	NA	NA	NA	NA
MBD4	Dom coding	0.0345113	1.93053	1.00699	3.67223	0.27447	4	606	0	460	7	1166	19	3995	1	250	3	786	10	1435	3	1599	0.120569	0.35186	NA	NA	NA	NA	NA	NA
ABR	Dom not benign	0.0345648	0.385359	0.126344	0.992136	0.563937	1	609	1	459	1	1172	10	4004	1	250	2	787	3	1442	12	1590	0.0425534	0.392903	NA	NA	NA	NA	NA	NA
TTC9C	Dom coding	0.0346102	3.17415	1.05713	10.1693	NA	3	607	1	459	6	1167	4	4010	0	251	0	789	2	1443	2	1600	0.0313725	NA	NA	NA	NA	NA	NA	NA
AEBP1	Dom coding	0.0346391	1.61887	1.02133	2.54218	0.550299	1	609	2	458	21	1152	39	3975	1	250	3	786	15	1430	11	1591	0.0226181	0.833324	NA	NA	NA	NA	NA	NA
CD4	Dom coding	0.0346515	0.401921	0.146603	0.951645	0.234064	0	610	2	458	1	1172	18	3996	0	251	5	784	6	1439	8	1594	0.071796	0.240919	NA	NA	NA	NA	NA	NA
HAUS2	Dom not benign	0.0346733	0.377709	0.124221	0.967629	0.645317	0	610	2	458	2	1171	11	4003	0	251	2	787	4	1441	11	1591	0.0768877	0.777067	NA	NA	NA	NA	NA	NA
ABCD3	Dom not benign	0.0347119	0.220446	0.023718	0.995464	0.758981	0	610	2	458	1	1172	7	4007	0	251	1	788	1	1444	5	1597	0.151158	0.829195	NA	NA	NA	NA	NA	NA
DHX9	Dom not benign	0.034723	2.75918	1.01375	8.00892	0.481146	1	609	1	459	3	1170	4	4010	0	251	1	788	9	1436	2	1600	0.0242423	0.489996	NA	NA	NA	NA	NA	NA
DFNB59	Dom coding	0.034768	2.11087	1.01884	4.4304	0.432268	8	602	1	459	6	1167	9	4005	0	251	2	787	7	1438	5	1597	0.217438	0.491093	NA	NA	NA	NA	NA	NA
KLK7	Dom coding	0.0347844	0.374892	0.12293	0.962627	0.853646	2	608	3	457	1	1172	14	4000	0	251	3	786	3	1442	7	1595	0.0559074	0.712045	NA	NA	NA	NA	NA	NA
ARL14	Dom coding	0.0348091	0.221078	0.0237787	0.999006	NA	0	610	2	458	1	1172	8	4006	0	251	0	789	1	1444	5	1597	0.150893	NA	NA	NA	NA	NA	NA	NA
B4GALT2	Dom coding	0.0348204	0.327278	0.0802321	0.992178	0.803246	0	610	1	459	1	1172	13	4001	0	251	2	787	3	1442	7	1595	0.0795648	0.782326	NA	NA	NA	NA	NA	NA
SNRNP48	Dom coding	0.0348217	0.356986	0.105493	0.959897	0.529072	1	609	1	459	1	1172	19	3995	0	251	5	784	3	1442	5	1597	0.0290881	0.378201	NA	NA	NA	NA	NA	NA
OR2G6	Dom coding	0.0348316	0.50388	0.245511	0.966447	0.72793	3	607	2	458	4	1169	33	3981	0	251	2	787	6	1439	13	1589	0.0186392	0.826773	NA	NA	NA	NA	NA	NA
SLC15A1	Dom not benign	0.0348378	0.465191	0.206742	0.973802	0.14488	4	606	6	454	1	1172	10	4004	2	249	2	787	4	1441	14	1588	0.0633246	0.0657526	NA	NA	NA	NA	NA	NA
DCDC2	Dom coding	0.0348598	1.98675	1.03874	3.78732	0.467734	5	605	0	460	8	1165	13	4001	2	249	5	784	8	1437	6	1596	0.118944	0.808715	NA	NA	NA	NA	NA	NA
PDZD3	Dom coding	0.0349759	1.85117	1.0221	3.31897	0.455031	2	608	1	459	11	1162	17	3997	5	246	5	784	7	1438	8	1594	0.0304818	0.28008	NA	NA	NA	NA	NA	NA
E2F7	Dom coding	0.0350243	0.54364	0.287742	0.982331	0.86699	4	606	7	453	4	1169	19	3995	1	250	10	779	8	1437	15	1587	0.107516	0.773178	NA	NA	NA	NA	NA	NA
KLHDC4	Dom not benign	0.0350256	0.47242	0.214698	0.956904	0.695874	3	607	3	457	4	1169	24	3990	0	251	6	783	4	1441	11	1591	0.025016	0.573499	NA	NA	NA	NA	NA	NA
GLIS3	Dom coding	0.0350353	1.54733	1.01837	2.33809	0.30759	6	604	6	454	18	1155	33	3981	3	248	12	777	21	1424	12	1590	0.0132372	0.416236	NA	NA	NA	NA	NA	NA
EFCAB6	Dom LoF	0.0350601	2.55398	1.03939	6.20266	0.0522576	0	610	1	459	7	1166	5	4009	2	249	7	782	3	1442	0	1602	0.0152851	0.120862	NA	NA	NA	NA	NA	NA
KIAA0922	Dom not benign	0.035138	1.78857	1.00621	3.18335	0.195652	6	604	5	455	10	1163	13	4001	0	251	4	785	14	1431	7	1595	0.0166836	0.22368	NA	NA	NA	NA	NA	NA
LINGO2	Dom coding	0.0351899	0.485809	0.220537	0.985704	0.639227	2	608	3	457	2	1171	27	3987	1	250	3	786	6	1439	10	1592	0.0545967	0.430035	NA	NA	NA	NA	NA	NA
PARD3	Dom not benign	0.0352728	0.529024	0.276754	0.960946	0.760901	4	606	4	456	3	1170	32	3982	1	250	5	784	8	1437	14	1588	0.0338237	0.639283	NA	NA	NA	NA	NA	NA
CREB3L4	Dom not benign	0.0352943	0.128019	0.00292983	0.901631	NA	1	609	1	459	0	1173	6	4008	0	251	2	787	0	1445	4	1598	0.0191673	NA	NA	NA	NA	NA	NA	NA
HIVEP1	Dom not benign	0.0353397	1.58749	1.0234	2.44788	0.749168	9	601	2	458	15	1158	33	3981	4	247	9	780	16	1429	13	1589	0.0970807	0.960754	NA	NA	NA	NA	NA	NA
TULP1	Dom not benign	0.0353622	1.95375	1.00542	3.81624	0.156504	1	609	0	460	4	1169	10	4004	0	251	5	784	18	1427	6	1596	0.0485859	0.0915992	NA	NA	NA	NA	NA	NA
GJB5	Dom not benign	0.0353931	4.5994	0.968759	29.297	NA	2	608	0	460	3	1170	2	4012	0	251	0	789	2	1443	1	1601	0.10667	NA	NA	NA	NA	NA	NA	NA
ANKMY2	Dom coding	0.0353955	0.325894	0.079919	0.985803	0.766508	1	609	1	459	2	1171	15	3999	0	251	1	788	1	1444	7	1595	0.0442203	0.681697	NA	NA	NA	NA	NA	NA
FAM178A	Dom not benign	0.0354001	0.45187	0.187461	0.97963	0.158924	3	607	1	459	4	1169	20	3994	0	251	5	784	2	1443	12	1590	0.015566	0.252205	NA	NA	NA	NA	NA	NA
EPN2	Dom not benign	0.0354518	2.40603	1.02727	5.69701	0.143017	2	608	0	460	4	1169	10	4004	0	251	2	787	9	1436	1	1601	0.0518862	0.105384	NA	NA	NA	NA	NA	NA
PRICKLE2	Dom not benign	0.0354666	2.42736	1.03906	5.73395	0.174641	1	609	0	460	4	1169	9	4005	3	248	0	789	7	1438	4	1598	0.0348161	0.0968116	NA	NA	NA	NA	NA	NA
STYK1	Dom not benign	0.0355713	0.375237	0.123522	0.959014	0.0598972	3	607	0	460	1	1172	13	4001	0	251	3	786	2	1443	11	1591	0.00420702	0.880455	NA	NA	NA	NA	NA	NA
LPO	Dom coding	0.0356028	0.508323	0.252457	0.96443	0.572629	6	604	5	455	3	1170	31	3983	0	251	3	786	5	1440	10	1592	0.0182416	0.658474	NA	NA	NA	NA	NA	NA
ATP6V0A1	Dom not benign	0.0356503	0.400967	0.14191	0.993893	0.0293707	0	610	8	452	1	1172	8	4006	0	251	3	786	6	1439	5	1597	0.820993	0.39743	NA	NA	NA	NA	NA	NA
NEDD4	Dom not benign	0.0356857	1.62706	1.02136	2.57977	0.572675	11	599	4	456	11	1162	33	3981	3	248	4	785	16	1429	8	1594	0.0905701	0.410596	NA	NA	NA	NA	NA	NA
OR10R2	Dom coding	0.035783	2.26404	0.98984	5.09819	0.437897	3	607	1	459	8	1165	10	4004	1	250	5	784	2	1443	0	1602	0.0618187	0.262846	NA	NA	NA	NA	NA	NA
CHRDL2	Dom coding	0.0358052	2.05227	1.01475	4.14614	0.249483	3	607	0	460	5	1168	12	4002	1	250	5	784	11	1434	3	1599	0.0702079	0.24254	NA	NA	NA	NA	NA	NA
TSPAN32	Dom coding	0.0358881	0.37096	0.122338	0.946138	NA	1	609	1	459	1	1172	15	3999	0	251	0	789	4	1441	11	1591	0.0296897	NA	NA	NA	NA	NA	NA	NA
CACNB1	Dom not benign	0.0359672	0.329756	0.0806712	1.00024	0.478221	1	609	2	458	0	1173	14	4000	1	250	4	785	2	1443	4	1598	0.0678446	0.283362	NA	NA	NA	NA	NA	NA
GPR151	Dom LoF	0.0359686	0.134572	0.00309033	0.942615	0.79756	0	610	1	459	0	1173	7	4007	0	251	1	788	1	1444	4	1598	0.063836	0.710047	NA	NA	NA	NA	NA	NA
EDC4	Dom coding	0.0359925	0.582442	0.335955	0.976024	0.61839	3	607	5	455	4	1169	35	3979	1	250	8	781	14	1431	19	1583	0.0652949	0.447629	NA	NA	NA	NA	NA	NA
SQRDL	Dom not benign	0.035999	0.321052	0.0788261	0.967851	0.199432	2	608	1	459	2	1171	13	4001	0	251	5	784	0	1445	6	1596	0.0131801	0.238267	NA	NA	NA	NA	NA	NA
TMEM185B	Dom coding	0.0360225	0.148081	0.00351287	0.951585	NA	0	610	1	459	1	1172	18	3996	0	251	1	788	0	1445	0	1602	0.0621208	NA	NA	NA	NA	NA	NA	NA
SUMF1	Dom coding	0.0360433	2.5195	0.978722	6.52752	0.169778	0	610	1	459	6	1167	8	4006	0	251	1	788	6	1439	1	1601	0.016226	0.455626	NA	NA	NA	NA	NA	NA
SERINC5	Dom coding	0.0360584	0.43166	0.166871	0.993788	0.299569	0	610	4	456	2	1171	13	4001	1	250	2	787	5	1440	11	1591	0.192431	0.66643	NA	NA	NA	NA	NA	NA
SLC22A13	Dom coding	0.0361113	0.529187	0.277141	0.959568	0.976908	3	607	5	455	4	1169	28	3986	2	249	9	780	7	1438	14	1588	0.0678026	0.931318	NA	NA	NA	NA	NA	NA
SUCNR1	Dom not benign	0.0361872	0.133612	0.00307066	0.934413	NA	1	609	0	460	0	1173	5	4009	0	251	3	786	0	1445	5	1597	0.0105094	NA	NA	NA	NA	NA	NA	NA
FMNL1	Dom coding	0.0362425	0.479574	0.218477	0.968213	0.496895	3	607	2	458	4	1169	24	3990	0	251	8	781	4	1441	11	1591	0.0181654	0.491805	NA	NA	NA	NA	NA	NA
KRTAP19-1	Dom coding	0.0362514	0.206917	0.0222299	0.931462	0.821969	1	609	4	456	1	1172	8	4006	0	251	4	785	0	1445	1	1601	0.206224	0.664118	NA	NA	NA	NA	NA	NA
ADAM7	Dom not benign	0.0362602	0.380052	0.124834	0.972608	0.785192	2	608	3	457	1	1172	17	3997	0	251	2	787	3	1442	6	1596	0.0581389	0.611964	NA	NA	NA	NA	NA	NA
ZNF160	Dom not benign	0.036289	0.378116	0.124264	0.966957	0.745632	2	608	3	457	1	1172	14	4000	0	251	5	784	3	1442	6	1596	0.0584397	0.561155	NA	NA	NA	NA	NA	NA
SCRN2	Dom coding	0.0363146	1.82898	1.01755	3.24696	0.102983	4	606	0	460	12	1161	24	3990	4	247	2	787	5	1440	7	1595	0.0865726	0.108526	NA	NA	NA	NA	NA	NA
MYRF	Dom not benign	0.0363473	0.568468	0.314453	0.986808	0.690291	1	609	0	460	4	1169	29	3985	1	250	5	784	13	1432	25	1577	0.025648	0.944666	NA	NA	NA	NA	NA	NA
CTDSPL2	Dom coding	0.0363886	0.284708	0.0523935	1.00989	0.792513	1	609	1	459	1	1172	9	4005	0	251	3	786	1	1444	6	1596	0.0432827	0.783187	NA	NA	NA	NA	NA	NA
YIF1B	Dom coding	0.0364318	2.5471	0.964332	6.85393	0.287906	2	608	0	460	4	1169	7	4007	2	249	0	789	4	1441	3	1599	0.0804877	0.207016	NA	NA	NA	NA	NA	NA
RFFL	Dom coding	0.0364399	2.38635	0.981942	5.98007	0.740426	2	608	1	459	5	1168	5	4009	0	251	1	788	8	1437	4	1598	0.0407102	0.581623	NA	NA	NA	NA	NA	NA
PNPLA7	Dom coding	0.0364439	1.44611	1.00661	2.06798	0.487209	7	603	3	457	18	1155	57	3957	2	249	5	784	35	1410	20	1582	0.0571338	0.310868	NA	NA	NA	NA	NA	NA
TNFRSF14	Dom coding	0.0364915	0.276807	0.0511664	0.973944	0.500203	0	610	2	458	2	1171	10	4004	0	251	2	787	1	1444	6	1596	0.0934078	0.521597	NA	NA	NA	NA	NA	NA
HIF1A	Dom not benign	0.0365095	2.09252	1.02511	4.31086	0.403864	4	606	1	459	5	1168	10	4004	0	251	3	786	12	1433	4	1598	0.0601187	0.249834	NA	NA	NA	NA	NA	NA
TTLL4	Dom coding	0.0365872	0.620996	0.384416	0.979371	0.424959	6	604	8	452	11	1162	42	3972	0	251	7	782	12	1433	25	1577	0.0702907	0.257847	NA	NA	NA	NA	NA	NA
MYRF	Dom coding	0.0366834	0.584645	0.337844	0.977808	0.251018	3	607	0	460	5	1168	33	3981	1	250	7	782	13	1432	27	1575	0.0129107	0.988495	NA	NA	NA	NA	NA	NA
GOLGA5	Dom coding	0.0366853	0.5076	0.252975	0.959498	0.591257	2	608	5	455	6	1167	26	3988	0	251	3	786	6	1439	15	1587	0.100842	0.511236	NA	NA	NA	NA	NA	NA
NUP214	Dom not benign	0.036764	0.638179	0.405372	0.983159	0.581519	6	604	5	455	7	1166	54	3960	2	249	5	784	17	1428	27	1575	0.0350261	0.444051	NA	NA	NA	NA	NA	NA
MS4A12	Dom not benign	0.0367758	3.07278	1.03143	9.80022	NA	1	609	1	459	7	1166	2	4012	0	251	0	789	3	1442	4	1598	0.0241239	NA	NA	NA	NA	NA	NA	NA
XPO6	Dom not benign	0.0367823	2.14902	0.98775	4.69314	0.0547606	0	610	1	459	3	1170	10	4004	4	247	1	788	10	1435	4	1598	0.0199066	0.100435	NA	NA	NA	NA	NA	NA
MUL1	Dom coding	0.0367985	2.07313	1.01447	4.27549	0.223436	6	604	0	460	5	1168	10	4004	0	251	3	786	10	1435	5	1597	0.181542	0.394015	NA	NA	NA	NA	NA	NA
MICAL1	Dom not benign	0.0368042	1.68662	1.00037	2.82219	0.579564	4	606	2	458	10	1163	28	3986	3	248	3	786	15	1430	7	1595	0.0523516	0.380428	NA	NA	NA	NA	NA	NA
SLC12A2	Dom not benign	0.0368226	0.399892	0.142136	0.984876	0.917868	3	607	4	456	1	1172	10	4004	0	251	2	787	3	1442	9	1593	0.0492243	0.889608	NA	NA	NA	NA	NA	NA
RGS9	Dom coding	0.0368811	1.63885	1.00097	2.66761	0.0247943	1	609	5	455	13	1160	27	3987	3	248	2	787	19	1426	10	1592	0.00640636	0.525658	NA	NA	NA	NA	NA	NA
STK31	Dom not benign	0.0369167	0.269957	0.0501174	0.944592	0.86028	0	610	1	459	1	1172	9	4005	0	251	3	786	2	1443	7	1595	0.0583316	0.842848	NA	NA	NA	NA	NA	NA
CIR1	Dom coding	0.0369388	2.13234	1.0077	4.46496	0.402815	3	607	1	459	8	1165	11	4003	1	250	6	783	5	1440	1	1601	0.0429114	0.235209	NA	NA	NA	NA	NA	NA
SLC39A6	Dom coding	0.0369514	1.70021	1.00727	2.85605	0.125553	6	604	1	459	13	1160	19	3995	0	251	7	782	14	1431	11	1591	0.0961725	0.0877006	NA	NA	NA	NA	NA	NA
SGK2	Dom coding	0.0369678	1.91309	1.00305	3.62893	0.620145	5	605	2	458	10	1163	18	3996	1	250	0	789	7	1438	5	1597	0.0518941	0.412197	NA	NA	NA	NA	NA	NA
SPG11	Dom LoF	0.0369933	1.81332	0.993893	3.29089	0.49359	0	610	1	459	9	1164	12	4002	1	250	2	787	10	1435	6	1596	0.021844	0.85587	5	1313	7	2364	0.023496	0.813654
HRSP12	Dom coding	0.0370089	0.228469	0.0246749	1.0269	0.644245	0	610	1	459	0	1173	8	4006	0	251	1	788	2	1443	5	1597	0.0964041	0.555831	NA	NA	NA	NA	NA	NA
ANKRD45	Dom coding	0.0370203	0.219739	0.0238602	0.97554	0.801546	0	610	1	459	1	1172	7	4007	0	251	2	787	1	1444	6	1596	0.0623723	0.734915	NA	NA	NA	NA	NA	NA
CHRNA10	Dom not benign	0.0370203	0.219739	0.0238602	0.97554	0.801546	0	610	1	459	1	1172	7	4007	0	251	2	787	1	1444	6	1596	0.0623723	0.734915	NA	NA	NA	NA	NA	NA
GULP1	Dom coding	0.0370275	0.219091	0.0237956	0.972135	0.611297	0	610	1	459	0	1173	7	4007	0	251	3	786	2	1443	5	1597	0.0622613	0.51594	NA	NA	NA	NA	NA	NA
DOCK9	Dom not benign	0.0371405	0.605678	0.364873	0.978666	0.378229	3	607	4	456	9	1164	37	3977	1	250	1	788	13	1432	31	1571	0.0517097	0.21706	NA	NA	NA	NA	NA	NA
TPGS2	Dom coding	0.0371667	2.49416	0.965091	6.48518	NA	2	608	0	460	7	1166	8	4006	0	251	0	789	3	1442	3	1599	0.0823691	NA	NA	NA	NA	NA	NA	NA
MMP15	Dom not benign	0.0373147	2.01384	0.994606	4.07392	0.863499	2	608	1	459	8	1165	13	4001	0	251	1	788	10	1435	5	1597	0.0440014	0.712559	NA	NA	NA	NA	NA	NA
RYR2	Dom coding	0.0373927	0.756349	0.577871	0.983746	0.280683	11	599	17	443	29	1144	132	3882	5	246	9	780	46	1399	64	1538	0.125062	0.335599	NA	NA	NA	NA	NA	NA
SMPD3	Dom not benign	0.0375982	1.91323	1.00346	3.63871	0.876407	1	609	0	460	7	1166	15	3999	1	250	2	787	14	1431	7	1595	0.0515703	0.871055	NA	NA	NA	NA	NA	NA
RGS7BP	Dom coding	0.0376074	3.70913	0.960086	17.5545	NA	4	606	0	460	2	1171	3	4011	0	251	0	789	3	1442	1	1601	0.161513	NA	NA	NA	NA	NA	NA	NA
TNNT3	Dom coding	0.0377182	2.13007	0.996155	4.55075	0.135984	0	610	1	459	7	1166	8	4006	2	249	0	789	5	1440	4	1598	0.0150293	0.187562	3	1315	4	2367	0.0205997	0.257007
AGFG1	Dom not benign	0.037773	0.283838	0.0526207	0.994577	0.471474	0	610	1	459	2	1171	9	4005	0	251	3	786	1	1444	7	1595	0.0610488	0.375506	NA	NA	NA	NA	NA	NA
IQSEC3	Dom coding	0.0377902	1.84057	0.997888	3.41522	0.66026	1	609	0	460	6	1167	8	4006	2	249	2	787	18	1427	14	1588	0.0506941	0.554575	NA	NA	NA	NA	NA	NA
SLC17A7	Dom coding	0.0378332	0.284545	0.0527385	0.997436	0.88101	0	610	1	459	1	1172	11	4003	0	251	2	787	2	1443	6	1596	0.0612263	0.887678	NA	NA	NA	NA	NA	NA
OR6C74	Dom not benign	0.0379929	0.144785	0.00331661	1.0166	0.698469	0	610	1	459	0	1173	6	4008	0	251	3	786	1	1444	3	1599	0.114639	0.601935	NA	NA	NA	NA	NA	NA
PTDSS2	Dom coding	0.0379959	2.11349	1.00123	4.41805	0.175491	1	609	1	459	9	1164	11	4003	0	251	5	784	7	1438	2	1600	0.0307624	0.117256	NA	NA	NA	NA	NA	NA
CCDC17	Dom coding	0.0380269	1.94444	1.01789	3.72115	NA	2	608	3	457	10	1163	13	4001	0	251	0	789	12	1433	7	1595	0.0107568	NA	NA	NA	NA	NA	NA	NA
HIST1H2BL	Dom coding	0.0380355	4.0698	0.972724	19.8649	NA	0	610	1	459	5	1168	2	4012	0	251	0	789	2	1443	1	1601	0.0085705	NA	NA	NA	NA	NA	NA	NA
NPHP3	Dom LoF	0.0381329	0	0	0.891729	NA	0	610	1	459	0	1173	10	4004	0	251	0	789	0	1445	1	1601	0.0718376	NA	NA	NA	NA	NA	NA	NA
TNIK	Dom not benign	0.0381526	0.541311	0.28481	0.976194	0.760844	2	608	1	459	6	1167	37	3977	0	251	2	787	8	1437	18	1584	0.0241686	0.831919	NA	NA	NA	NA	NA	NA
CD82	Dom not benign	0.0382641	0.145903	0.00333945	1.02605	NA	1	609	0	460	0	1173	8	4006	0	251	1	788	0	1445	4	1598	0.0107792	NA	NA	NA	NA	NA	NA	NA
SON	Dom not benign	0.0382739	1.45685	1.00285	2.10337	0.518054	11	599	3	457	18	1155	55	3959	6	245	12	777	22	1423	14	1588	0.108049	0.567199	NA	NA	NA	NA	NA	NA
FAM91A1	Dom coding	0.0383564	0.533071	0.270824	0.995893	0.735634	2	608	3	457	5	1168	21	3993	0	251	2	787	8	1437	20	1582	0.0585982	0.533603	NA	NA	NA	NA	NA	NA
PGM2	Dom coding	0.0383901	1.74579	1.01305	2.97835	0.460556	5	605	1	459	14	1159	24	3990	1	250	7	782	9	1436	6	1596	0.0792766	0.359157	NA	NA	NA	NA	NA	NA
NMNAT3	Dom coding	0.0384081	0.320591	0.0762913	1.02357	0.241843	0	610	5	455	1	1172	4	4010	0	251	3	786	3	1442	5	1597	0.429572	0.702889	NA	NA	NA	NA	NA	NA
SGK2	Dom not benign	0.0384834	2.55706	1.0075	6.57803	0.370769	2	608	2	458	6	1167	8	4006	1	250	0	789	4	1441	1	1601	0.0189253	0.541853	NA	NA	NA	NA	NA	NA
PSMD13	Dom not benign	0.0384885	3.9622	0.945497	23.704	NA	1	609	1	459	1	1172	1	4013	0	251	0	789	7	1438	1	1601	0.0195457	NA	NA	NA	NA	NA	NA	NA
MRC2	Dom coding	0.0385943	0.580015	0.333231	0.971189	0.849625	3	607	3	457	6	1167	47	3967	2	249	9	780	10	1435	16	1586	0.0321171	0.707681	NA	NA	NA	NA	NA	NA
DLD	Dom not benign	0.0386636	2.78129	0.942595	8.45547	NA	1	609	0	460	5	1168	6	4008	0	251	0	789	4	1441	2	1600	0.0586586	NA	NA	NA	NA	NA	NA	NA
TMEM150B	Dom not benign	0.0386636	2.78129	0.942595	8.45547	NA	0	610	1	459	5	1168	6	4008	0	251	0	789	5	1440	1	1601	0.0264834	NA	NA	NA	NA	NA	NA	NA
PLAGL1	Dom not benign	0.038751	0.217196	0.0235795	0.960614	0.158149	0	610	2	458	2	1171	7	4007	0	251	3	786	0	1445	5	1597	0.10528	0.152223	NA	NA	NA	NA	NA	NA
HEXDC	Dom coding	0.0388011	1.76897	1.02211	3.04357	0.209258	3	607	2	458	15	1158	19	3995	0	251	4	785	12	1433	10	1592	0.030143	0.121342	NA	NA	NA	NA	NA	NA
ZNF454	Dom not benign	0.0388664	2.93293	0.978417	9.39743	0.26297	4	606	0	460	4	1169	3	4011	1	250	1	788	2	1443	3	1599	0.143001	0.281022	NA	NA	NA	NA	NA	NA
MGME1	Dom not benign	0.0388983	2.74602	1.0214	7.92273	0.386594	5	605	1	459	4	1169	2	4012	1	250	1	788	4	1441	4	1598	0.100426	0.241047	NA	NA	NA	NA	NA	NA
NUP214	Dom coding	0.0389544	0.712243	0.51003	0.984148	0.521103	15	595	10	450	16	1157	94	3920	3	248	9	780	25	1420	40	1562	0.0167867	0.684783	NA	NA	NA	NA	NA	NA
MTL5	Dom coding	0.0390433	0.334554	0.0825927	0.999939	0.793764	1	609	1	459	2	1171	16	3998	0	251	4	785	1	1444	5	1597	0.0489977	0.710283	NA	NA	NA	NA	NA	NA
ERI2	Dom not benign	0.039112	0.335273	0.0827556	1.00229	0.429548	1	609	1	459	1	1172	18	3996	1	250	2	787	1	1444	5	1597	0.0488601	0.274765	NA	NA	NA	NA	NA	NA
ARPC2	Dom not benign	0.0391662	9.20733	1.02161	448.294	0.183511	2	608	0	460	1	1172	0	4014	0	251	1	788	3	1442	0	1602	0.0633578	0.160541	NA	NA	NA	NA	NA	NA
FHL2	Dom coding	0.0392635	2.28778	1.01688	5.10103	0.351445	4	606	0	460	5	1168	13	4001	3	248	2	787	3	1442	1	1601	0.116282	0.411069	NA	NA	NA	NA	NA	NA
PCSK1	Dom LoF	0.0392947	0	0	0.912757	NA	0	610	1	459	0	1173	1	4013	0	251	1	788	0	1445	4	1598	0.0778613	NA	NA	NA	NA	NA	NA	NA
TMEM87B	Dom not benign	0.039311	0.320434	0.0762144	1.02149	NA	3	607	3	457	0	1173	10	4004	0	251	0	789	1	1444	5	1597	0.0241855	NA	NA	NA	NA	NA	NA	NA
GRB10	Dom not benign	0.0393235	2.56803	0.965843	7.13122	0.589923	3	607	1	459	4	1169	4	4010	0	251	2	787	6	1439	2	1600	0.0671312	0.38762	NA	NA	NA	NA	NA	NA
ARHGAP31	Dom coding	0.0393272	1.51528	1.00486	2.27322	0.371526	7	603	6	454	22	1151	36	3978	2	249	5	784	19	1426	18	1584	0.0203394	0.368656	NA	NA	NA	NA	NA	NA
CLTA	Dom not benign	0.0394138	2.99292	0.966203	10.3107	0.23505	1	609	1	459	2	1171	2	4012	0	251	2	787	8	1437	1	1601	0.0251333	0.212034	NA	NA	NA	NA	NA	NA
LSG1	Dom coding	0.0394558	0.52618	0.267893	0.979516	0.46959	2	608	6	454	5	1168	23	3991	0	251	6	783	8	1437	14	1588	0.139536	0.510885	NA	NA	NA	NA	NA	NA
ANGPT4	Dom not benign	0.039474	2.53731	0.98007	6.75306	0.634992	2	608	1	459	4	1169	7	4007	1	250	0	789	6	1439	2	1600	0.0445507	0.474369	NA	NA	NA	NA	NA	NA
CA2	Dom coding	0.039474	2.53731	0.98007	6.75306	0.474047	3	607	0	460	4	1169	7	4007	1	250	0	789	5	1440	3	1599	0.134674	0.466372	NA	NA	NA	NA	NA	NA
CBLN3	Dom not benign	0.0394949	0.143532	0.00328154	1.00497	0.243865	0	610	2	458	0	1173	9	4005	0	251	2	787	1	1444	1	1601	0.195604	0.263026	NA	NA	NA	NA	NA	NA
GNPAT	Dom coding	0.0395593	0.457161	0.19087	0.980542	0.593213	2	608	4	456	4	1169	27	3987	2	249	6	783	1	1444	6	1596	0.0870504	0.412155	NA	NA	NA	NA	NA	NA
MS4A6E	Dom not benign	0.0396032	4.37647	0.916749	27.9527	0.0756139	3	607	0	460	0	1173	3	4011	2	249	0	789	2	1443	0	1602	0.193731	0.0656854	NA	NA	NA	NA	NA	NA
WWP2	Dom coding	0.0396688	1.64532	1.01492	2.65451	0.0373119	3	607	6	454	9	1164	24	3990	5	246	8	781	21	1424	7	1595	0.00630604	0.260396	NA	NA	NA	NA	NA	NA
PAQR9	Dom coding	0.0397011	0.212869	0.0232654	0.935633	0.587765	0	610	1	459	0	1173	10	4004	0	251	1	788	2	1443	5	1597	0.0644959	0.489107	NA	NA	NA	NA	NA	NA
SNAP91	Dom not benign	0.0397167	2.00241	0.98795	4.08153	NA	2	608	4	456	7	1166	12	4002	0	251	0	789	12	1433	3	1599	0.00730603	NA	NA	NA	NA	NA	NA	NA
PCDH15	Dom not benign	0.0397739	0.696743	0.483881	0.989796	0.909469	10	600	12	448	16	1157	78	3936	5	246	16	773	18	1427	30	1572	0.0760082	0.796563	NA	NA	NA	NA	NA	NA
SESN3	Dom not benign	0.0398022	0.138569	0.00319418	0.958318	0.672154	0	610	1	459	0	1173	7	4007	0	251	3	786	1	1444	3	1599	0.0695949	0.569945	NA	NA	NA	NA	NA	NA
MAML3	Dom not benign	0.0398202	0.502636	0.236344	0.993489	NA	4	606	1	459	3	1170	31	3983	0	251	0	789	5	1440	13	1589	0.0121337	NA	NA	NA	NA	NA	NA	NA
NXF1	Dom not benign	0.0398662	2.75176	0.933873	8.35561	0.103074	1	609	0	460	6	1167	3	4011	1	250	1	788	2	1443	4	1598	0.0601565	0.0584232	NA	NA	NA	NA	NA	NA
HOGA1	Dom not benign	0.0398895	2.94233	1.03034	8.7682	0.0648127	0	610	1	459	3	1170	6	4008	2	249	0	789	6	1439	1	1601	0.0158669	0.199228	NA	NA	NA	NA	NA	NA
MYL1	Dom not benign	0.0399225	0.225607	0.024594	0.993066	0.225265	0	610	1	459	2	1171	8	4006	0	251	2	787	0	1445	6	1596	0.0667919	0.16022	NA	NA	NA	NA	NA	NA
STK40	Dom not benign	0.0399537	0.323675	0.077845	1.01866	0.387822	1	609	0	460	0	1173	5	4009	0	251	1	788	3	1442	11	1591	0.0187809	0.760834	NA	NA	NA	NA	NA	NA
SRGAP3	Dom not benign	0.039972	0.468156	0.203489	0.982851	0.774784	1	609	3	457	4	1169	21	3993	0	251	3	786	5	1440	12	1590	0.0961845	0.696468	NA	NA	NA	NA	NA	NA
PCDHB4	Dom coding	0.0399895	0.525839	0.263239	0.98722	0.502932	2	608	5	455	6	1167	30	3984	0	251	8	781	6	1439	10	1592	0.108218	0.42862	NA	NA	NA	NA	NA	NA
WDR26	Dom coding	0.0400146	0.288187	0.0536289	1.00218	0.76552	0	610	1	459	1	1172	10	4004	0	251	5	784	2	1443	5	1597	0.0641547	0.712856	NA	NA	NA	NA	NA	NA
ZSWIM2	Dom coding	0.0400511	0.471631	0.204314	0.993021	0.650799	4	606	4	456	2	1171	26	3988	1	250	3	786	3	1442	7	1595	0.0346322	0.558449	NA	NA	NA	NA	NA	NA
USH2A	Dom not benign	0.0400538	0.75256	0.566987	0.992156	0.266717	23	587	23	437	30	1143	100	3914	4	247	23	766	27	1418	52	1550	0.0771834	0.139631	NA	NA	NA	NA	NA	NA
PRRT2	Dom coding	0.0400982	0.434543	0.169383	0.9873	0.775548	2	608	2	458	2	1171	18	3996	0	251	5	784	4	1441	9	1593	0.044516	0.675849	NA	NA	NA	NA	NA	NA
ZNF823	Dom not benign	0.0402362	2.13282	1.00949	4.4971	0.151948	2	608	2	458	7	1166	13	4001	0	251	2	787	9	1436	1	1601	0.0169416	0.138752	NA	NA	NA	NA	NA	NA
SLC8A2	Dom coding	0.0404108	0.356873	0.103669	0.98945	0.277622	1	609	0	460	0	1173	9	4005	0	251	4	785	4	1441	10	1592	0.0209637	0.421624	NA	NA	NA	NA	NA	NA
CCDC30	Dom coding	0.04057	1.66329	1.00195	2.73619	0.820315	5	605	2	458	12	1161	30	3984	3	248	6	783	13	1432	6	1596	0.0572869	0.642896	NA	NA	NA	NA	NA	NA
SPG20	Dom coding	0.0405937	1.72898	1.00477	2.95209	0.851911	5	605	2	458	12	1161	24	3990	3	248	3	786	10	1435	8	1594	0.0575546	0.678581	NA	NA	NA	NA	NA	NA
ZNF418	Dom not benign	0.04061	2.00088	1.00557	3.9768	0.870086	3	607	2	458	6	1167	9	4005	3	248	6	783	9	1436	4	1598	0.0277029	0.875204	NA	NA	NA	NA	NA	NA
FAM131B	Dom coding	0.0406255	0.231858	0.0251347	1.02819	0.791938	0	610	2	458	1	1172	10	4004	0	251	2	787	1	1444	3	1599	0.165871	0.89253	NA	NA	NA	NA	NA	NA
SH3TC1	Dom not benign	0.0406829	1.84035	1.01707	3.3352	0.52744	4	606	1	459	8	1165	9	4005	2	249	6	783	14	1431	11	1591	0.0643157	0.364513	NA	NA	NA	NA	NA	NA
TMEM39A	Dom coding	0.0406834	2.50234	1.01005	6.22375	0.73558	3	607	0	460	6	1167	8	4006	1	250	2	787	3	1442	2	1600	0.087401	0.882481	NA	NA	NA	NA	NA	NA
SMARCA5	Dom coding	0.0407028	2.83234	0.984419	8.49174	0.111418	3	607	0	460	3	1170	5	4009	0	251	3	786	5	1440	0	1602	0.0959748	0.100388	NA	NA	NA	NA	NA	NA
CMYA5	Dom LoF	0.0409357	2.36116	0.95063	5.79161	0.476955	2	608	0	460	6	1167	12	4002	1	250	0	789	3	1442	1	1601	0.089389	0.405964	NA	NA	NA	NA	NA	NA
FN3KRP	Dom LoF	0.0410231	9.16711	0.816855	476.884	NA	0	610	1	459	3	1170	0	4014	0	251	0	789	1	1444	0	1602	0.00547369	NA	NA	NA	NA	NA	NA	NA
RNF216	Dom LoF	0.0410231	9.16711	0.816855	476.884	NA	1	609	0	460	2	1171	1	4013	0	251	0	789	1	1444	0	1602	0.0678309	NA	NA	NA	NA	NA	NA	NA
ATP6V1H	Dom LoF	0.0411097	0	0	1.11691	NA	0	610	2	458	0	1173	2	4012	0	251	2	787	0	1445	1	1601	0.314472	NA	NA	NA	NA	NA	NA	NA
DBR1	Dom coding	0.0411383	0.477194	0.207844	0.999427	0.452026	0	610	2	458	3	1170	19	3995	0	251	6	783	7	1438	12	1590	0.105837	0.549316	NA	NA	NA	NA	NA	NA
SMAD1	Dom coding	0.041201	2.50906	1.01647	6.22228	0.305698	1	609	1	459	3	1170	8	4006	4	247	2	787	5	1440	1	1601	0.0186114	0.258432	NA	NA	NA	NA	NA	NA
HKR1	Dom coding	0.0412032	0.568344	0.310552	1.00152	0.924792	5	605	8	452	4	1169	26	3988	1	250	3	786	9	1436	16	1586	0.115815	0.858254	NA	NA	NA	NA	NA	NA
MMACHC	Dom not benign	0.0412129	2.62789	1.02333	6.96798	0.291409	7	603	1	459	4	1169	7	4007	0	251	2	787	3	1442	0	1602	0.152738	0.23584	NA	NA	NA	NA	NA	NA
NPBWR2	Dom coding	0.0412617	1.96528	1.00928	3.77507	0.614586	1	609	1	459	11	1162	14	4000	2	249	6	783	6	1439	4	1598	0.0243483	0.530331	NA	NA	NA	NA	NA	NA
ERAP1	Dom coding	0.0413272	1.61947	1.00331	2.5988	0.802319	6	604	3	457	11	1162	29	3985	4	247	5	784	17	1428	10	1592	0.0538878	0.612436	NA	NA	NA	NA	NA	NA
OR52N1	Dom coding	0.0413448	0.355876	0.102091	0.996782	NA	4	606	5	455	1	1172	18	3996	0	251	3	786	0	1445	0	1602	0.0406637	NA	NA	NA	NA	NA	NA	NA
ABCD3	Dom coding	0.041418	0.439217	0.171452	0.995093	0.644732	1	609	3	457	4	1169	19	3995	0	251	4	785	3	1442	9	1593	0.103846	0.522121	NA	NA	NA	NA	NA	NA
OR10G8	Dom coding	0.0414397	2.09431	0.983329	4.47334	0.440498	1	609	2	458	6	1167	8	4006	2	249	3	786	9	1436	4	1598	0.017936	0.981669	NA	NA	NA	NA	NA	NA
CCDC34	Dom not benign	0.0414489	0.360149	0.104436	0.999027	0.280809	2	608	1	459	0	1173	10	4004	0	251	6	783	3	1442	7	1595	0.0168829	0.323206	NA	NA	NA	NA	NA	NA
PDE2A	Dom coding	0.0414548	2.49039	0.966869	6.60432	NA	1	609	0	460	5	1168	6	4008	0	251	0	789	7	1438	4	1598	0.0620037	NA	NA	NA	NA	NA	NA	NA
TEX30	Dom coding	0.0415024	0.223574	0.0243623	0.981075	0.510355	1	609	1	459	0	1173	12	4002	0	251	2	787	1	1444	3	1599	0.0293255	0.460366	NA	NA	NA	NA	NA	NA
GIPR	Dom coding	0.0415391	1.78635	0.996734	3.18179	0.612297	4	606	2	458	9	1164	22	3992	2	249	1	788	12	1433	6	1596	0.0436124	0.415202	NA	NA	NA	NA	NA	NA
NOS1	Dom not benign	0.0415407	1.70787	0.987678	2.93631	0.974749	3	607	1	459	10	1163	19	3995	2	249	5	784	15	1430	10	1592	0.0650164	0.925991	NA	NA	NA	NA	NA	NA
SETD1A	Dom not benign	0.0416439	1.61427	0.999251	2.59442	0.320276	5	605	0	460	14	1159	26	3988	1	250	4	785	18	1427	16	1586	0.107279	0.598146	NA	NA	NA	NA	NA	NA
PCDH1	Dom coding	0.0416468	0.580993	0.326947	0.992605	0.509199	3	607	4	456	9	1164	37	3977	0	251	6	783	8	1437	19	1583	0.0585921	0.316022	NA	NA	NA	NA	NA	NA
ZNF425	Dom coding	0.0416832	1.65579	0.993807	2.74198	0.806365	5	605	3	457	13	1160	21	3993	3	248	6	783	13	1432	11	1591	0.0407818	0.666906	NA	NA	NA	NA	NA	NA
PEG3	Dom coding	0.0417035	0.691963	0.476421	0.992269	0.207178	11	599	8	452	15	1158	53	3961	1	250	16	773	21	1424	42	1560	0.0285897	0.148967	NA	NA	NA	NA	NA	NA
CCDC14	Dom coding	0.0417287	0.565745	0.305653	1.00274	0.583729	4	606	10	450	8	1165	37	3977	0	251	1	788	6	1439	10	1592	0.310969	0.881618	NA	NA	NA	NA	NA	NA
PATE1	Dom LoF	0.0417516	0	0	1.13497	NA	0	610	2	458	0	1173	4	4010	0	251	0	789	0	1445	1	1601	0.313991	NA	NA	NA	NA	NA	NA	NA
IL1F10	Dom coding	0.041777	0.134173	0.00299216	1.01773	NA	1	609	2	458	0	1173	3	4011	0	251	0	789	0	1445	4	1598	0.0445042	NA	NA	NA	NA	NA	NA	NA
METTL18	Dom coding	0.0417833	0.444829	0.173351	1.00964	0.663085	2	608	3	457	2	1171	21	3993	0	251	5	784	4	1441	6	1596	0.0659332	0.455415	NA	NA	NA	NA	NA	NA
PLEKHG1	Dom coding	0.0417885	0.64571	0.414533	0.984148	0.746566	7	603	5	455	11	1162	56	3958	3	248	13	776	12	1433	26	1576	0.0240677	0.812282	NA	NA	NA	NA	NA	NA
EIF3B	Dom not benign	0.0417938	3.26744	0.987542	11.6355	0.751791	1	609	0	460	2	1171	4	4010	2	249	1	788	4	1441	1	1601	0.0695314	0.627623	NA	NA	NA	NA	NA	NA
CCR2	Dom coding	0.0418263	2.08562	0.995021	4.34539	0.195228	2	608	3	457	8	1165	14	4000	1	250	1	788	7	1438	1	1601	0.0141407	0.465362	NA	NA	NA	NA	NA	NA
SNAP91	Dom coding	0.0418267	1.88596	0.991519	3.60153	NA	3	607	7	453	9	1164	13	4001	0	251	0	789	13	1432	3	1599	0.00114115	NA	NA	NA	NA	NA	NA	NA
KIAA1211L	Dom coding	0.0418292	1.7809	0.993946	3.17118	0.177494	5	605	1	459	6	1167	23	3991	2	249	3	786	14	1431	4	1598	0.0882772	0.115249	NA	NA	NA	NA	NA	NA
KCNK10	Dom not benign	0.0418507	2.34374	0.944203	5.74516	0.557228	1	609	1	459	7	1166	9	4005	2	249	1	788	2	1443	2	1600	0.0298988	0.526167	NA	NA	NA	NA	NA	NA
SLFN5	Dom coding	0.0418892	1.61801	1.00588	2.58452	0.170849	9	601	2	458	17	1156	27	3987	3	248	7	782	9	1436	13	1589	0.119864	0.141187	NA	NA	NA	NA	NA	NA
CD80	Dom coding	0.0419782	2.80211	1.00734	7.96938	NA	2	608	0	460	5	1168	8	4006	0	251	0	789	4	1441	1	1601	0.0616364	NA	NA	NA	NA	NA	NA	NA
PGLYRP1	Dom not benign	0.0419848	3.86522	0.918095	18.9454	0.45568	2	608	0	460	3	1170	1	4013	1	250	2	787	1	1444	1	1601	0.120297	0.361959	NA	NA	NA	NA	NA	NA
PARP4	Dom LoF	0.0419946	2.64331	0.92594	7.62461	0.251897	1	609	0	460	3	1170	8	4006	2	249	0	789	4	1441	1	1601	0.0631018	0.151902	NA	NA	NA	NA	NA	NA
ACACB	Dom coding	0.0420225	1.30667	1.00787	1.68966	0.546188	24	586	15	445	35	1138	102	3912	5	246	18	771	53	1392	36	1566	0.0454406	0.356162	NA	NA	NA	NA	NA	NA
KCNH3	Dom not benign	0.0421181	0.151073	0.00347298	1.04713	NA	1	609	0	460	0	1173	9	4005	0	251	2	787	0	1445	3	1599	0.012522	NA	NA	NA	NA	NA	NA	NA
SNX5	Dom not benign	0.0421181	0.151073	0.00347298	1.04713	0.520421	0	610	1	459	0	1173	9	4005	0	251	2	787	1	1444	2	1600	0.121577	0.42823	NA	NA	NA	NA	NA	NA
ENAM	Dom coding	0.0421194	0.600786	0.35211	0.991303	0.915253	5	605	5	455	7	1166	46	3968	2	249	7	782	9	1436	17	1585	0.040994	0.827967	NA	NA	NA	NA	NA	NA
ZFYVE19	Dom LoF	0.0421232	3.2228	0.967807	11.5333	0.290949	2	608	0	460	3	1170	4	4010	2	249	0	789	2	1443	2	1600	0.068292	0.208722	NA	NA	NA	NA	NA	NA
ALS2	Dom coding	0.0421349	0.624433	0.380321	0.998157	0.282941	6	604	7	453	5	1168	46	3968	4	247	8	781	12	1433	19	1583	0.0641012	0.148068	NA	NA	NA	NA	NA	NA
SIGLEC9	Dom coding	0.0421627	1.9121	1.01401	3.61165	0.0915876	3	607	4	456	7	1166	16	3998	1	250	0	789	14	1431	4	1598	0.00991656	0.21044	NA	NA	NA	NA	NA	NA
ADCK1	Dom coding	0.0421751	1.83666	0.984382	3.39234	0.532008	2	608	0	460	9	1164	18	3996	1	250	5	784	11	1434	5	1597	0.0770849	0.512382	NA	NA	NA	NA	NA	NA
FSCB	Dom coding	0.0421847	0.626769	0.381956	1.00168	0.520327	4	606	3	457	8	1165	40	3974	0	251	9	780	15	1430	26	1576	0.0341419	0.389222	NA	NA	NA	NA	NA	NA
RAD23B	Dom coding	0.0422566	2.91272	0.93182	10.1181	NA	3	607	1	459	2	1171	4	4010	0	251	0	789	6	1439	1	1601	0.0689746	NA	NA	NA	NA	NA	NA	NA
ZNF732	Dom coding	0.0423446	0.558229	0.303025	0.984788	0.5471	2	608	4	456	6	1167	27	3987	2	249	5	784	8	1437	21	1581	0.0833356	0.400923	NA	NA	NA	NA	NA	NA
ZNF606	Dom coding	0.0423853	0.532668	0.272189	0.986029	0.278013	2	608	7	453	4	1169	32	3982	2	249	4	785	7	1438	10	1592	0.188031	0.387424	NA	NA	NA	NA	NA	NA
CACNA1S	Dom coding	0.0424211	0.690623	0.474211	0.991314	0.228816	5	605	11	449	20	1153	69	3945	2	249	14	775	19	1426	34	1568	0.152741	0.344538	NA	NA	NA	NA	NA	NA
TMEM168	Dom coding	0.0424627	0.440193	0.180347	0.971868	0.773785	2	608	5	455	3	1170	15	3999	0	251	3	786	4	1441	10	1592	0.133343	0.680883	NA	NA	NA	NA	NA	NA
NCOA1	Dom not benign	0.0424629	1.88127	1.00972	3.48285	0.064864	4	606	0	460	11	1162	14	4000	3	248	3	786	6	1439	10	1592	0.102111	0.06547	NA	NA	NA	NA	NA	NA
SQRDL	Dom coding	0.0426559	0.449042	0.17529	1.01718	0.641873	2	608	2	458	3	1170	17	3997	0	251	8	781	3	1442	8	1594	0.0462037	0.485325	NA	NA	NA	NA	NA	NA
AMZ2	Dom LoF	0.0426566	4.94535	0.880037	51.6121	NA	2	608	0	460	1	1172	1	4013	0	251	0	789	4	1441	1	1601	0.116259	NA	NA	NA	NA	NA	NA	NA
PSMD1	Dom coding	0.042771	0.519205	0.250654	1.00856	0.217387	1	609	5	455	2	1171	23	3991	2	249	4	785	8	1437	12	1590	0.166135	0.293865	NA	NA	NA	NA	NA	NA
LIMS2	Dom coding	0.0427743	0.437076	0.17123	0.985445	0.119998	2	608	1	459	0	1173	24	3990	1	250	3	786	5	1440	8	1594	0.0220454	0.0818574	NA	NA	NA	NA	NA	NA
PIWIL3	Dom not benign	0.0427855	0.559388	0.299905	0.993254	0.379083	2	608	6	454	7	1166	40	3974	0	251	6	783	8	1437	10	1592	0.139018	0.418094	NA	NA	NA	NA	NA	NA
CECR5	Dom not benign	0.0427882	2.07125	0.975228	4.41432	0.340142	0	610	1	459	6	1167	8	4006	1	250	3	786	11	1434	5	1597	0.0241019	0.762706	NA	NA	NA	NA	NA	NA
APOBEC3C	Dom LoF	0.0428711	8.96459	0.801951	465.534	0.247314	1	609	0	460	2	1171	0	4014	0	251	1	788	1	1444	0	1602	0.0707891	0.16252	NA	NA	NA	NA	NA	NA
BCKDHB	Dom LoF	0.0428711	8.96459	0.801951	465.534	0.74851	1	609	0	460	1	1172	1	4013	1	250	0	789	1	1444	0	1602	0.0707891	0.635628	NA	NA	NA	NA	NA	NA
GAB4	Dom LoF	0.0428711	8.96459	0.801951	465.534	0.74851	1	609	0	460	1	1172	1	4013	1	250	0	789	1	1444	0	1602	0.0707891	0.635628	NA	NA	NA	NA	NA	NA
NSUN4	Dom LoF	0.0428711	8.96459	0.801951	465.534	0.74851	1	609	0	460	1	1172	1	4013	1	250	0	789	1	1444	0	1602	0.0707891	0.635628	NA	NA	NA	NA	NA	NA
MOGAT3	Dom coding	0.0429094	0.459807	0.188232	1.01684	0.649787	3	607	2	458	2	1171	15	3999	0	251	3	786	4	1441	12	1590	0.0273106	0.806612	NA	NA	NA	NA	NA	NA
CSF2RB	Dom not benign	0.0429123	0.413996	0.148955	1.00132	0.0897354	3	607	0	460	1	1172	15	3999	0	251	1	788	3	1442	12	1590	0.0062478	0.946936	NA	NA	NA	NA	NA	NA
HOMER3	Dom coding	0.0430418	0.332689	0.0799926	1.04466	0.17633	0	610	2	458	0	1173	3	4011	2	249	4	785	2	1443	9	1593	0.149409	0.17905	NA	NA	NA	NA	NA	NA
FAM208A	Dom not benign	0.0430638	0.484921	0.218628	0.994432	0.394288	2	608	2	458	4	1169	16	3998	1	250	3	786	4	1441	17	1585	0.0350774	0.244522	NA	NA	NA	NA	NA	NA
DDX60L	Dom not benign	0.043146	1.70283	0.988156	2.92137	0.237517	4	606	3	457	9	1164	24	3990	0	251	2	787	18	1427	6	1596	0.0308026	0.161629	NA	NA	NA	NA	NA	NA
ASB10	Dom coding	0.0432384	2.27322	0.972499	5.45808	0.534809	2	608	0	460	2	1171	7	4007	1	250	1	788	11	1434	4	1598	0.0906892	0.485444	NA	NA	NA	NA	NA	NA
DLL1	Dom coding	0.0432847	0.541326	0.281714	0.99078	0.308764	4	606	1	459	2	1171	18	3996	1	250	10	779	9	1436	20	1582	0.0112749	0.888878	NA	NA	NA	NA	NA	NA
EIF2B1	Dom coding	0.0433474	0.235928	0.0256932	1.03483	0.569473	1	609	1	459	1	1172	9	4005	0	251	5	784	0	1445	3	1599	0.0318224	0.512342	NA	NA	NA	NA	NA	NA
LRRN3	Dom not benign	0.0433831	0.365252	0.106111	1.00853	0.959197	1	609	2	458	1	1172	11	4003	1	250	5	784	2	1443	7	1595	0.083164	0.85914	NA	NA	NA	NA	NA	NA
ZDHHC19	Dom coding	0.0433856	0.322736	0.0775014	1.0107	NA	4	606	1	459	0	1173	10	4004	0	251	3	786	0	1445	6	1596	0.00123938	NA	NA	NA	NA	NA	NA	NA
TNFRSF10A	Dom coding	0.0434086	1.8541	0.995762	3.43083	0.277342	3	607	0	460	6	1167	19	3995	3	248	2	787	12	1433	6	1596	0.0787517	0.27315	NA	NA	NA	NA	NA	NA
RHEBL1	Dom coding	0.0434999	5.39051	1.00767	54.9374	NA	3	607	0	460	2	1171	0	4014	0	251	0	789	3	1442	2	1600	0.116259	NA	NA	NA	NA	NA	NA	NA
ADH1A	Dom not benign	0.0435092	3.28209	0.93439	13.0883	0.707641	1	609	0	460	2	1171	3	4011	1	250	0	789	5	1440	2	1600	0.0697267	0.563725	NA	NA	NA	NA	NA	NA
COMMD7	Dom coding	0.0435092	3.28209	0.93439	13.0883	0.668518	1	609	0	460	3	1170	2	4012	0	251	1	788	5	1440	2	1600	0.0697267	0.517702	NA	NA	NA	NA	NA	NA
ILDR1	Dom coding	0.043517	1.71623	1.00482	2.90937	0.533377	5	605	4	456	14	1159	23	3991	1	250	5	784	11	1434	6	1596	0.0274755	0.540754	NA	NA	NA	NA	NA	NA
QTRT1	Dom coding	0.0435208	0.286608	0.0537194	0.983255	0.419942	0	610	1	459	1	1172	15	3999	1	250	2	787	1	1444	5	1597	0.0678716	0.325397	NA	NA	NA	NA	NA	NA
HMBOX1	Dom coding	0.0436251	2.78976	0.935417	8.91558	0.954301	2	608	1	459	3	1170	3	4011	1	250	1	788	5	1440	2	1600	0.0456417	0.984392	NA	NA	NA	NA	NA	NA
CSGALNACT2	Dom coding	0.0436617	1.73629	0.976322	3.05382	0.385454	3	607	0	460	13	1160	21	3993	1	250	5	784	9	1436	8	1594	0.0996766	0.428576	NA	NA	NA	NA	NA	NA
ZNF540	Dom coding	0.0436979	0.486643	0.21888	0.999278	0.720747	4	606	5	455	4	1169	21	3993	0	251	5	784	3	1442	9	1593	0.0560904	0.533247	NA	NA	NA	NA	NA	NA
SPATA17	Dom not benign	0.0438157	2.73204	0.951525	8.18872	0.538477	2	608	0	460	3	1170	6	4008	1	250	0	789	5	1440	2	1600	0.104603	0.457641	NA	NA	NA	NA	NA	NA
ABR	Dom coding	0.0439445	0.449489	0.185025	0.986897	0.928281	1	609	2	458	1	1172	13	4001	1	250	5	784	6	1439	13	1589	0.0555203	0.807847	NA	NA	NA	NA	NA	NA
SAMD9	Dom coding	0.0439701	0.658642	0.426818	0.996752	0.350381	4	606	9	451	14	1159	49	3965	2	249	11	778	15	1430	29	1573	0.153754	0.442037	NA	NA	NA	NA	NA	NA
SLC25A13	Dom coding	0.0440082	0.542262	0.277812	1.00046	0.320336	1	609	6	454	5	1168	29	3985	1	250	9	780	8	1437	10	1592	0.199942	0.66075	NA	NA	NA	NA	NA	NA
ZNF135	Dom not benign	0.0440264	1.87017	0.998281	3.50233	NA	6	604	0	460	5	1168	20	3994	0	251	0	789	14	1431	5	1597	0.18286	NA	NA	NA	NA	NA	NA	NA
ARHGEF16	Dom LoF	0.0440513	5.46556	0.819556	60.9505	NA	1	609	0	460	2	1171	2	4012	0	251	0	789	2	1443	0	1602	0.0697882	NA	NA	NA	NA	NA	NA	NA
EXOSC3	Dom not benign	0.0440513	5.46556	0.819556	60.9505	NA	1	609	0	460	2	1171	2	4012	0	251	0	789	2	1443	0	1602	0.0697882	NA	NA	NA	NA	NA	NA	NA
METTL16	Dom not benign	0.0440513	5.46556	0.819556	60.9505	NA	1	609	0	460	2	1171	2	4012	0	251	0	789	2	1443	0	1602	0.0697882	NA	NA	NA	NA	NA	NA	NA
RNF152	Dom coding	0.0441025	2.40429	0.954664	6.15554	0.924152	1	609	0	460	4	1169	7	4007	1	250	1	788	7	1438	3	1599	0.0654612	0.93012	NA	NA	NA	NA	NA	NA
EPAS1	Dom coding	0.0441769	1.78629	1.00567	3.15382	0.108605	7	603	2	458	9	1164	21	3993	0	251	6	783	12	1433	3	1599	0.0827791	0.0565222	NA	NA	NA	NA	NA	NA
TCHH	Dom not benign	0.0442514	0.75747	0.572242	0.994618	0.450046	3	607	5	455	28	1145	144	3870	9	242	23	766	40	1405	54	1548	0.0648045	0.35272	NA	NA	NA	NA	NA	NA
MFN2	Dom not benign	0.0442771	2.7183	0.947409	8.14236	0.724813	2	608	0	460	4	1169	4	4010	1	250	1	788	4	1441	3	1599	0.105165	0.709677	NA	NA	NA	NA	NA	NA
PLA2G4C	Dom not benign	0.0443374	0.365922	0.106281	1.00914	0.932992	1	609	3	457	2	1171	16	3998	0	251	2	787	2	1443	5	1597	0.124486	0.870914	NA	NA	NA	NA	NA	NA
PDIA2	Dom coding	0.0443558	0.6044	0.358084	0.988876	0.325314	2	608	4	456	8	1165	35	3979	0	251	13	776	14	1431	22	1580	0.0819872	0.217747	NA	NA	NA	NA	NA	NA
AMOTL2	Dom not benign	0.044415	0.482614	0.218177	0.986106	0.623523	2	608	1	459	3	1170	18	3996	0	251	4	785	6	1439	16	1586	0.0249327	0.684885	NA	NA	NA	NA	NA	NA
SNRNP48	Dom not benign	0.0444274	0.228828	0.0250386	0.99471	0.632802	1	609	1	459	1	1172	12	4002	0	251	3	786	0	1445	3	1599	0.0320058	0.645499	NA	NA	NA	NA	NA	NA
HRH1	Dom not benign	0.0445439	2.38824	0.937865	6.16752	0.970255	4	606	1	459	5	1168	7	4007	1	250	1	788	3	1442	2	1600	0.114688	0.912675	NA	NA	NA	NA	NA	NA
PDGFD	Dom coding	0.0445439	2.38824	0.937865	6.16752	0.232314	4	606	1	459	4	1169	8	4006	0	251	2	787	5	1440	0	1602	0.114688	0.132466	NA	NA	NA	NA	NA	NA
MMP10	Dom not benign	0.0446048	2.38689	0.94133	6.14205	0.286251	4	606	0	460	3	1170	5	4009	1	250	5	784	5	1440	1	1601	0.207214	0.338398	NA	NA	NA	NA	NA	NA
PWWP2A	Dom coding	0.0446844	1.91299	0.973302	3.73541	0.229707	5	605	1	459	5	1168	18	3996	2	249	2	787	9	1436	2	1600	0.100565	0.150366	NA	NA	NA	NA	NA	NA
RAD51C	Dom not benign	0.0446991	2.38915	0.945066	6.13769	NA	2	608	0	460	3	1170	10	4004	0	251	0	789	8	1437	1	1601	0.0972537	NA	NA	NA	NA	NA	NA	NA
FAM120A	Dom coding	0.0447146	0.50958	0.247379	0.982983	0.803346	1	609	2	458	4	1169	23	3991	0	251	5	784	8	1437	16	1586	0.0553591	0.634228	NA	NA	NA	NA	NA	NA
AMT	Dom coding	0.0447401	0.491842	0.222305	1.00516	0.46375	0	610	3	457	2	1171	17	3997	1	250	6	783	8	1437	13	1589	0.149199	0.825865	NA	NA	NA	NA	NA	NA
SPACA1	Dom coding	0.044742	2.36286	0.949121	5.90652	0.454024	4	606	0	460	4	1169	10	4004	1	250	1	788	4	1441	1	1601	0.142806	0.596685	NA	NA	NA	NA	NA	NA
MFSD1	Dom coding	0.0447959	1.81546	0.975571	3.35013	0.932283	6	604	2	458	10	1163	17	3997	2	249	4	785	6	1439	5	1597	0.0862131	0.84137	NA	NA	NA	NA	NA	NA
RRP9	Dom not benign	0.0448026	0.284762	0.0513961	1.05018	NA	1	609	2	458	0	1173	7	4007	0	251	0	789	2	1443	6	1596	0.0906656	NA	NA	NA	NA	NA	NA	NA
APCDD1L	Dom coding	0.0448271	0.440178	0.173287	0.986297	0.36733	0	610	1	459	1	1172	23	3991	1	250	4	785	6	1439	9	1593	0.0630013	0.294493	NA	NA	NA	NA	NA	NA
DMTN	Dom coding	0.0448335	0.423076	0.152204	1.02164	0.816893	1	609	3	457	2	1171	14	4000	1	250	3	786	3	1442	9	1593	0.116292	0.727178	NA	NA	NA	NA	NA	NA
ANKRD27	Dom not benign	0.044836	0.540958	0.277665	0.995712	0.0799879	1	609	5	455	9	1164	28	3986	0	251	8	781	5	1440	14	1588	0.158744	0.1031	NA	NA	NA	NA	NA	NA
TCN2	Dom coding	0.0448636	0.492306	0.222131	1.00743	0.550273	1	609	5	455	3	1170	22	3992	1	250	3	786	6	1439	10	1592	0.185468	0.798726	NA	NA	NA	NA	NA	NA
TMEM5	Dom not benign	0.0449724	0.332085	0.0798457	1.03813	0.766464	2	608	2	458	1	1172	11	4003	0	251	1	788	1	1444	6	1596	0.0430792	0.906986	NA	NA	NA	NA	NA	NA
NMBR	Dom not benign	0.0449806	0.285131	0.0534338	0.976229	0.149086	0	610	2	458	1	1172	18	3996	1	250	1	788	1	1444	3	1599	0.10644	0.146709	NA	NA	NA	NA	NA	NA
ACCSL	Dom coding	0.0449958	1.8473	1.00514	3.35678	0.0907815	6	604	0	460	8	1165	19	3995	6	245	5	784	4	1441	6	1596	0.140051	0.153027	NA	NA	NA	NA	NA	NA
GPR19	Dom coding	0.045159	2.0635	0.983243	4.33719	0.831073	5	605	3	457	7	1166	11	4003	1	250	2	787	6	1439	2	1600	0.0338395	0.856855	NA	NA	NA	NA	NA	NA
ANO5	Dom not benign	0.0452119	0.510876	0.247639	0.98608	0.132558	3	607	5	455	1	1172	30	3984	2	249	5	784	7	1438	8	1594	0.0869554	0.0651148	NA	NA	NA	NA	NA	NA
OR52E6	Dom not benign	0.0452499	0.317133	0.0769068	0.980677	0.806112	1	609	1	459	1	1172	7	4007	0	251	3	786	2	1443	9	1593	0.0353658	0.749306	NA	NA	NA	NA	NA	NA
TADA2A	Dom not benign	0.0452862	2.5293	0.911502	6.98673	0.0973113	1	609	0	460	2	1171	9	4005	3	248	1	788	4	1441	0	1602	0.0674688	0.0551759	NA	NA	NA	NA	NA	NA
ZNF99	Dom not benign	0.0453161	1.83112	0.99331	3.34388	0.541881	2	608	1	459	8	1165	21	3993	3	248	2	787	11	1434	5	1597	0.0394981	0.348259	NA	NA	NA	NA	NA	NA
PLCL2	Dom not benign	0.0454348	4.09954	0.87635	25.93	0.436906	1	609	0	460	1	1172	1	4013	2	249	0	789	3	1442	2	1600	0.0739931	0.296674	NA	NA	NA	NA	NA	NA
SLC25A29	Dom coding	0.0454348	4.09954	0.87635	25.93	0.968611	1	609	0	460	1	1172	1	4013	1	250	1	788	4	1441	1	1601	0.0739931	0.97957	NA	NA	NA	NA	NA	NA
SLC25A29	Dom not benign	0.0454348	4.09954	0.87635	25.93	0.968611	1	609	0	460	1	1172	1	4013	1	250	1	788	4	1441	1	1601	0.0739931	0.97957	NA	NA	NA	NA	NA	NA
CASD1	Dom coding	0.0454894	0.463844	0.190146	1.02129	0.221835	2	608	6	454	5	1168	16	3998	0	251	6	783	2	1443	7	1595	0.255583	0.207446	NA	NA	NA	NA	NA	NA
SMG5	Dom not benign	0.045575	1.81091	0.97247	3.35195	0.0916944	1	609	2	458	7	1166	17	3997	4	247	1	788	12	1433	7	1595	0.024589	0.1217	NA	NA	NA	NA	NA	NA
ARHGDIA	Dom not benign	0.0456129	5.3821	0.809331	59.9081	0.0711095	0	610	1	459	2	1171	1	4013	1	250	0	789	2	1443	0	1602	0.0104247	0.718064	NA	NA	NA	NA	NA	NA
LILRA1	Dom LoF	0.0456129	5.3821	0.809331	59.9081	0.502473	1	609	0	460	1	1172	2	4012	1	250	0	789	2	1443	0	1602	0.0721482	0.388365	NA	NA	NA	NA	NA	NA
CYFIP1	Dom not benign	0.0456271	1.61998	0.986984	2.63324	0.935225	5	605	2	458	17	1156	33	3981	1	250	3	786	11	1434	9	1593	0.0642783	0.82453	NA	NA	NA	NA	NA	NA
LYPD5	Dom coding	0.0458261	0.244767	0.0268167	1.06613	0.494679	0	610	1	459	1	1172	9	4005	1	250	4	785	0	1445	4	1598	0.113431	0.396937	NA	NA	NA	NA	NA	NA
PROX2	Dom not benign	0.0458825	0.333652	0.0806993	1.03549	NA	0	610	2	458	2	1171	10	4004	0	251	0	789	2	1443	8	1594	0.158617	NA	NA	NA	NA	NA	NA	NA
PKN3	Dom coding	0.0459233	1.71189	0.973337	2.96898	0.429819	3	607	0	460	13	1160	26	3988	1	250	6	783	9	1436	5	1597	0.103974	0.499675	NA	NA	NA	NA	NA	NA
CAND1	Dom not benign	0.0459295	5.95497	0.968775	64.3876	NA	2	608	0	460	2	1171	2	4012	0	251	0	789	2	1443	0	1602	0.0697882	NA	NA	NA	NA	NA	NA	NA
TMC5	Dom coding	0.0459608	1.54306	0.992366	2.38412	0.155082	6	604	2	458	19	1154	30	3984	4	247	6	783	14	1431	19	1583	0.0801525	0.0829184	NA	NA	NA	NA	NA	NA
SPRYD4	Dom coding	0.045986	0.281065	0.0507884	1.03132	0.564246	2	608	2	458	0	1173	7	4007	0	251	2	787	1	1444	5	1597	0.023965	0.729531	NA	NA	NA	NA	NA	NA
IQGAP3	Dom coding	0.0460019	0.70302	0.486438	1.00229	0.712191	7	603	8	452	14	1159	75	3939	2	249	16	773	25	1420	32	1570	0.065994	0.510617	NA	NA	NA	NA	NA	NA
CFTR	Dom not benign	0.0460177	0.664185	0.43015	1.00389	0.887088	5	605	4	456	12	1161	57	3957	4	247	18	771	13	1432	26	1576	0.0469465	0.8424	NA	NA	NA	NA	NA	NA
SLC7A4	Dom coding	0.0460352	1.66873	0.979376	2.81993	0.795354	6	604	4	456	14	1159	23	3991	2	249	5	784	9	1436	7	1595	0.0396401	0.744455	NA	NA	NA	NA	NA	NA
TLE3	Dom coding	0.0461297	0.421592	0.152291	1.01213	0.579591	1	609	2	458	1	1172	17	3997	1	250	2	787	4	1441	9	1593	0.0848579	0.38002	NA	NA	NA	NA	NA	NA
KCNRG	Dom coding	0.0462589	0.216538	0.0230759	1.00701	0.733701	0	610	2	458	0	1173	3	4011	0	251	1	788	2	1443	6	1596	0.130497	0.80002	NA	NA	NA	NA	NA	NA
NOD2	Dom coding	0.046289	1.50065	0.991102	2.25441	0.545212	1	609	2	458	20	1153	38	3976	5	246	11	778	20	1425	17	1585	0.0326169	0.741551	NA	NA	NA	NA	NA	NA
PROM2	Dom coding	0.046312	0.563648	0.307684	0.986957	0.227676	4	606	1	459	6	1167	32	3982	2	249	9	780	6	1439	20	1582	0.0138189	0.52853	NA	NA	NA	NA	NA	NA
FAM105A	Dom coding	0.0463258	2.1105	0.948788	4.63503	0.423266	3	607	0	460	5	1168	13	4001	2	249	3	786	5	1440	1	1601	0.134303	0.466004	NA	NA	NA	NA	NA	NA
CDC123	Dom LoF	0.0463675	0	0	0.962086	NA	0	610	1	459	0	1173	4	4010	0	251	0	789	0	1445	3	1599	0.0903558	NA	NA	NA	NA	NA	NA	NA
S100A10	Dom coding	0.0463675	0	0	0.962086	NA	0	610	1	459	0	1173	4	4010	0	251	0	789	0	1445	3	1599	0.0903558	NA	NA	NA	NA	NA	NA	NA
OGN	Dom not benign	0.0464987	3.18622	0.903553	12.7469	0.882795	2	608	0	460	2	1171	2	4012	1	250	1	788	4	1441	2	1600	0.115687	0.943617	NA	NA	NA	NA	NA	NA
KL	Dom not benign	0.0465006	2.04099	0.975265	4.2807	0.393129	6	604	0	460	6	1167	12	4002	1	250	1	788	6	1439	5	1597	0.229111	0.841128	NA	NA	NA	NA	NA	NA
NCKAP1L	Dom coding	0.0465609	1.68759	0.990866	2.85949	0.827648	5	605	3	457	11	1162	22	3992	1	250	4	785	15	1430	8	1594	0.0453091	0.703773	NA	NA	NA	NA	NA	NA
IL10RB	Dom not benign	0.0465938	5.86962	0.957676	63.3381	0.442569	2	608	0	460	1	1172	2	4012	1	250	0	789	2	1443	0	1602	0.0721482	0.388365	NA	NA	NA	NA	NA	NA
RNF26	Dom coding	0.0467138	1.91364	0.962159	3.82635	0.394268	6	604	1	459	6	1167	10	4004	2	249	1	788	8	1437	8	1594	0.141309	0.333174	NA	NA	NA	NA	NA	NA
LINS	Dom not benign	0.0467457	0.480101	0.205309	1.03288	0.829451	2	608	3	457	1	1172	13	4001	0	251	2	787	7	1438	13	1589	0.0733318	0.643485	NA	NA	NA	NA	NA	NA
OR4A5	Dom coding	0.0468026	0.553159	0.288834	1.00702	0.321405	4	606	4	456	2	1171	33	3981	1	250	6	783	9	1436	11	1591	0.0459958	0.186888	NA	NA	NA	NA	NA	NA
MMACHC	Dom coding	0.0468263	2.01861	0.959166	4.25379	0.136638	9	601	1	459	5	1168	12	4002	0	251	4	785	5	1440	1	1601	0.378381	0.171045	NA	NA	NA	NA	NA	NA
KANSL1L	Dom LoF	0.0468317	0	0	0.955642	NA	0	610	1	459	0	1173	3	4011	0	251	1	788	0	1445	3	1599	0.0907248	NA	NA	NA	NA	NA	NA	NA
NYNRIN	Dom not benign	0.0468766	1.759	1	3.07061	NA	4	606	1	459	12	1161	26	3988	0	251	0	789	12	1433	7	1595	0.0731988	NA	NA	NA	NA	NA	NA	NA
ZNF441	Dom not benign	0.046911	2.48381	1.00153	6.30307	0.481053	3	607	0	460	4	1169	8	4006	0	251	1	788	7	1438	2	1600	0.0978263	0.504037	NA	NA	NA	NA	NA	NA
DDX60L	Dom coding	0.0469365	1.44784	0.991764	2.10517	0.345322	12	598	7	453	18	1155	49	3965	0	251	4	785	29	1416	16	1586	0.061971	0.198562	NA	NA	NA	NA	NA	NA
ITGAM	Dom not benign	0.0472111	1.74423	0.989692	3.05385	0.245141	2	608	1	459	9	1164	22	3992	0	251	4	785	17	1428	6	1596	0.0422347	0.128586	NA	NA	NA	NA	NA	NA
NFIB	Dom not benign	0.0473306	3.04081	0.91671	10.8723	0.786832	1	609	0	460	2	1171	4	4010	1	250	1	788	5	1440	1	1601	0.0750628	0.69453	NA	NA	NA	NA	NA	NA
RGS22	Dom not benign	0.047359	0.549523	0.283025	1.00671	0.95348	2	608	4	456	6	1167	38	3976	1	250	6	783	6	1439	10	1592	0.0943099	0.948197	NA	NA	NA	NA	NA	NA
GTF3C4	Dom not benign	0.047377	2.43189	0.979103	6.17937	0.521008	3	607	1	459	5	1168	5	4009	2	249	1	788	4	1441	4	1598	0.0526518	0.334304	NA	NA	NA	NA	NA	NA
ATP5SL	Dom coding	0.0474247	2.05193	0.992581	4.23572	0.158858	4	606	0	460	4	1169	15	3999	2	249	1	788	9	1436	3	1599	0.124854	0.168979	NA	NA	NA	NA	NA	NA
ZNF385A	Dom not benign	0.0474495	0.14799	0.00331559	1.11123	0.924043	0	610	1	459	0	1173	2	4012	0	251	1	788	1	1444	5	1597	0.0890418	0.902	NA	NA	NA	NA	NA	NA
FAM209A	Dom not benign	0.0474753	0	0	1.10639	NA	0	610	1	459	0	1173	5	4009	0	251	0	789	0	1445	2	1600	0.100094	NA	NA	NA	NA	NA	NA	NA
LRIT2	Dom not benign	0.0476584	0.341627	0.08279	1.05748	NA	1	609	0	460	1	1172	11	4003	0	251	0	789	2	1443	9	1593	0.0236859	NA	NA	NA	NA	NA	NA	NA
ABCF3	Dom not benign	0.0476847	1.97823	0.946619	4.11399	0.444043	3	607	0	460	5	1168	12	4002	3	248	2	787	7	1438	5	1597	0.125631	0.478344	NA	NA	NA	NA	NA	NA
NES	Dom not benign	0.0477056	0.422561	0.153063	1.01005	0.122524	2	608	1	459	0	1173	15	3999	0	251	8	781	5	1440	7	1595	0.023505	0.0871776	NA	NA	NA	NA	NA	NA
PHKB	Dom coding	0.0477095	0.679823	0.453992	1.00075	0.657895	8	602	8	452	13	1160	67	3947	1	250	14	775	18	1427	25	1577	0.0546156	0.455413	NA	NA	NA	NA	NA	NA
TTC4	Dom coding	0.0477137	2.15874	0.949569	4.95852	0.685868	3	607	0	460	5	1168	7	4007	1	250	2	787	7	1438	5	1597	0.137831	0.848546	NA	NA	NA	NA	NA	NA
MRPL2	Dom coding	0.0477971	0.420088	0.152348	1.00294	0.598222	0	610	2	458	2	1171	18	3996	0	251	2	787	5	1440	9	1593	0.0975046	0.738268	NA	NA	NA	NA	NA	NA
RAD23A	Dom not benign	0.0478162	3.66488	0.871607	18.0142	NA	1	609	0	460	3	1170	3	4011	0	251	0	789	3	1442	1	1601	0.0775391	NA	NA	NA	NA	NA	NA	NA
DAPK2	Dom not benign	0.0478329	2.30636	0.93126	5.7445	0.599875	1	609	1	459	4	1169	8	4006	2	249	1	788	6	1439	2	1600	0.0354954	0.572976	NA	NA	NA	NA	NA	NA
PHF2	Dom coding	0.0478459	0.585319	0.326575	1.01151	0.335024	3	607	4	456	7	1166	23	3991	0	251	7	782	10	1435	23	1579	0.0675267	0.185384	NA	NA	NA	NA	NA	NA
TCHH	Dom coding	0.047889	0.775232	0.595032	1.0033	0.260558	8	602	14	446	30	1143	146	3868	10	241	26	763	44	1401	55	1547	0.155453	0.388686	NA	NA	NA	NA	NA	NA
CASP14	Dom coding	0.0478991	2.02663	0.985142	4.14607	0.803271	5	605	2	458	8	1165	12	4002	1	250	4	785	5	1440	2	1600	0.0666967	0.61333	NA	NA	NA	NA	NA	NA
TMEM202	Dom LoF	0.0479605	8.78414	0.761054	463.02	NA	2	608	0	460	2	1171	1	4013	0	251	0	789	0	1445	0	1602	0.130236	NA	NA	NA	NA	NA	NA	NA
TRIM22	Dom LoF	0.0479605	8.78414	0.761054	463.02	NA	1	609	1	459	3	1170	0	4014	0	251	0	789	0	1445	0	1602	0.0115421	NA	NA	NA	NA	NA	NA	NA
HYAL2	Dom coding	0.0480262	0.403269	0.135496	0.996501	0.0351792	2	608	0	460	1	1172	25	3989	2	249	4	785	1	1444	6	1596	0.0152005	0.0660751	NA	NA	NA	NA	NA	NA
APOA4	Dom not benign	0.0480295	2.56907	0.951585	6.9942	0.724921	1	609	0	460	4	1169	8	4006	1	250	1	788	5	1440	1	1601	0.0742836	0.624368	NA	NA	NA	NA	NA	NA
HDAC1	Dom coding	0.0481337	2.62564	0.90815	7.91589	0.66357	4	606	0	460	3	1170	5	4009	1	250	1	788	3	1442	2	1600	0.245561	0.930139	NA	NA	NA	NA	NA	NA
SREBF2	Dom not benign	0.0481564	0.496885	0.225847	1.00734	0.150816	1	609	1	459	6	1167	19	3995	1	250	5	784	3	1442	17	1585	0.0438385	0.0734407	NA	NA	NA	NA	NA	NA
PPM1M	Dom coding	0.0482208	2.40239	0.946817	6.3234	NA	3	607	1	459	5	1168	5	4009	0	251	0	789	6	1439	4	1598	0.085415	NA	NA	NA	NA	NA	NA	NA
PPIL2	Dom coding	0.0482408	0.434085	0.15725	1.03864	0.415258	1	609	0	460	2	1171	15	3999	1	250	3	786	3	1442	12	1590	0.0284299	0.574293	NA	NA	NA	NA	NA	NA
FAM98C	Dom not benign	0.0482418	2.62332	0.916468	7.853	NA	0	610	1	459	6	1167	3	4011	0	251	0	789	5	1440	4	1598	0.021005	NA	NA	NA	NA	NA	NA	NA
GPR15	Dom not benign	0.0482418	2.62332	0.916468	7.853	NA	1	609	0	460	3	1170	6	4008	0	251	0	789	7	1438	2	1600	0.0727966	NA	NA	NA	NA	NA	NA	NA
SPEM1	Dom coding	0.0483023	2.57358	0.920939	7.35397	0.592144	3	607	0	460	3	1170	7	4007	1	250	1	788	4	1441	1	1601	0.168226	0.667483	NA	NA	NA	NA	NA	NA
SLC15A1	Dom coding	0.0484039	0.587343	0.330628	1.00949	0.621799	6	604	7	453	5	1168	23	3991	2	249	5	784	8	1437	21	1581	0.0742448	0.41745	NA	NA	NA	NA	NA	NA
KANSL1	Dom not benign	0.0484647	0.468187	0.193864	1.01866	0.373378	0	610	2	458	2	1171	20	3994	0	251	4	785	7	1438	10	1592	0.127223	0.43491	NA	NA	NA	NA	NA	NA
SLC35E3	Dom coding	0.0484776	2.38183	0.957263	6.06197	0.553339	5	605	0	460	3	1170	5	4009	2	249	3	786	4	1441	3	1599	0.214892	0.939459	NA	NA	NA	NA	NA	NA
HIPK1	Dom coding	0.0487434	1.57471	0.992016	2.48446	0.258802	3	607	4	456	17	1156	25	3989	3	248	7	782	17	1428	15	1587	0.0207338	0.394649	NA	NA	NA	NA	NA	NA
HADHA	Dom not benign	0.0488338	0.394063	0.128748	1.02022	0.520398	1	609	1	459	0	1173	10	4004	0	251	3	786	5	1440	10	1592	0.0414408	0.350155	NA	NA	NA	NA	NA	NA
ARAP3	Dom not benign	0.0489104	1.56543	0.984605	2.475	0.848684	4	606	2	458	13	1160	27	3987	4	247	5	784	19	1426	16	1586	0.053835	0.670932	NA	NA	NA	NA	NA	NA
TBC1D26	Dom coding	0.048912	2.99723	0.897811	10.7719	0.478976	1	609	1	459	4	1169	3	4011	0	251	1	788	4	1441	1	1601	0.029089	0.527208	NA	NA	NA	NA	NA	NA
ANKRD28	Dom coding	0.0489305	1.66123	0.98351	2.78459	0.601108	7	603	2	458	10	1163	29	3985	2	249	3	786	13	1432	6	1596	0.116975	0.481584	NA	NA	NA	NA	NA	NA
INTS5	Dom not benign	0.0489585	1.85569	0.954526	3.57903	0.546781	1	609	1	459	6	1167	16	3998	2	249	3	786	12	1433	4	1598	0.0417828	0.439243	NA	NA	NA	NA	NA	NA
EIF4ENIF1	Dom coding	0.048959	0.605436	0.349887	1.01182	0.565377	3	607	5	455	6	1167	44	3970	2	249	4	785	11	1434	17	1585	0.0876954	0.406608	NA	NA	NA	NA	NA	NA
GNAT3	Dom coding	0.0489875	0.473497	0.195317	1.03362	0.874077	2	608	4	456	4	1169	23	3991	0	251	3	786	3	1442	7	1595	0.108228	0.747654	NA	NA	NA	NA	NA	NA
DDHD2	Dom not benign	0.0489964	0.442629	0.170417	1.02575	0.0142608	3	607	0	460	2	1171	11	4003	1	250	1	788	2	1443	16	1586	0.00822263	0.0505438	NA	NA	NA	NA	NA	NA
PADI2	Dom LoF	0.0490108	0.135049	0.0030413	0.997514	NA	0	610	2	458	0	1173	4	4010	0	251	0	789	1	1444	4	1598	0.153091	NA	NA	NA	NA	NA	NA	NA
WDR35	Dom not benign	0.0490337	1.69365	0.965746	2.93667	0.568269	2	608	1	459	13	1160	19	3995	2	249	8	781	10	1435	8	1594	0.0581348	0.367321	NA	NA	NA	NA	NA	NA
MISP	Dom not benign	0.049136	0.519859	0.253811	0.994299	0.362221	2	608	2	458	3	1170	34	3980	0	251	5	784	8	1437	10	1592	0.0412775	0.214569	NA	NA	NA	NA	NA	NA
ELK4	Dom coding	0.049153	2.06726	0.995532	4.31498	0.229005	7	603	2	458	4	1169	14	4000	1	250	1	788	8	1437	1	1601	0.0950344	0.130544	NA	NA	NA	NA	NA	NA
OR1L4	Dom not benign	0.0492016	0.281753	0.0512703	1.02084	NA	0	610	3	457	2	1171	8	4006	0	251	0	789	1	1444	6	1596	0.19194	NA	NA	NA	NA	NA	NA	NA
ENKD1	Dom coding	0.0492649	0.402527	0.131098	1.04618	0.948334	1	609	2	458	1	1172	12	4002	0	251	1	788	4	1441	9	1593	0.0915018	0.838743	NA	NA	NA	NA	NA	NA
ACSL6	Dom coding	0.0493367	0.471907	0.195212	1.02663	0.726453	1	609	3	457	2	1171	22	3992	1	250	4	785	5	1440	8	1594	0.118117	0.637134	NA	NA	NA	NA	NA	NA
UXS1	Dom coding	0.0493456	0.337065	0.0817959	1.03699	NA	1	609	2	458	1	1172	15	3999	0	251	0	789	2	1443	5	1597	0.0968469	NA	NA	NA	NA	NA	NA	NA
PELI1	Dom coding	0.0493755	0.433766	0.167053	1.00406	0.489099	1	609	4	456	3	1170	11	4003	0	251	3	786	4	1441	11	1591	0.175067	0.469696	NA	NA	NA	NA	NA	NA
SLC4A11	Dom not benign	0.049423	1.84939	0.956828	3.53862	0.596132	1	609	1	459	8	1165	18	3996	2	249	1	788	10	1435	5	1597	0.0423825	0.491164	NA	NA	NA	NA	NA	NA
IFI30	Dom coding	0.0494904	2.3854	0.947778	6.23646	NA	1	609	0	460	3	1170	6	4008	0	251	0	789	10	1435	4	1598	0.0731508	NA	NA	NA	NA	NA	NA	NA
ZNF638	Dom coding	0.0495182	1.41301	0.989052	2.01133	0.989232	18	592	9	451	20	1153	47	3967	4	247	10	779	24	1421	20	1582	0.0889965	0.960506	NA	NA	NA	NA	NA	NA
OR4D5	Dom coding	0.0495483	2.11876	0.944383	4.77195	0.239985	1	609	2	458	5	1168	8	4006	1	250	3	786	9	1436	2	1600	0.0202651	0.478389	NA	NA	NA	NA	NA	NA
ZNF195	Dom coding	0.0496298	1.88529	0.979965	3.59774	0.691627	6	604	1	459	8	1165	18	3996	1	250	3	786	7	1438	3	1599	0.148581	0.73441	NA	NA	NA	NA	NA	NA
LCMT2	Dom LoF	0.0497603	3.59865	0.858407	17.6471	0.331929	1	609	0	460	3	1170	1	4013	0	251	2	787	3	1442	1	1601	0.0800572	0.204287	NA	NA	NA	NA	NA	NA
RIF1	Dom coding	0.0497626	0.733199	0.528349	1.00765	0.93299	14	596	15	445	20	1153	82	3932	4	247	17	772	24	1421	40	1562	0.0993073	0.814721	NA	NA	NA	NA	NA	NA
ALG10	Dom not benign	0.0497638	0.228747	0.0242388	1.06673	0.347684	0	610	3	457	0	1173	6	4008	0	251	1	788	2	1443	3	1599	0.339901	0.494288	NA	NA	NA	NA	NA	NA
UTP20	Dom coding	0.0497696	0.735592	0.536876	0.998559	0.709818	13	597	10	450	20	1153	100	3914	5	246	14	775	28	1417	46	1556	0.0368262	0.645825	NA	NA	NA	NA	NA	NA
LHFP	Dom not benign	0.0498579	0.146725	0.0032825	1.09612	NA	1	609	1	459	0	1173	5	4009	0	251	0	789	0	1445	4	1598	0.0278013	NA	NA	NA	NA	NA	NA	NA
NLRP2	Dom not benign	0.0498953	1.6234	0.96684	2.68983	0.103693	2	608	2	458	18	1155	30	3984	4	247	3	786	6	1439	10	1592	0.0409475	0.0655186	NA	NA	NA	NA	NA	NA
HYAL2	Dom not benign	0.0499342	0.312465	0.0590999	1.0537	0.230891	1	609	0	460	1	1172	18	3996	1	250	4	785	0	1445	3	1599	0.0245709	0.377084	NA	NA	NA	NA	NA	NA
PRDM9	Dom LoF	0.0499692	4.33844	0.790351	29.2212	NA	0	610	1	459	4	1169	2	4012	0	251	0	789	1	1444	0	1602	0.0139769	NA	NA	NA	NA	NA	NA	NA
GAL3ST2	Dom coding	0.0500636	2.02364	0.99127	4.11394	0.921693	1	609	0	460	7	1166	13	4001	1	250	2	787	10	1435	5	1597	0.048849	0.950958	NA	NA	NA	NA	NA	NA
CCZ1	Dom coding	0.0500898	8.58393	0.746965	451.67	NA	2	608	0	460	1	1172	1	4013	1	250	0	789	0	1445	0	1602	0.135595	NA	NA	NA	NA	NA	NA	NA
S100A6	Dom coding	0.0500898	8.58393	0.746965	451.67	NA	2	608	0	460	2	1171	0	4014	0	251	1	788	0	1445	0	1602	0.135595	NA	NA	NA	NA	NA	NA	NA
NAT9	Dom coding	0.0500965	2.35798	0.927877	6.21505	0.282066	5	605	0	460	3	1170	6	4008	1	250	0	789	5	1440	4	1598	0.221316	0.383793	NA	NA	NA	NA	NA	NA
RAP1A	Dom coding	0.0501234	5.67587	0.762258	65.1496	NA	1	609	0	460	3	1170	2	4012	0	251	0	789	0	1445	0	1602	0.0798715	NA	NA	NA	NA	NA	NA	NA
CLEC4M	Dom coding	0.0502178	0.382657	0.112613	1.03584	0.465305	1	609	0	460	2	1171	17	3997	0	251	4	785	2	1443	7	1595	0.0276914	0.777503	NA	NA	NA	NA	NA	NA
TEX36	Dom not benign	0.0502331	0.141903	0.0032037	1.04278	NA	0	610	1	459	0	1173	4	4010	0	251	0	789	1	1444	5	1597	0.0901703	NA	NA	NA	NA	NA	NA	NA
GLE1	Dom not benign	0.0502626	0.383403	0.112814	1.03807	0.489124	1	609	0	460	2	1171	18	3996	0	251	3	786	2	1443	7	1595	0.0277243	0.835633	NA	NA	NA	NA	NA	NA
ACSF2	Dom coding	0.0502808	0.477506	0.205491	1.01663	0.302434	1	609	5	455	3	1170	18	3996	1	250	1	788	5	1440	11	1591	0.216267	0.399816	NA	NA	NA	NA	NA	NA
SHBG	Dom coding	0.0503075	0.476124	0.19675	1.03604	0.949077	2	608	4	456	3	1170	24	3990	1	250	4	785	3	1442	6	1596	0.110711	0.881947	NA	NA	NA	NA	NA	NA
MS4A12	Dom coding	0.0503209	1.86229	0.951807	3.64232	0.146897	3	607	2	458	10	1163	9	4005	0	251	3	786	9	1436	8	1594	0.0513724	0.0847545	NA	NA	NA	NA	NA	NA
ZFYVE9	Dom coding	0.0503849	0.640206	0.39976	1.00151	0.263122	10	600	7	453	12	1161	51	3963	1	250	6	783	7	1438	23	1579	0.0233539	0.261873	NA	NA	NA	NA	NA	NA
GBP7	Dom not benign	0.0505094	1.92916	0.945932	3.8789	0.990887	2	608	1	459	9	1164	16	3998	1	250	2	787	6	1439	3	1599	0.0596059	0.968513	NA	NA	NA	NA	NA	NA
PRR23A	Dom coding	0.0505661	2.53041	0.910433	7.20779	NA	1	609	0	460	2	1171	9	4005	0	251	0	789	8	1437	0	1602	0.0759872	NA	NA	NA	NA	NA	NA	NA
NAT9	Dom not benign	0.0508262	2.70063	0.964329	7.98445	0.488453	3	607	0	460	3	1170	5	4009	1	250	0	789	5	1440	3	1599	0.113595	0.475819	NA	NA	NA	NA	NA	NA
RNF43	Dom not benign	0.0508993	2.18587	0.976539	4.96924	0.474727	3	607	0	460	5	1168	7	4007	0	251	2	787	9	1436	5	1597	0.101236	0.497203	NA	NA	NA	NA	NA	NA
LRIT1	Dom coding	0.0510248	1.76393	0.95551	3.24492	0.810104	2	608	0	460	8	1165	15	3999	1	250	2	787	14	1431	10	1592	0.0895534	0.963674	NA	NA	NA	NA	NA	NA
NOL4	Dom coding	0.0510823	0.381103	0.112205	1.0296	0.124033	1	609	1	459	0	1173	22	3992	1	250	2	787	3	1442	4	1598	0.0436975	0.0551939	NA	NA	NA	NA	NA	NA
HIBADH	Dom not benign	0.051088	2.85619	0.901938	9.40645	0.131219	1	609	0	460	1	1172	6	4008	2	249	1	788	5	1440	0	1602	0.0803106	0.081771	NA	NA	NA	NA	NA	NA
NFXL1	Dom coding	0.0511523	1.70819	0.976384	2.96992	0.974466	5	605	2	458	11	1162	21	3993	1	250	3	786	12	1433	8	1594	0.0727835	0.903416	NA	NA	NA	NA	NA	NA
AACS	Dom not benign	0.0511559	1.76615	0.965221	3.20932	0.253166	2	608	1	459	12	1161	14	4000	2	249	3	786	9	1436	11	1591	0.0614123	0.134435	NA	NA	NA	NA	NA	NA
TTC31	Dom coding	0.0512086	0.542509	0.270548	1.02436	0.833008	2	608	3	457	3	1170	25	3989	1	250	9	780	8	1437	12	1590	0.0782694	0.653774	NA	NA	NA	NA	NA	NA
ACADM	Dom not benign	0.0512205	0.406093	0.13261	1.05035	0.594027	2	608	1	459	1	1172	12	4002	0	251	3	786	3	1442	9	1593	0.0355823	0.829202	NA	NA	NA	NA	NA	NA
CLIP2	Dom coding	0.0512252	1.63545	0.980944	2.69225	0.250081	5	605	1	459	13	1160	34	3980	2	249	8	781	11	1434	3	1599	0.100778	0.183905	NA	NA	NA	NA	NA	NA
DNAH5	Dom not benign	0.0513293	0.748267	0.554299	1.00173	0.226621	13	597	21	439	28	1145	99	3915	8	243	25	764	24	1421	42	1560	0.256079	0.387884	NA	NA	NA	NA	NA	NA
CEP57	Dom not benign	0.051348	0.327183	0.0797387	0.999159	0.878183	1	609	2	458	2	1171	14	4000	0	251	1	788	1	1444	6	1596	0.0646478	0.717897	NA	NA	NA	NA	NA	NA
ZNF845	Dom coding	0.0513484	0.64966	0.411073	1.00792	0.908241	7	603	11	449	7	1166	35	3979	1	250	4	785	18	1427	28	1574	0.173657	0.99224	NA	NA	NA	NA	NA	NA
RASGRP2	Dom not benign	0.0515126	2.32702	0.959285	5.72191	0.832296	2	608	0	460	4	1169	7	4007	1	250	2	787	7	1438	3	1599	0.0755731	0.923569	NA	NA	NA	NA	NA	NA
GDF11	Dom coding	0.0515328	4.28542	0.78181	28.8415	0.592013	1	609	0	460	3	1170	2	4012	0	251	1	788	1	1444	0	1602	0.0794055	0.449499	NA	NA	NA	NA	NA	NA
HPDL	Dom coding	0.0515757	1.92009	0.936598	3.89382	0.119949	1	609	0	460	4	1169	17	3997	2	249	2	787	11	1434	2	1600	0.0709156	0.0698784	NA	NA	NA	NA	NA	NA
PDLIM2	Dom not benign	0.0516045	1.96108	0.95354	4.03075	0.0202668	0	610	3	457	6	1167	11	4003	1	250	0	789	10	1435	2	1600	0.007389	0.280523	2	1316	3	2368	0.00866581	0.342086
GFM1	Dom LoF	0.0516272	0.231433	0.0247507	1.06469	NA	0	610	1	459	0	1173	6	4008	0	251	0	789	2	1443	6	1596	0.0872349	NA	NA	NA	NA	NA	NA	NA
TRIM25	Dom not benign	0.0516272	0.231433	0.0247507	1.06469	NA	0	610	1	459	1	1172	5	4009	0	251	0	789	1	1444	7	1595	0.0872349	NA	NA	NA	NA	NA	NA	NA
CLPSL1	Dom coding	0.0516605	0.23073	0.0246854	1.06061	0.777918	0	610	1	459	0	1173	5	4009	0	251	1	788	2	1443	6	1596	0.0871284	0.716576	NA	NA	NA	NA	NA	NA
SLA2	Dom coding	0.0516869	2.20722	0.950835	5.01318	0.49428	2	608	0	460	8	1165	10	4004	1	250	5	784	2	1443	1	1601	0.0754595	0.428552	NA	NA	NA	NA	NA	NA
CENPP	Dom not benign	0.0517013	2.93458	0.874172	10.594	0.0867071	3	607	0	460	4	1169	3	4011	1	250	0	789	1	1444	3	1599	0.193344	0.0686328	NA	NA	NA	NA	NA	NA
METTL7A	Dom coding	0.0517464	2.14837	0.958949	4.88791	0.49159	4	606	0	460	4	1169	6	4008	2	249	2	787	7	1438	6	1596	0.144916	0.667253	NA	NA	NA	NA	NA	NA
LETM1	Dom not benign	0.0517742	2.31912	0.956357	5.70074	0.580893	1	609	1	459	3	1170	7	4007	2	249	2	787	8	1437	2	1600	0.0404926	0.551286	NA	NA	NA	NA	NA	NA
NOLC1	Dom coding	0.0518553	1.64127	0.981488	2.71854	0.987957	4	606	2	458	14	1159	28	3986	2	249	5	784	12	1433	8	1594	0.0562075	0.941627	NA	NA	NA	NA	NA	NA
CYP2C19	Dom not benign	0.051909	2.00957	0.973924	4.17262	0.960304	4	606	1	459	5	1168	10	4004	1	250	2	787	10	1435	5	1597	0.0854445	0.932175	NA	NA	NA	NA	NA	NA
EYA2	Dom not benign	0.0519128	2.07085	0.944257	4.51082	0.468927	2	608	1	459	9	1164	10	4004	0	251	2	787	5	1440	4	1598	0.0617124	0.296375	NA	NA	NA	NA	NA	NA
PHF3	Dom coding	0.0519208	0.690908	0.46452	1.01022	0.801969	10	600	9	451	17	1156	74	3940	3	248	16	773	11	1434	23	1579	0.055872	0.669012	NA	NA	NA	NA	NA	NA
MRPL48	Dom coding	0.0519502	3.32134	0.856486	13.8927	NA	1	609	0	460	5	1168	3	4011	0	251	0	789	1	1444	2	1600	0.0835436	NA	NA	NA	NA	NA	NA	NA
TMEM234	Dom coding	0.052036	0	0	1.108	NA	0	610	3	457	0	1173	1	4013	0	251	0	789	0	1445	1	1601	0.514111	NA	NA	NA	NA	NA	NA	NA
TMEM234	Dom not benign	0.052036	0	0	1.108	NA	0	610	3	457	0	1173	1	4013	0	251	0	789	0	1445	1	1601	0.514111	NA	NA	NA	NA	NA	NA	NA
PROX2	Dom coding	0.0520667	0.405967	0.132589	1.04841	NA	0	610	4	456	4	1169	14	4000	0	251	0	789	2	1443	8	1594	0.293883	NA	NA	NA	NA	NA	NA	NA
RPN2	Dom coding	0.0520917	0.514942	0.240921	1.02422	0.458152	1	609	6	454	4	1169	23	3991	1	250	5	784	6	1439	9	1593	0.2601	0.958423	NA	NA	NA	NA	NA	NA
TUT1	Dom coding	0.0521445	1.58806	0.974112	2.57642	0.745857	4	606	3	457	12	1161	21	3993	2	249	7	782	19	1426	13	1589	0.0406427	0.663126	NA	NA	NA	NA	NA	NA
RANGRF	Dom coding	0.0522942	2.82561	0.892969	9.30194	0.763948	1	609	0	460	3	1170	2	4012	2	249	3	786	3	1442	2	1600	0.0817	0.650486	NA	NA	NA	NA	NA	NA
TYK2	Dom coding	0.052295	1.50464	0.980914	2.29063	0.617339	3	607	1	459	19	1154	34	3980	4	247	10	779	18	1427	18	1584	0.0616342	0.437373	NA	NA	NA	NA	NA	NA
ZNF408	Dom coding	0.0523021	1.67461	0.959893	2.8934	0.245643	4	606	0	460	9	1164	25	3989	1	250	5	784	14	1431	6	1596	0.147101	0.332496	NA	NA	NA	NA	NA	NA
KRIT1	Dom coding	0.0523837	0.448003	0.17277	1.03292	0.14805	4	606	2	458	3	1170	15	3999	0	251	4	785	1	1444	10	1592	0.017907	0.218545	NA	NA	NA	NA	NA	NA
NFXL1	Dom not benign	0.0524577	2.07393	0.925596	4.66773	0.830716	1	609	1	459	6	1167	8	4006	1	250	1	788	8	1437	5	1597	0.0418852	0.867356	NA	NA	NA	NA	NA	NA
HSD17B11	Dom not benign	0.0525146	2.91555	0.869376	10.5165	0.191665	3	607	0	460	1	1172	5	4009	1	250	1	788	4	1441	0	1602	0.194586	0.190283	NA	NA	NA	NA	NA	NA
WDHD1	Dom LoF	0.0525499	3.25582	0.966481	12.6792	0.238258	1	609	0	460	2	1171	1	4013	2	249	0	789	5	1440	4	1598	0.0510653	0.142288	NA	NA	NA	NA	NA	NA
TAF5	Dom not benign	0.0527101	2.6525	0.918213	8.32282	NA	2	608	1	459	2	1171	4	4010	0	251	0	789	8	1437	2	1600	0.0590868	NA	NA	NA	NA	NA	NA	NA
ELMO2	Dom not benign	0.0527939	0.143667	0.00321406	1.06487	0.271305	0	610	3	457	0	1173	5	4009	0	251	2	787	1	1444	1	1601	0.446604	0.410662	NA	NA	NA	NA	NA	NA
RELL1	Dom coding	0.0528442	2.28087	0.938602	5.61714	0.861566	2	608	1	459	3	1170	6	4008	2	249	3	786	7	1438	2	1600	0.0624116	0.737533	NA	NA	NA	NA	NA	NA
LIMA1	Dom not benign	0.0528827	0.402234	0.131511	1.03587	0.722248	2	608	3	457	1	1172	17	3997	0	251	2	787	3	1442	5	1597	0.0856728	0.524619	NA	NA	NA	NA	NA	NA
SPATA7	Dom coding	0.0528962	1.68302	0.974685	2.87054	0.347428	3	607	1	459	11	1162	28	3986	5	246	3	786	9	1436	7	1595	0.0628825	0.19708	NA	NA	NA	NA	NA	NA
FAM183A	Dom coding	0.0529104	3.29423	0.850424	13.7674	0.0972188	0	610	1	459	3	1170	4	4010	1	250	0	789	3	1442	0	1602	0.0166574	0.382037	NA	NA	NA	NA	NA	NA
PIP5K1B	Dom not benign	0.0529104	3.29423	0.850424	13.7674	0.316656	1	609	0	460	2	1171	5	4009	1	250	0	789	3	1442	0	1602	0.0847455	0.220373	NA	NA	NA	NA	NA	NA
GRK4	Dom coding	0.0529378	1.76504	0.967798	3.2021	0.956066	6	604	2	458	10	1163	18	3996	1	250	2	787	9	1436	7	1595	0.101393	0.901386	NA	NA	NA	NA	NA	NA
FCRL5	Dom not benign	0.0529464	0.519171	0.248741	1.0187	NA	4	606	5	455	6	1167	21	3993	0	251	0	789	3	1442	15	1587	0.0693944	NA	NA	NA	NA	NA	NA	NA
CCNK	Dom coding	0.0529481	0.221085	0.0235608	1.01674	NA	2	608	1	459	0	1173	8	4006	0	251	0	789	0	1445	5	1597	0.0102633	NA	NA	NA	NA	NA	NA	NA
ABCF2	Dom coding	0.0529587	1.9305	0.947891	3.90145	0.522337	5	605	0	460	7	1166	15	3999	1	250	2	787	6	1439	4	1598	0.183907	0.998468	NA	NA	NA	NA	NA	NA
CAP2	Dom coding	0.0529751	1.85531	0.978571	3.4779	0.279732	2	608	2	458	12	1161	17	3997	0	251	4	785	8	1437	4	1598	0.0275455	0.24185	NA	NA	NA	NA	NA	NA
MBD3L1	Dom coding	0.0530495	2.64091	0.949363	7.76954	NA	0	610	1	459	4	1169	4	4010	0	251	0	789	8	1437	3	1599	0.024026	NA	NA	NA	NA	NA	NA	NA
ST3GAL6	Dom not benign	0.0531405	2.28652	0.925251	5.79298	0.537191	2	608	0	460	3	1170	7	4007	0	251	1	788	9	1436	3	1599	0.112509	0.49179	NA	NA	NA	NA	NA	NA
SLC23A3	Dom coding	0.053172	1.86649	0.969362	3.59279	0.255878	4	606	1	459	4	1169	16	3998	2	249	1	788	13	1432	5	1597	0.0860076	0.146172	NA	NA	NA	NA	NA	NA
TCF25	Dom not benign	0.0531781	0.396169	0.130351	1.01411	0.472466	1	609	0	460	1	1172	11	4003	0	251	4	785	4	1441	11	1591	0.0298721	0.765991	NA	NA	NA	NA	NA	NA
SPRED1	Dom not benign	0.0531791	0.220443	0.0235004	1.01298	0.0772776	0	610	3	457	2	1171	5	4009	0	251	1	788	0	1445	5	1597	0.228346	0.119367	NA	NA	NA	NA	NA	NA
CD46	Dom LoF	0.0532855	0.154092	0.00346103	1.14191	0.247125	0	610	1	459	1	1172	3	4011	0	251	1	788	0	1445	5	1597	0.0985951	0.185096	NA	NA	NA	NA	NA	NA
SDCCAG8	Dom LoF	0.0532855	0.154092	0.00346103	1.14191	NA	1	609	0	460	0	1173	4	4010	0	251	1	788	0	1445	5	1597	0.0145488	NA	NA	NA	NA	NA	NA	NA
DCLK2	Dom coding	0.0534064	0.495651	0.220798	1.03316	0.404144	3	607	5	455	3	1170	15	3999	1	250	1	788	4	1441	13	1589	0.107194	0.243654	NA	NA	NA	NA	NA	NA
ARMC2	Dom coding	0.0534193	1.63726	0.971356	2.75252	0.531218	6	604	2	458	10	1163	22	3992	1	250	0	789	17	1428	13	1589	0.0974857	0.359366	NA	NA	NA	NA	NA	NA
FCHSD1	Dom coding	0.0534488	1.64031	0.974015	2.75531	0.502207	6	604	1	459	7	1166	22	3992	1	250	3	786	20	1425	11	1591	0.132938	0.526688	NA	NA	NA	NA	NA	NA
EIF2B4	Dom not benign	0.0534679	2.4738	0.892394	7.03053	0.883844	1	609	0	460	3	1170	3	4011	2	249	3	786	5	1440	3	1599	0.0793975	0.845866	NA	NA	NA	NA	NA	NA
CNP	Dom not benign	0.0535308	0.304565	0.0554364	1.10206	0.810851	1	609	1	459	1	1172	8	4006	0	251	2	787	1	1444	6	1596	0.0646421	0.781236	NA	NA	NA	NA	NA	NA
EREG	Dom coding	0.053557	0.422397	0.149237	1.04894	0.945748	3	607	4	456	1	1172	11	4003	0	251	1	788	3	1442	8	1594	0.0740342	0.915324	NA	NA	NA	NA	NA	NA
IFIT1	Dom coding	0.0536238	1.92394	0.946764	3.88039	0.219658	3	607	1	459	6	1167	10	4004	1	250	8	781	9	1436	2	1600	0.0903692	0.113565	NA	NA	NA	NA	NA	NA
S100A5	Dom coding	0.0536814	5.28079	0.870758	56.8683	NA	1	609	0	460	1	1172	2	4012	0	251	0	789	4	1441	0	1602	0.0959445	NA	NA	NA	NA	NA	NA	NA
NAB2	Dom not benign	0.0536978	0	0	1.0068	NA	0	610	1	459	0	1173	6	4008	0	251	0	789	0	1445	2	1600	0.10321	NA	NA	NA	NA	NA	NA	NA
G6PC	Dom coding	0.0538336	1.84776	0.958907	3.55923	0.521054	4	606	2	458	9	1164	10	4004	1	250	3	786	9	1436	8	1594	0.0557746	0.338567	NA	NA	NA	NA	NA	NA
LYRM1	Dom coding	0.0538853	2.04525	0.92358	4.52333	0.694387	1	609	1	459	5	1168	11	4003	1	250	1	788	9	1436	3	1599	0.0433445	0.649931	NA	NA	NA	NA	NA	NA
TRAFD1	Dom not benign	0.0538983	2.38999	0.922274	6.10141	0.0921384	2	608	0	460	4	1169	12	4002	2	249	0	789	3	1442	0	1602	0.124324	0.0601353	NA	NA	NA	NA	NA	NA
KIR2DL1	Dom coding	0.0539657	0.366507	0.104432	1.04471	0.582159	2	608	4	456	0	1173	9	4005	1	250	3	786	2	1443	5	1597	0.134597	0.371585	NA	NA	NA	NA	NA	NA
SLA	Dom not benign	0.0540184	0.229332	0.0245274	1.05011	NA	0	610	2	458	1	1172	7	4007	0	251	0	789	1	1444	5	1597	0.14754	NA	NA	NA	NA	NA	NA	NA
ZNF292	Dom coding	0.0540255	1.38369	0.991863	1.92239	0.46117	15	595	7	453	25	1148	60	3954	6	245	7	782	27	1418	28	1574	0.0856707	0.294527	NA	NA	NA	NA	NA	NA
AMT	Dom not benign	0.054059	0.454908	0.176185	1.04376	0.37377	0	610	3	457	2	1171	16	3998	0	251	3	786	6	1439	9	1593	0.197709	0.620131	NA	NA	NA	NA	NA	NA
TRPV6	Dom coding	0.0540605	0.567012	0.303063	1.01088	0.976574	3	607	5	455	5	1168	32	3982	2	249	10	779	7	1438	12	1590	0.0996366	0.958226	NA	NA	NA	NA	NA	NA
CCDC28B	Dom coding	0.054078	0.300412	0.0547391	1.08189	0.534033	1	609	2	458	0	1173	9	4005	1	250	3	786	1	1444	4	1598	0.107874	0.321212	NA	NA	NA	NA	NA	NA
PEA15	Dom coding	0.0541417	0	0	1	NA	0	610	1	459	0	1173	5	4009	0	251	1	788	0	1445	2	1600	0.103462	NA	NA	NA	NA	NA	NA	NA
RGS18	Dom not benign	0.0541417	0	0	1	NA	0	610	1	459	0	1173	5	4009	0	251	1	788	0	1445	2	1600	0.103462	NA	NA	NA	NA	NA	NA	NA
CSN1S1	Dom coding	0.054204	3.79856	0.942927	18.3129	0.320756	2	608	1	459	4	1169	1	4013	0	251	1	788	2	1443	1	1601	0.0255287	0.248311	NA	NA	NA	NA	NA	NA
SUN5	Dom not benign	0.0542265	0.28755	0.0528775	1.02381	0.870621	0	610	1	459	1	1172	8	4006	0	251	2	787	2	1443	7	1595	0.0850172	0.871256	NA	NA	NA	NA	NA	NA
SZT2	Dom LoF	0.0542686	0.227947	0.0243977	1.04221	NA	2	608	0	460	0	1173	6	4008	0	251	2	787	0	1445	6	1596	0.00565211	NA	NA	NA	NA	NA	NA	NA
SLC30A2	Dom not benign	0.0542901	4.59101	0.907779	29.9189	0.242532	2	608	0	460	3	1170	1	4013	0	251	2	787	1	1444	0	1602	0.081704	0.172063	NA	NA	NA	NA	NA	NA
LMOD3	Dom not benign	0.0543356	0.284664	0.0519611	1.02074	0.301933	1	609	3	457	0	1173	13	4001	0	251	1	788	2	1443	2	1600	0.111996	0.173057	NA	NA	NA	NA	NA	NA
CNGA4	Dom not benign	0.0543464	1.91755	0.945579	3.86107	0.641346	1	609	1	459	6	1167	13	4001	3	248	2	787	9	1436	5	1597	0.0461161	0.555595	NA	NA	NA	NA	NA	NA
AHCY	Dom coding	0.0543714	2.05101	0.958902	4.32498	0.159002	0	610	1	459	8	1165	13	4001	3	248	1	788	5	1440	4	1598	0.0306196	0.304423	NA	NA	NA	NA	NA	NA
ACBD3	Dom coding	0.0544076	2.08637	0.941623	4.6636	0.264535	4	606	1	459	5	1168	6	4008	0	251	5	784	8	1437	3	1599	0.0920228	0.144667	NA	NA	NA	NA	NA	NA
ZFAND4	Dom coding	0.0544904	1.61289	0.962579	2.68361	0.16868	7	603	2	458	12	1161	25	3989	4	247	2	787	10	1435	12	1590	0.126202	0.0981111	NA	NA	NA	NA	NA	NA
KIAA0753	Dom not benign	0.0545231	0.52349	0.245978	1.03584	0.386444	3	607	1	459	3	1170	26	3988	0	251	5	784	6	1439	12	1590	0.0289618	0.618558	NA	NA	NA	NA	NA	NA
PTPN4	Dom coding	0.0545299	0.439363	0.169798	1.00875	0.172342	3	607	5	455	0	1173	16	3998	3	248	7	782	2	1443	5	1597	0.110657	0.0807248	NA	NA	NA	NA	NA	NA
PENK	Dom coding	0.054583	2.54997	0.957289	6.90354	0.512643	5	605	0	460	3	1170	7	4007	2	249	2	787	2	1443	1	1601	0.261452	0.811748	NA	NA	NA	NA	NA	NA
FAM159A	Dom not benign	0.0546915	5.2041	0.861286	55.891	0.206027	1	609	0	460	2	1171	0	4014	1	250	0	789	2	1443	2	1600	0.0972086	0.12869	NA	NA	NA	NA	NA	NA
CCDC88C	Dom coding	0.05477	0.696706	0.474049	1.00984	0.907526	9	601	9	451	15	1158	69	3945	0	251	2	787	21	1424	35	1567	0.0615924	0.768703	NA	NA	NA	NA	NA	NA
MMP17	Dom coding	0.0547848	1.65832	0.961571	2.82577	0.810916	1	609	0	460	13	1160	27	3987	1	250	4	785	13	1432	8	1594	0.0714262	0.779242	NA	NA	NA	NA	NA	NA
ADAM2	Dom not benign	0.0547872	2.08406	0.930132	4.74454	0.323728	4	606	0	460	4	1169	8	4006	1	250	0	789	8	1437	6	1596	0.209336	0.386856	NA	NA	NA	NA	NA	NA
EDC3	Dom coding	0.0548096	2.25447	0.910297	5.72237	0.559819	2	608	1	459	3	1170	7	4007	1	250	0	789	8	1437	3	1599	0.0624591	0.382811	NA	NA	NA	NA	NA	NA
SLC8A1	Dom coding	0.0549739	1.79546	0.946154	3.36055	0.376696	8	602	2	458	11	1162	18	3996	2	249	5	784	1	1444	3	1599	0.193494	0.289395	NA	NA	NA	NA	NA	NA
NFX1	Dom coding	0.0550177	1.66795	0.965811	2.8514	0.775083	5	605	3	457	13	1160	25	3989	3	248	3	786	8	1437	7	1595	0.0534421	0.628909	NA	NA	NA	NA	NA	NA
CATSPER3	Dom coding	0.0550762	0.487599	0.211385	1.02718	0.602254	1	609	3	457	4	1169	21	3993	1	250	2	787	4	1441	12	1590	0.129293	0.499876	NA	NA	NA	NA	NA	NA
LYST	Dom coding	0.0552603	0.771347	0.586825	1.00681	0.726536	15	595	19	441	30	1143	140	3874	7	244	24	765	35	1410	43	1559	0.149966	0.750868	NA	NA	NA	NA	NA	NA
IRF2	Dom not benign	0.0552902	0	0	1.1413	NA	0	610	1	459	0	1173	5	4009	0	251	2	787	0	1445	1	1601	0.114108	NA	NA	NA	NA	NA	NA	NA
DPYS	Dom coding	0.0553739	0.415418	0.13635	1.06488	0.0538567	3	607	0	460	2	1171	14	4000	0	251	4	785	1	1444	9	1593	0.00773457	0.450243	NA	NA	NA	NA	NA	NA
PRODH	Dom not benign	0.0553936	0.462761	0.179364	1.06083	0.895789	1	609	1	459	3	1170	17	3997	0	251	1	788	4	1441	12	1590	0.0688224	0.786273	NA	NA	NA	NA	NA	NA
PGM2	Dom not benign	0.0554324	2.26952	0.968305	5.30694	0.365609	1	609	0	460	8	1165	8	4006	1	250	1	788	4	1441	5	1597	0.0536524	0.251663	NA	NA	NA	NA	NA	NA
PAQR5	Dom coding	0.0554455	0.303315	0.0556717	1.0822	0.410003	0	610	1	459	0	1173	10	4004	0	251	2	787	3	1442	5	1597	0.0886894	0.330445	NA	NA	NA	NA	NA	NA
EMC3	Dom not benign	0.0554469	0	0	1.15871	NA	0	610	1	459	0	1173	7	4007	0	251	0	789	0	1445	1	1601	0.11551	NA	NA	NA	NA	NA	NA	NA
TCEB2	Dom coding	0.0554469	0	0	1.15871	NA	0	610	1	459	0	1173	7	4007	0	251	0	789	0	1445	1	1601	0.11551	NA	NA	NA	NA	NA	NA	NA
ZNF225	Dom not benign	0.0555226	0.448688	0.16425	1.05499	0.442002	0	610	2	458	2	1171	23	3991	1	250	5	784	4	1441	5	1597	0.147966	0.525489	NA	NA	NA	NA	NA	NA
TESPA1	Dom not benign	0.0555354	0.37743	0.107536	1.07532	NA	2	608	3	457	2	1171	11	4003	0	251	0	789	1	1444	7	1595	0.0891694	NA	NA	NA	NA	NA	NA	NA
NLRP8	Dom coding	0.0555788	1.53953	0.98279	2.39641	0.351503	5	605	4	456	16	1157	36	3978	0	251	4	785	21	1424	11	1591	0.0325293	0.26778	NA	NA	NA	NA	NA	NA
DDX28	Dom not benign	0.0555994	2.22147	0.942677	5.21895	0.356821	3	607	0	460	5	1168	12	4002	1	250	0	789	5	1440	2	1600	0.115344	0.34519	NA	NA	NA	NA	NA	NA
CD80	Dom not benign	0.0556563	3.24154	0.828276	13.6465	NA	2	608	0	460	3	1170	5	4009	0	251	0	789	2	1443	0	1602	0.141069	NA	NA	NA	NA	NA	NA	NA
PDE8B	Dom coding	0.0556691	1.97232	0.975329	3.98641	0.492439	1	609	1	459	8	1165	12	4002	1	250	0	789	10	1435	7	1595	0.0327733	0.394627	NA	NA	NA	NA	NA	NA
SPRED2	Dom coding	0.0557201	1.89932	0.930268	3.86381	0.217476	1	609	0	460	5	1168	12	4002	0	251	4	785	13	1432	4	1598	0.0762633	0.135755	NA	NA	NA	NA	NA	NA
ZC3H7B	Dom not benign	0.0557201	1.89932	0.930268	3.86381	0.851082	1	609	0	460	6	1167	11	4003	2	249	2	787	10	1435	7	1595	0.0762633	0.823666	NA	NA	NA	NA	NA	NA
AMICA1	Dom coding	0.0557215	2.06301	0.941654	4.53309	0.384447	5	605	0	460	5	1168	9	4005	2	249	2	787	5	1440	5	1597	0.20863	0.639427	NA	NA	NA	NA	NA	NA
PMP22	Dom coding	0.0557367	2.845	0.855995	10.2106	NA	0	610	1	459	3	1170	4	4010	0	251	0	789	6	1439	1	1601	0.037348	NA	NA	NA	NA	NA	NA	NA
SYT17	Dom coding	0.0557741	0.493957	0.214318	1.03957	0.0423824	0	610	3	457	1	1172	25	3989	0	251	2	787	9	1436	8	1594	0.184152	0.0647501	NA	NA	NA	NA	NA	NA
USP44	Dom coding	0.0558502	0.551973	0.285581	1.01668	0.788901	5	605	7	453	3	1170	28	3986	1	250	3	786	7	1438	11	1591	0.0932853	0.594645	NA	NA	NA	NA	NA	NA
ANKRD45	Dom not benign	0.0558573	0.146974	0.00332801	1.06583	0.840031	0	610	1	459	0	1173	5	4009	0	251	1	788	1	1444	4	1598	0.0987644	0.773779	NA	NA	NA	NA	NA	NA
TMED9	Dom not benign	0.0559405	3.07506	0.844538	11.4902	NA	1	609	0	460	5	1168	5	4009	0	251	0	789	1	1444	1	1601	0.0894819	NA	NA	NA	NA	NA	NA	NA
GOLGA1	Dom coding	0.0559928	1.66991	0.966383	2.86215	0.0050507	4	606	9	451	13	1160	23	3991	4	247	2	787	9	1436	3	1599	0.00160528	0.378958	NA	NA	NA	NA	NA	NA
BIN1	Dom coding	0.0560655	1.79676	0.948838	3.36565	0.0129082	0	610	2	458	8	1165	20	3994	3	248	0	789	11	1434	5	1597	0.0216309	0.0593027	NA	NA	NA	NA	NA	NA
RAD18	Dom coding	0.0560777	1.83219	0.96697	3.4467	0.796794	4	606	3	457	9	1164	14	4000	3	248	4	785	7	1438	5	1597	0.0354393	0.868094	NA	NA	NA	NA	NA	NA
ARHGEF39	Dom not benign	0.0560816	0.344511	0.0813723	1.11994	0.663461	0	610	2	458	0	1173	2	4012	0	251	1	788	4	1441	9	1593	0.197132	0.801342	NA	NA	NA	NA	NA	NA
COMMD1	Dom coding	0.0561057	2.5377	0.939113	7.10809	0.0831091	0	610	1	459	6	1167	3	4011	0	251	1	788	6	1439	4	1598	0.0260596	0.200839	NA	NA	NA	NA	NA	NA
IL17RE	Dom coding	0.0561362	0.522209	0.251487	1.01778	0.177425	3	607	4	456	1	1172	24	3990	0	251	5	784	9	1436	10	1592	0.0803291	0.0845878	NA	NA	NA	NA	NA	NA
FN3KRP	Dom coding	0.0561557	2.08379	0.957304	4.55376	0.397425	0	610	1	459	6	1167	8	4006	1	250	2	787	10	1435	5	1597	0.0318984	0.930681	NA	NA	NA	NA	NA	NA
COASY	Dom not benign	0.0562072	2.20687	0.937134	5.18132	0.754639	2	608	1	459	5	1168	10	4004	2	249	1	788	5	1440	2	1600	0.0676631	0.584003	NA	NA	NA	NA	NA	NA
ZNF485	Dom coding	0.056261	0.496182	0.222074	1.02732	0.115604	1	609	6	454	5	1168	15	3999	1	250	2	787	4	1441	13	1589	0.297698	0.2172	NA	NA	NA	NA	NA	NA
XYLT2	Dom coding	0.0562849	1.78524	0.938952	3.35586	0.88249	5	605	1	459	9	1164	20	3994	1	250	2	787	7	1438	4	1598	0.121719	0.952971	NA	NA	NA	NA	NA	NA
GSDMA	Dom not benign	0.0563022	2.49298	0.936361	6.75375	NA	4	606	0	460	4	1169	9	4005	0	251	0	789	4	1441	1	1601	0.181565	NA	NA	NA	NA	NA	NA	NA
PARP6	Dom coding	0.0563027	1.83944	0.958562	3.53536	0.19784	8	602	3	457	4	1169	15	3999	1	250	3	786	11	1434	2	1600	0.0969735	0.102337	NA	NA	NA	NA	NA	NA
ANKFN1	Dom coding	0.0563945	1.65292	0.958429	2.82232	0.116127	3	607	3	457	16	1157	19	3995	2	249	6	783	8	1437	10	1592	0.0309142	0.0931087	NA	NA	NA	NA	NA	NA
ABCC9	Dom not benign	0.056462	1.78921	0.940333	3.37375	0.815471	2	608	0	460	7	1166	13	4001	3	248	6	783	10	1435	7	1595	0.101211	0.969966	NA	NA	NA	NA	NA	NA
LARP1B	Dom coding	0.0564621	0.604059	0.343784	1.0237	0.807742	4	606	3	457	5	1168	36	3978	2	249	7	782	10	1435	19	1583	0.0444724	0.786447	NA	NA	NA	NA	NA	NA
DIAPH3	Dom coding	0.0565565	0.640567	0.393655	1.01603	0.0839163	9	601	4	456	9	1164	41	3973	0	251	16	773	10	1435	21	1581	0.0120441	0.161104	NA	NA	NA	NA	NA	NA
IRF2BPL	Dom coding	0.0565842	0.497838	0.216281	1.04618	0.301014	2	608	0	460	2	1171	21	3993	1	250	4	785	5	1440	13	1589	0.0224593	0.799477	NA	NA	NA	NA	NA	NA
CD69	Dom coding	0.0567516	3.21467	0.822404	13.5219	0.539041	2	608	0	460	3	1170	4	4010	1	250	0	789	1	1444	1	1601	0.142715	0.456667	NA	NA	NA	NA	NA	NA
TAAR8	Dom not benign	0.0567516	3.21467	0.822404	13.5219	0.49087	2	608	0	460	3	1170	4	4010	0	251	1	788	2	1443	0	1602	0.142715	0.43872	NA	NA	NA	NA	NA	NA
LYZ	Dom coding	0.0567879	0.245133	0.026112	1.12785	NA	0	610	2	458	2	1171	7	4007	0	251	0	789	0	1445	5	1597	0.232352	NA	NA	NA	NA	NA	NA	NA
TM6SF1	Dom not benign	0.0568008	0.300933	0.0552613	1.06976	0.068658	2	608	0	460	0	1173	12	4002	0	251	2	787	1	1444	5	1597	0.0101128	0.611004	NA	NA	NA	NA	NA	NA
RUSC2	Dom coding	0.0568417	0.643656	0.391898	1.02602	0.916237	3	607	2	458	9	1164	48	3966	3	248	18	771	11	1434	19	1583	0.0494475	0.953577	NA	NA	NA	NA	NA	NA
ICA1L	Dom coding	0.0570615	2.0721	0.966742	4.41167	0.890592	4	606	1	459	6	1167	11	4003	3	248	3	786	4	1441	3	1599	0.0940572	0.782154	NA	NA	NA	NA	NA	NA
RSPH6A	Dom not benign	0.0571252	0.526527	0.254143	1.02345	0.834865	2	608	2	458	2	1171	22	3992	1	250	4	785	8	1437	15	1587	0.0482919	0.69351	NA	NA	NA	NA	NA	NA
OR4C15	Dom coding	0.0571764	0.493554	0.214211	1.03671	0.0662573	0	610	6	454	6	1167	21	3993	0	251	6	783	4	1441	7	1595	0.394966	0.390625	NA	NA	NA	NA	NA	NA
KRT23	Dom coding	0.0571824	1.81063	0.956093	3.40495	0.15738	3	607	3	457	9	1164	16	3998	0	251	4	785	11	1434	3	1599	0.0260538	0.152612	NA	NA	NA	NA	NA	NA
PIGW	Dom coding	0.0572013	1.90431	0.928243	3.91769	NA	5	605	2	458	8	1165	11	4003	0	251	0	789	7	1438	6	1596	0.0811762	NA	NA	NA	NA	NA	NA	NA
PAXBP1	Dom not benign	0.0572084	0.293606	0.0541639	1.03792	0.18479	0	610	1	459	1	1172	10	4004	1	250	1	788	1	1444	7	1595	0.0892397	0.129664	NA	NA	NA	NA	NA	NA
PCOLCE	Dom coding	0.0574248	1.80544	0.949962	3.41529	0.172742	3	607	1	459	11	1162	11	4003	1	250	3	786	8	1437	10	1592	0.0692224	0.0856102	NA	NA	NA	NA	NA	NA
OR10G9	Dom coding	0.0574414	2.27107	0.908432	5.92878	0.753264	7	603	1	459	2	1171	5	4009	1	250	1	788	5	1440	3	1599	0.293318	0.874276	NA	NA	NA	NA	NA	NA
SEC14L6	Dom coding	0.0575081	0.307723	0.0562407	1.09996	0.467867	0	610	3	457	2	1171	10	4004	0	251	3	786	1	1444	3	1599	0.297454	0.694272	NA	NA	NA	NA	NA	NA
EPG5	Dom not benign	0.0576351	1.47721	0.967157	2.24443	0.243583	7	603	3	457	12	1161	38	3976	1	250	7	782	27	1418	13	1589	0.0928359	0.129534	NA	NA	NA	NA	NA	NA
FSIP1	Dom not benign	0.0577061	2.06185	0.957178	4.4372	0.342432	1	609	0	460	5	1168	12	4002	0	251	2	787	11	1434	3	1599	0.0576604	0.234593	NA	NA	NA	NA	NA	NA
EYA2	Dom coding	0.0577403	1.79664	0.94773	3.38227	0.760026	4	606	3	457	10	1163	15	3999	1	250	3	786	8	1437	5	1597	0.0372541	0.788234	NA	NA	NA	NA	NA	NA
HECTD1	Dom not benign	0.0577652	0.647995	0.396922	1.02897	0.620329	3	607	3	457	8	1165	52	3962	1	250	11	778	15	1430	19	1583	0.0634449	0.418732	NA	NA	NA	NA	NA	NA
ACSM2B	Dom not benign	0.0577675	2.10999	0.894668	4.8985	0.389843	0	610	1	459	7	1166	10	4004	1	250	2	787	5	1440	2	1600	0.0305243	0.928567	NA	NA	NA	NA	NA	NA
EXOC8	Dom not benign	0.0577675	2.10999	0.894668	4.8985	0.466127	1	609	0	460	7	1166	10	4004	0	251	3	786	5	1440	2	1600	0.0822849	0.334226	NA	NA	NA	NA	NA	NA
SLC29A3	Dom not benign	0.0578145	2.04549	0.947703	4.41003	0.537876	1	609	1	459	6	1167	12	4002	0	251	1	788	10	1435	3	1599	0.0485114	0.455071	NA	NA	NA	NA	NA	NA
PTPN22	Dom coding	0.0579302	1.59542	0.956266	2.64836	0.471562	5	605	1	459	6	1167	21	3993	5	246	6	783	18	1427	12	1590	0.111853	0.398824	NA	NA	NA	NA	NA	NA
FZR1	Dom not benign	0.058121	3.63813	0.915447	17.4184	NA	1	609	0	460	2	1171	3	4011	0	251	0	789	5	1440	1	1601	0.0983573	NA	NA	NA	NA	NA	NA	NA
ETV6	Dom not benign	0.0581444	0.242608	0.0258433	1.11112	NA	2	608	1	459	0	1173	11	4003	0	251	0	789	0	1445	3	1599	0.0125772	NA	NA	NA	NA	NA	NA	NA
CCDC84	Dom coding	0.0582216	1.89184	0.93149	3.8393	0.919839	5	605	1	459	6	1167	12	4002	1	250	2	787	8	1437	5	1597	0.13109	0.995757	NA	NA	NA	NA	NA	NA
SCN8A	Dom not benign	0.0582728	0.499187	0.224585	1.02744	0.572077	1	609	1	459	1	1172	15	3999	0	251	5	784	9	1436	15	1587	0.0527434	0.381385	NA	NA	NA	NA	NA	NA
FAM167A	Dom coding	0.0582871	0.421901	0.139322	1.07201	0.729104	0	610	1	459	3	1170	16	3998	0	251	2	787	3	1442	9	1593	0.118985	0.712652	NA	NA	NA	NA	NA	NA
AGAP1	Dom coding	0.0583015	1.56524	0.976898	2.49009	0.776038	3	607	3	457	15	1158	29	3985	3	248	5	784	17	1428	13	1589	0.0357512	0.902037	NA	NA	NA	NA	NA	NA
KIAA1107	Dom coding	0.0583502	1.48588	0.977339	2.24535	0.540408	4	606	2	458	18	1155	44	3970	1	250	0	789	24	1421	18	1584	0.064661	0.339986	NA	NA	NA	NA	NA	NA
RBMS1	Dom coding	0.0583608	2.88386	0.890467	10.224	0.763009	3	607	1	459	3	1170	3	4011	0	251	1	788	4	1441	1	1601	0.0633329	0.576681	NA	NA	NA	NA	NA	NA
TSTD2	Dom not benign	0.0584986	0.36616	0.1054	1.02787	0.617108	1	609	2	458	2	1171	8	4006	0	251	3	786	2	1443	9	1593	0.0739785	0.411279	NA	NA	NA	NA	NA	NA
RNF185	Dom coding	0.0586823	2.70125	0.849367	8.94452	NA	1	609	0	460	5	1168	4	4010	0	251	0	789	3	1442	3	1599	0.0889536	NA	NA	NA	NA	NA	NA	NA
CEP57L1	Dom coding	0.0587575	0.46625	0.190441	1.0346	0.0326706	4	606	1	459	0	1173	13	4001	2	249	4	785	3	1442	13	1589	0.00923646	0.0587175	NA	NA	NA	NA	NA	NA
CD180	Dom coding	0.0587827	0.565049	0.293397	1.0358	0.955	4	606	6	454	4	1169	28	3986	1	250	6	783	7	1438	11	1591	0.135743	0.871474	NA	NA	NA	NA	NA	NA
SMG9	Dom coding	0.0588085	1.91462	0.96017	3.79282	0.669991	3	607	0	460	8	1165	15	3999	1	250	1	788	8	1437	6	1596	0.108293	0.868142	NA	NA	NA	NA	NA	NA
OR1L4	Dom coding	0.0588176	0.476242	0.193992	1.06018	0.155459	1	609	5	455	5	1168	14	4000	0	251	1	788	3	1442	11	1591	0.260199	0.201638	NA	NA	NA	NA	NA	NA
SLC34A2	Dom coding	0.0588774	0.591108	0.321284	1.04017	0.652419	5	605	3	457	5	1168	34	3980	1	250	10	779	7	1438	13	1589	0.0310375	0.846937	NA	NA	NA	NA	NA	NA
DSC1	Dom coding	0.0589201	0.627044	0.374592	1.01956	0.523755	2	608	6	454	6	1167	35	3979	4	247	12	777	13	1432	21	1581	0.162062	0.718589	NA	NA	NA	NA	NA	NA
NCKAP1L	Dom not benign	0.0589731	1.91052	0.958331	3.78391	0.321519	3	607	0	460	9	1164	13	4001	0	251	3	786	8	1437	6	1596	0.108705	0.319707	NA	NA	NA	NA	NA	NA
SLC16A10	Dom coding	0.0590136	0.421239	0.149965	1.03226	0.366633	1	609	6	454	3	1170	12	4002	0	251	3	786	3	1442	6	1596	0.391057	0.647602	NA	NA	NA	NA	NA	NA
OR1B1	Dom coding	0.0590586	0.5003	0.224179	1.03212	0.325724	4	606	6	454	3	1170	22	3992	2	249	3	786	2	1443	8	1594	0.108012	0.179435	NA	NA	NA	NA	NA	NA
ZNF750	Dom not benign	0.0590636	0.373663	0.107763	1.04684	0.484727	0	610	2	458	2	1171	8	4006	0	251	3	786	3	1442	9	1593	0.12961	0.552764	NA	NA	NA	NA	NA	NA
LYST	Dom not benign	0.0591298	0.707142	0.483291	1.01954	0.887655	6	604	8	452	17	1156	72	3942	3	248	11	778	19	1426	33	1569	0.103888	0.807853	NA	NA	NA	NA	NA	NA
MAPKAP1	Dom not benign	0.059143	0.345857	0.0814914	1.12109	0.705633	1	609	4	456	1	1172	4	4010	0	251	3	786	2	1443	5	1597	0.270713	0.682162	NA	NA	NA	NA	NA	NA
PRUNE2	Dom not benign	0.0592467	0.679496	0.446377	1.01698	0.255009	8	602	8	452	8	1165	54	3960	4	247	6	783	18	1427	30	1572	0.0678561	0.131409	NA	NA	NA	NA	NA	NA
KRT32	Dom not benign	0.0592748	2.14818	0.913387	5.0414	0.494098	1	609	1	459	7	1166	8	4006	0	251	2	787	6	1439	3	1599	0.0468378	0.420614	NA	NA	NA	NA	NA	NA
FMOD	Dom coding	0.0593316	2.00779	0.929471	4.33167	0.342916	1	609	2	458	7	1166	8	4006	2	249	2	787	7	1438	5	1597	0.0270223	0.670928	NA	NA	NA	NA	NA	NA
HMSD	Dom coding	0.0594347	0.161255	0.0036319	1.17845	NA	0	610	1	459	1	1172	6	4008	0	251	0	789	0	1445	4	1598	0.174334	NA	NA	NA	NA	NA	NA	NA
TDP1	Dom coding	0.0594529	1.78878	0.954523	3.31723	0.510717	3	607	3	457	10	1163	19	3995	1	250	3	786	9	1436	3	1599	0.0275455	0.613261	NA	NA	NA	NA	NA	NA
KIAA1109	Dom coding	0.0594672	1.29513	0.98211	1.70175	0.707326	20	590	11	449	39	1134	92	3922	6	245	22	767	35	1410	33	1569	0.0966634	0.505957	NA	NA	NA	NA	NA	NA
TMEM38B	Dom coding	0.0595095	0.322752	0.0767283	1.0321	NA	2	608	3	457	1	1172	7	4007	0	251	0	789	1	1444	7	1595	0.0582046	NA	NA	NA	NA	NA	NA	NA
SFTPA1	Dom coding	0.059525	0.229142	0.0247389	1.03061	NA	1	609	0	460	0	1173	9	4005	0	251	0	789	1	1444	6	1596	0.0139608	NA	NA	NA	NA	NA	NA	NA
HAO2	Dom not benign	0.0596793	2.13234	0.901493	5.02588	0.276009	5	605	0	460	4	1169	8	4006	1	250	5	784	4	1441	1	1601	0.241611	0.432409	NA	NA	NA	NA	NA	NA
FAM98B	Dom not benign	0.0597018	0.440127	0.157338	1.07616	0.555972	1	609	0	460	1	1172	10	4004	0	251	2	787	5	1440	13	1589	0.0349762	0.862857	NA	NA	NA	NA	NA	NA
SLC9A1	Dom coding	0.0597201	1.87992	0.93567	3.76441	0.224136	3	607	0	460	5	1168	16	3998	1	250	0	789	11	1434	5	1597	0.150705	0.210199	NA	NA	NA	NA	NA	NA
HAUS1	Dom not benign	0.0597662	2.84533	0.925807	9.24099	0.660372	2	608	0	460	4	1169	4	4010	0	251	1	788	4	1441	2	1600	0.0900127	0.602046	NA	NA	NA	NA	NA	NA
PRRX1	Dom coding	0.0597819	0.145145	0.00328256	1.04741	0.521911	0	610	2	458	1	1172	6	4008	0	251	1	788	0	1445	3	1599	0.177573	0.516956	NA	NA	NA	NA	NA	NA
SMARCD2	Dom coding	0.0598212	2.13536	0.90502	5.02607	NA	3	607	0	460	8	1165	9	4005	0	251	0	789	3	1442	5	1597	0.175131	NA	NA	NA	NA	NA	NA	NA
CXXC5	Dom not benign	0.0598365	0.253116	0.0271158	1.15622	0.786236	0	610	1	459	1	1172	6	4008	0	251	2	787	1	1444	5	1597	0.151425	0.733842	NA	NA	NA	NA	NA	NA
TICRR	Dom not benign	0.0598541	1.60687	0.975475	2.62528	0.509387	2	608	2	458	14	1159	32	3982	0	251	2	787	18	1427	9	1593	0.0385102	0.434939	NA	NA	NA	NA	NA	NA
NEK8	Dom not benign	0.0598841	0.464849	0.189985	1.02983	0.683453	2	608	4	456	3	1170	13	4001	0	251	5	784	4	1441	10	1592	0.133635	0.505806	NA	NA	NA	NA	NA	NA
PCSK7	Dom coding	0.0598859	1.87592	0.927741	3.79204	0.85892	2	608	1	459	4	1169	10	4004	3	248	3	786	11	1434	6	1596	0.0712701	0.696771	NA	NA	NA	NA	NA	NA
KIR2DL1	Dom not benign	0.0598864	0.294561	0.051974	1.13567	0.779697	1	609	4	456	0	1173	2	4012	0	251	2	787	2	1443	4	1598	0.320206	0.717671	NA	NA	NA	NA	NA	NA
PVRL1	Dom not benign	0.0599053	0.457425	0.178736	1.03495	0.119423	2	608	1	459	1	1172	22	3992	2	249	3	786	3	1442	9	1593	0.0321012	0.0752229	NA	NA	NA	NA	NA	NA
EFHD1	Dom coding	0.0599108	2.80834	0.908695	9.16356	NA	3	607	0	460	2	1171	7	4007	0	251	0	789	5	1440	0	1602	0.140192	NA	NA	NA	NA	NA	NA	NA
PLXNA1	Dom coding	0.0599271	1.38875	0.975888	1.96116	0.610187	1	609	0	460	29	1144	67	3947	7	244	12	777	22	1423	23	1579	0.0719307	0.529158	NA	NA	NA	NA	NA	NA
FMNL1	Dom not benign	0.0599402	0.501267	0.218772	1.04579	0.493775	2	608	1	459	4	1169	22	3992	0	251	8	781	4	1441	10	1592	0.0351554	0.467353	NA	NA	NA	NA	NA	NA
HOXC4	Dom coding	0.0599502	0.243177	0.0261947	1.09561	0.231143	1	609	0	460	0	1173	8	4006	0	251	2	787	1	1444	5	1597	0.0242064	0.7042	NA	NA	NA	NA	NA	NA
ZNF550	Dom not benign	0.0600631	2.27983	0.876654	5.84301	0.445104	2	608	0	460	5	1168	11	4003	1	250	0	789	3	1442	1	1601	0.129822	0.375136	NA	NA	NA	NA	NA	NA
ZW10	Dom not benign	0.0600855	2.13461	0.908214	5.00676	0.681861	1	609	1	459	6	1167	7	4007	2	249	2	787	5	1440	4	1598	0.0474691	0.652338	NA	NA	NA	NA	NA	NA
XPNPEP3	Dom not benign	0.0602231	2.39624	0.902668	6.48397	NA	3	607	0	460	2	1171	10	4004	0	251	0	789	7	1438	0	1602	0.133961	NA	NA	NA	NA	NA	NA	NA
ATP6V1F	Dom coding	0.0602468	2.79628	0.908588	9.08455	NA	2	608	2	458	3	1170	5	4009	0	251	0	789	2	1443	0	1602	0.141069	NA	3	1315	0	2371	0.0236635	NA
NDEL1	Dom coding	0.0603354	2.40277	0.909568	6.47339	0.430997	2	608	0	460	5	1168	4	4010	1	250	2	787	4	1441	4	1598	0.13548	0.358273	NA	NA	NA	NA	NA	NA
OXER1	Dom coding	0.0604594	2.0002	0.937008	4.24668	0.331837	1	609	1	459	5	1168	11	4003	1	250	4	785	10	1435	2	1600	0.0509205	0.243745	NA	NA	NA	NA	NA	NA
CXCR4	Dom not benign	0.0605517	4.2586	0.843325	27.8437	NA	1	609	0	460	3	1170	2	4012	0	251	0	789	2	1443	1	1601	0.10667	NA	NA	NA	NA	NA	NA	NA
SAMD3	Dom LoF	0.0605517	4.2586	0.843325	27.8437	NA	1	609	0	460	2	1171	3	4011	0	251	0	789	3	1442	0	1602	0.10667	NA	NA	NA	NA	NA	NA	NA
FAM161B	Dom not benign	0.0605624	0.46382	0.181484	1.0478	0.475267	0	610	2	458	3	1170	20	3994	0	251	5	784	5	1440	8	1594	0.117734	0.582033	NA	NA	NA	NA	NA	NA
DCAF4	Dom coding	0.0605641	1.69109	0.95217	2.96634	0.265953	3	607	3	457	10	1163	24	3990	5	246	3	786	8	1437	5	1597	0.0314416	0.253995	NA	NA	NA	NA	NA	NA
STK40	Dom coding	0.0605823	0.429274	0.154024	1.04359	0.336074	1	609	0	460	2	1171	8	4006	0	251	4	785	4	1441	14	1588	0.0353829	0.431245	NA	NA	NA	NA	NA	NA
ENPP5	Dom not benign	0.0606969	2.54382	0.858227	7.48898	0.64101	1	609	1	459	4	1169	5	4009	3	248	2	787	1	1444	1	1601	0.0397016	0.682943	NA	NA	NA	NA	NA	NA
WDR37	Dom coding	0.0607004	1.86019	0.929508	3.69724	0.880362	4	606	2	458	7	1166	15	3999	1	250	2	787	8	1437	3	1599	0.0623116	0.74292	NA	NA	NA	NA	NA	NA
DYM	Dom not benign	0.0607054	0.389907	0.112237	1.09465	0.909578	1	609	1	459	1	1172	11	4003	0	251	2	787	3	1442	8	1594	0.0765438	0.86087	NA	NA	NA	NA	NA	NA
DPH1	Dom not benign	0.0607134	2.38573	0.899299	6.45126	0.222069	2	608	1	459	6	1167	5	4009	1	250	0	789	3	1442	4	1598	0.0702948	0.1267	NA	NA	NA	NA	NA	NA
CCDC33	Dom coding	0.0607325	1.58991	0.962124	2.61109	0.129848	7	603	4	456	10	1163	29	3985	4	247	1	788	14	1431	9	1593	0.0565655	0.0641656	NA	NA	NA	NA	NA	NA
CYP17A1	Dom not benign	0.0608727	2.14591	0.89108	5.24645	0.745802	2	608	0	460	4	1169	5	4009	0	251	1	788	6	1439	3	1599	0.129855	0.668868	2	1316	3	2368	0.123283	0.752101
CHURC1	Dom coding	0.0610033	2.40759	0.891114	6.74908	NA	0	610	1	459	3	1170	6	4008	0	251	0	789	9	1436	2	1600	0.0291589	NA	NA	NA	NA	NA	NA	NA
CDR2L	Dom LoF	0.0611397	Inf	0.622168	Inf	NA	1	609	0	460	1	1172	0	4014	0	251	0	789	1	1444	0	1602	0.107245	NA	NA	NA	NA	NA	NA	NA
FAM83E	Dom LoF	0.0611397	Inf	0.622168	Inf	NA	1	609	0	460	1	1172	0	4014	0	251	0	789	1	1444	0	1602	0.107245	NA	NA	NA	NA	NA	NA	NA
HIST1H3B	Dom not benign	0.0611397	Inf	0.622168	Inf	NA	1	609	0	460	1	1172	0	4014	0	251	0	789	1	1444	0	1602	0.107245	NA	NA	NA	NA	NA	NA	NA
IFNA6	Dom LoF	0.0611397	Inf	0.622168	Inf	NA	1	609	0	460	1	1172	0	4014	0	251	0	789	1	1444	0	1602	0.107245	NA	NA	NA	NA	NA	NA	NA
KERA	Dom LoF	0.0611397	Inf	0.622168	Inf	NA	1	609	0	460	1	1172	0	4014	0	251	0	789	1	1444	0	1602	0.107245	NA	NA	NA	NA	NA	NA	NA
LYZL6	Dom not benign	0.0611397	Inf	0.622168	Inf	NA	1	609	0	460	1	1172	0	4014	0	251	0	789	1	1444	0	1602	0.107245	NA	NA	NA	NA	NA	NA	NA
LIMA1	Dom coding	0.0611581	0.548448	0.270271	1.0515	0.833643	4	606	6	454	4	1169	24	3990	0	251	4	785	6	1439	10	1592	0.144893	0.662411	NA	NA	NA	NA	NA	NA
FAM57A	Dom coding	0.0612102	2.3956	0.87962	6.75592	0.418602	4	606	0	460	2	1171	5	4009	2	249	1	788	4	1441	3	1599	0.283645	0.509106	NA	NA	NA	NA	NA	NA
EMC3	Dom coding	0.0612973	0.159043	0.00357641	1.15552	NA	1	609	1	459	0	1173	9	4005	0	251	0	789	0	1445	2	1600	0.0378745	NA	NA	NA	NA	NA	NA	NA
EIF4E2	Dom coding	0.0613189	0.15291	0.0034736	1.09388	0.729131	0	610	1	459	0	1173	7	4007	0	251	1	788	1	1444	3	1599	0.107326	0.641482	NA	NA	NA	NA	NA	NA
CEL	Dom coding	0.061442	1.44697	0.976558	2.13524	0.015596	1	609	4	456	15	1158	22	3992	3	248	2	787	24	1421	15	1587	0.000977471	0.557114	10	1308	24	2347	0.0204381	0.0640684
MELK	Dom LoF	0.0615265	4.20932	0.835316	27.4859	0.74246	1	609	0	460	2	1171	2	4012	1	250	0	789	2	1443	1	1601	0.107798	0.602332	NA	NA	NA	NA	NA	NA
ATP6V0A1	Dom coding	0.0615596	0.512954	0.236958	1.03864	0.0600936	1	609	9	451	2	1171	17	3997	1	250	4	785	8	1437	7	1595	0.722753	0.430953	NA	NA	NA	NA	NA	NA
SNRNP40	Dom coding	0.0615604	0.378303	0.109399	1.05423	0.416735	1	609	1	459	0	1173	11	4003	0	251	4	785	4	1441	7	1595	0.0516681	0.260503	NA	NA	NA	NA	NA	NA
TEAD2	Dom LoF	0.0615641	0	0	1.11303	NA	0	610	1	459	0	1173	0	4014	0	251	0	789	0	1445	4	1598	0.126746	NA	NA	NA	NA	NA	NA	NA
OXGR1	Dom not benign	0.0615755	2.37496	0.899919	6.39342	0.749082	2	608	0	460	2	1171	4	4010	2	249	4	785	6	1439	2	1600	0.136706	0.784812	NA	NA	NA	NA	NA	NA
PRR12	Dom not benign	0.0616123	1.67193	0.972688	2.87255	NA	0	610	1	459	9	1164	17	3997	0	251	0	789	23	1422	15	1587	0.032218	NA	NA	NA	NA	NA	NA	NA
PACS2	Dom not benign	0.0617456	1.82161	0.91697	3.56631	0.791492	1	609	1	459	10	1163	15	3999	1	250	3	786	7	1438	5	1597	0.0527455	0.741485	NA	NA	NA	NA	NA	NA
CRISP1	Dom coding	0.0617747	0.429865	0.142193	1.08675	0.485106	2	608	1	459	1	1172	20	3994	1	250	4	785	2	1443	5	1597	0.0445033	0.550808	NA	NA	NA	NA	NA	NA
SLC2A8	Dom not benign	0.0619101	0.428666	0.153908	1.0401	0.886143	1	609	1	459	2	1171	12	4002	0	251	2	787	4	1441	12	1590	0.053688	0.785585	NA	NA	NA	NA	NA	NA
BLK	Dom LoF	0.0620434	0	0	1.31867	NA	0	610	1	459	0	1173	1	4013	0	251	0	789	0	1445	3	1599	0.136462	NA	NA	NA	NA	NA	NA	NA
MECR	Dom not benign	0.062114	2.35867	0.911827	6.14205	0.386775	2	608	0	460	4	1169	9	4005	0	251	1	788	6	1439	1	1601	0.0930116	0.332107	NA	NA	NA	NA	NA	NA
TNIK	Dom coding	0.0622088	0.595757	0.32917	1.03512	0.572131	3	607	1	459	6	1167	37	3977	0	251	2	787	10	1435	20	1582	0.0298494	0.839041	NA	NA	NA	NA	NA	NA
CAMKK2	Dom coding	0.0622184	2.00891	0.919823	4.44817	0.47555	3	607	3	457	3	1170	6	4008	2	249	3	786	10	1435	3	1599	0.0340941	0.711955	NA	NA	NA	NA	NA	NA
CSE1L	Dom not benign	0.062236	0.240828	0.0259441	1.08046	0.571602	1	609	1	459	0	1173	10	4004	0	251	2	787	1	1444	3	1599	0.0451969	0.513318	NA	NA	NA	NA	NA	NA
IL33	Dom not benign	0.062236	0.240828	0.0259441	1.08046	0.571602	1	609	1	459	0	1173	10	4004	0	251	2	787	1	1444	3	1599	0.0451969	0.513318	NA	NA	NA	NA	NA	NA
PCDHB15	Dom coding	0.0623136	1.69339	0.952554	2.98538	0.335359	6	604	0	460	10	1163	21	3993	1	250	4	785	10	1435	8	1594	0.222332	0.812783	NA	NA	NA	NA	NA	NA
SLC22A6	Dom not benign	0.0623268	1.96424	0.910586	4.23405	0.762853	2	608	0	460	6	1167	9	4005	1	250	2	787	8	1437	6	1596	0.119905	0.840856	NA	NA	NA	NA	NA	NA
FAM179B	Dom coding	0.0623685	0.674957	0.434914	1.02819	0.852116	8	602	11	449	8	1165	47	3967	3	248	11	778	16	1429	22	1580	0.159952	0.777545	NA	NA	NA	NA	NA	NA
KCNJ1	Dom coding	0.062386	2.0025	0.914743	4.44395	0.657688	4	606	3	457	4	1169	8	4006	1	250	1	788	9	1436	3	1599	0.0331139	0.747675	NA	NA	NA	NA	NA	NA
INHBC	Dom coding	0.0624903	2.20192	0.940351	5.21876	0.827638	1	609	1	459	5	1168	6	4008	1	250	2	787	8	1437	4	1598	0.0334684	0.896379	NA	NA	NA	NA	NA	NA
KCTD6	Dom coding	0.0625044	4.16307	0.827558	27.1641	0.254237	1	609	0	460	2	1171	1	4013	0	251	2	787	3	1442	0	1602	0.108931	0.168695	NA	NA	NA	NA	NA	NA
AZIN1	Dom coding	0.0625099	2.34913	0.908577	6.11447	0.293871	1	609	1	459	4	1169	8	4006	2	249	0	789	5	1440	2	1600	0.0474569	0.234489	NA	NA	NA	NA	NA	NA
TMEM116	Dom coding	0.0625491	0.431315	0.143259	1.08563	0.770353	0	610	1	459	3	1170	19	3995	0	251	3	786	3	1442	7	1595	0.124898	0.778151	NA	NA	NA	NA	NA	NA
FILIP1	Dom not benign	0.0625736	0.576735	0.301041	1.05042	0.847471	2	608	4	456	5	1168	26	3988	1	250	10	779	8	1437	13	1589	0.122408	0.776757	NA	NA	NA	NA	NA	NA
OLAH	Dom coding	0.0626274	2.09429	0.886165	4.93601	0.530507	3	607	1	459	4	1169	11	4003	1	250	1	788	6	1439	1	1601	0.104967	0.343202	NA	NA	NA	NA	NA	NA
TERF1	Dom coding	0.0626304	0.347101	0.0861904	1.02727	0.138513	0	610	1	459	0	1173	19	3995	1	250	4	785	3	1442	3	1599	0.0921207	0.097682	NA	NA	NA	NA	NA	NA
TMCC2	Dom coding	0.0627125	0.549363	0.266904	1.05865	0.666648	0	610	1	459	3	1170	24	3990	2	249	6	783	8	1437	15	1587	0.108921	0.671221	NA	NA	NA	NA	NA	NA
ZEB2	Dom not benign	0.062718	0.38094	0.109947	1.06194	0.695369	2	608	2	458	1	1172	10	4004	0	251	7	782	2	1443	5	1597	0.0439201	0.627916	NA	NA	NA	NA	NA	NA
SERPINB3	Dom not benign	0.0627589	0.295903	0.054823	1.0343	0.114168	0	610	2	458	3	1170	10	4004	0	251	4	785	0	1445	5	1597	0.145484	0.112021	NA	NA	NA	NA	NA	NA
CYP3A43	Dom coding	0.0627866	1.88859	0.952266	3.73016	0.382508	4	606	4	456	9	1164	10	4004	2	249	4	785	6	1439	4	1598	0.0206679	0.654122	NA	NA	NA	NA	NA	NA
WDR70	Dom not benign	0.0628406	0.343308	0.0814951	1.09568	0.927881	2	608	3	457	1	1172	9	4005	0	251	1	788	1	1444	5	1597	0.101911	0.896816	NA	NA	NA	NA	NA	NA
ZPBP	Dom coding	0.0628559	2.34961	0.926391	5.9321	0.0091708	0	610	3	457	5	1168	7	4007	3	248	2	787	4	1441	0	1602	0.00440868	0.440248	NA	NA	NA	NA	NA	NA
KPNB1	Dom coding	0.0629071	2.33991	0.905378	6.08823	0.809774	1	609	1	459	5	1168	6	4008	1	250	2	787	5	1440	2	1600	0.0477468	0.904167	NA	NA	NA	NA	NA	NA
YME1L1	Dom not benign	0.0629071	2.33991	0.905378	6.08823	0.82616	2	608	0	460	4	1169	7	4007	1	250	2	787	5	1440	2	1600	0.14023	0.915178	NA	NA	NA	NA	NA	NA
CSNK2A3	Dom coding	0.0629094	0.429719	0.153609	1.04519	0.875608	3	607	4	456	2	1171	16	3998	0	251	4	785	2	1443	5	1597	0.0889628	0.759495	NA	NA	NA	NA	NA	NA
DARS	Dom coding	0.0630235	1.75364	0.946637	3.20698	0.490906	2	608	2	458	10	1163	22	3992	1	250	3	786	10	1435	3	1599	0.0357351	0.452268	NA	NA	NA	NA	NA	NA
SALL1	Dom not benign	0.0630292	0.516074	0.233424	1.05371	0.383813	1	609	0	460	4	1169	19	3995	1	250	3	786	5	1440	17	1585	0.0415469	0.450039	NA	NA	NA	NA	NA	NA
POMT1	Dom coding	0.063038	0.590947	0.326601	1.02581	0.341379	2	608	6	454	7	1166	36	3978	0	251	7	782	10	1435	13	1589	0.18815	0.399572	NA	NA	NA	NA	NA	NA
NBAS	Dom not benign	0.0630795	1.41085	0.973156	2.03717	0.825542	7	603	5	455	19	1154	38	3976	4	247	10	779	30	1415	26	1576	0.0503874	0.731454	NA	NA	NA	NA	NA	NA
RBM44	Dom coding	0.0631705	0.507781	0.22877	1.03928	NA	5	605	4	456	5	1168	30	3984	0	251	0	789	1	1444	8	1594	0.0363058	NA	NA	NA	NA	NA	NA	NA
HIVEP1	Dom coding	0.0632474	1.30214	0.980915	1.72237	0.956029	24	586	14	446	30	1143	84	3930	10	241	26	763	33	1412	25	1577	0.0827464	0.852085	NA	NA	NA	NA	NA	NA
PRSS55	Dom coding	0.0632626	0.512511	0.237774	1.03277	0.162498	2	608	4	456	3	1170	15	3999	2	249	2	787	5	1440	16	1586	0.133697	0.0915636	NA	NA	NA	NA	NA	NA
GBAS	Dom not benign	0.0633446	0.235451	0.0255096	1.04916	NA	0	610	1	459	1	1172	10	4004	0	251	0	789	1	1444	5	1597	0.101734	NA	NA	NA	NA	NA	NA	NA
DNAJC2	Dom coding	0.0633927	0.44877	0.160637	1.09251	0.565282	2	608	1	459	1	1172	13	4001	0	251	4	785	4	1441	9	1593	0.0463219	0.659583	NA	NA	NA	NA	NA	NA
SFMBT2	Dom coding	0.0634782	0.584147	0.309182	1.05565	0.951923	2	608	4	456	4	1169	24	3990	1	250	5	784	10	1435	17	1585	0.123709	0.980626	NA	NA	NA	NA	NA	NA
TDRD9	Dom not benign	0.0634886	1.6575	0.933795	2.90664	0.944361	3	607	1	459	11	1162	26	3988	1	250	2	787	11	1434	6	1596	0.099041	0.862179	NA	NA	NA	NA	NA	NA
NBPF3	Dom coding	0.0635521	1.90424	0.959883	3.77687	0.868056	1	609	1	459	6	1167	11	4003	2	249	2	787	12	1433	7	1595	0.0385538	0.887381	NA	NA	NA	NA	NA	NA
PCDHGA9	Dom not benign	0.0635587	1.77739	0.936544	3.39495	NA	7	603	5	455	5	1168	7	4007	0	251	0	789	7	1438	2	1600	0.0276772	NA	6	1312	8	2363	0.0432045	NA
GPR6	Dom not benign	0.063624	0	0	1.20283	NA	0	610	1	459	0	1173	8	4006	0	251	1	788	0	1445	0	1602	0.224096	NA	NA	NA	NA	NA	NA	NA
LRRC25	Dom coding	0.0636545	2.19871	0.880512	5.33349	0.550183	1	609	0	460	8	1165	10	4004	1	250	2	787	1	1444	2	1600	0.093731	0.430219	NA	NA	NA	NA	NA	NA
WTAP	Dom coding	0.0636798	0.351051	0.0828992	1.12778	0.504241	3	607	3	457	1	1172	10	4004	0	251	1	788	0	1445	4	1598	0.0452186	0.586224	NA	NA	NA	NA	NA	NA
FGD5	Dom not benign	0.0637562	0.572115	0.299416	1.03844	0.135776	2	608	3	457	6	1167	37	3977	1	250	0	789	7	1438	15	1587	0.0962656	0.0648923	NA	NA	NA	NA	NA	NA
ABHD14A	Dom not benign	0.0637566	2.70331	0.913176	8.23889	0.742046	2	608	0	460	3	1170	6	4008	1	250	1	788	4	1441	1	1601	0.0949503	0.753149	NA	NA	NA	NA	NA	NA
GFM2	Dom not benign	0.0637865	1.85385	0.928236	3.69914	0.787641	6	604	2	458	7	1166	10	4004	1	250	4	785	7	1438	5	1597	0.125631	0.609172	NA	NA	NA	NA	NA	NA
RLTPR	Dom not benign	0.0638263	0.550941	0.273214	1.04864	0.104118	1	609	3	457	4	1169	26	3988	1	250	0	789	8	1437	16	1586	0.136713	0.0686029	NA	NA	NA	NA	NA	NA
GANC	Dom LoF	0.0638613	3.23671	0.87308	13.2949	NA	2	608	0	460	2	1171	5	4009	0	251	0	789	4	1441	0	1602	0.102624	NA	NA	NA	NA	NA	NA	NA
RNASEH2B	Dom coding	0.0639273	0.385316	0.111677	1.06891	0.850046	1	609	1	459	1	1172	14	4000	0	251	2	787	3	1442	7	1595	0.0542622	0.758917	NA	NA	NA	NA	NA	NA
ZNF189	Dom not benign	0.0639273	0.385316	0.111677	1.06891	0.399928	0	610	2	458	3	1170	12	4002	0	251	2	787	2	1443	8	1594	0.138387	0.446316	NA	NA	NA	NA	NA	NA
NIT1	Dom coding	0.0639473	2.02375	0.950324	4.3238	0.720159	2	608	1	459	5	1168	8	4006	3	248	2	787	8	1437	6	1596	0.0523102	0.532594	NA	NA	NA	NA	NA	NA
CREM	Dom coding	0.0640538	0.447138	0.160166	1.08628	0.730572	1	609	3	457	3	1170	14	4000	0	251	3	786	3	1442	8	1594	0.161726	0.63431	NA	NA	NA	NA	NA	NA
TMEM108	Dom coding	0.0640904	0.505874	0.222265	1.04574	0.429946	0	610	2	458	3	1170	28	3986	2	249	6	783	5	1440	8	1594	0.116942	0.536294	NA	NA	NA	NA	NA	NA
RARA	Dom coding	0.0641546	0.250082	0.0270845	1.11478	0.886158	0	610	1	459	1	1172	9	4005	0	251	2	787	1	1444	4	1598	0.105493	0.882717	NA	NA	NA	NA	NA	NA
TMEM64	Dom coding	0.0641776	0.250887	0.0271585	1.11902	0.216647	1	609	0	460	0	1173	11	4003	0	251	1	788	1	1444	4	1598	0.0267181	0.597615	NA	NA	NA	NA	NA	NA
RGL3	Dom coding	0.0643032	1.57047	0.958571	2.55454	0.330629	1	609	2	458	12	1161	26	3988	1	250	6	783	21	1424	11	1591	0.043093	0.420532	NA	NA	NA	NA	NA	NA
ARNTL2	Dom coding	0.0643276	1.81767	0.915117	3.57792	0.157464	5	605	0	460	6	1167	19	3995	1	250	0	789	8	1437	4	1598	0.272525	0.226515	NA	NA	NA	NA	NA	NA
BCAS1	Dom coding	0.0643336	0.506631	0.229326	1.03229	0.796198	2	608	2	458	3	1170	24	3990	0	251	4	785	6	1439	11	1591	0.0531772	0.64971	NA	NA	NA	NA	NA	NA
KPNA2	Dom not benign	0.0643345	2.65522	0.89274	8.12292	0.451236	3	607	0	460	4	1169	5	4009	0	251	2	787	3	1442	1	1601	0.147844	0.442117	NA	NA	NA	NA	NA	NA
PARK7	Dom not benign	0.0643706	4.08142	0.80019	26.8814	0.545926	2	608	0	460	2	1171	2	4012	1	250	0	789	1	1444	1	1601	0.192212	0.462105	NA	NA	NA	NA	NA	NA
GHRHR	Dom not benign	0.0644016	0.448242	0.17065	1.05555	0.761296	2	608	5	455	1	1172	12	4002	0	251	1	788	5	1440	8	1594	0.208188	0.67854	NA	NA	NA	NA	NA	NA
CNKSR1	Dom not benign	0.0644041	1.93758	0.922912	4.01593	0.720591	2	608	1	459	7	1166	13	4001	3	248	2	787	5	1440	4	1598	0.0781589	0.527605	NA	NA	NA	NA	NA	NA
ZMYND8	Dom not benign	0.0644408	1.81871	0.91754	3.57283	0.994158	3	607	1	459	7	1166	14	4000	2	249	3	786	8	1437	5	1597	0.10534	0.980292	NA	NA	NA	NA	NA	NA
ANKRD44	Dom coding	0.0644785	0.447554	0.17042	1.05365	0.91086	3	607	4	456	1	1172	11	4003	0	251	2	787	4	1441	9	1593	0.0916161	0.805807	NA	NA	NA	NA	NA	NA
CLEC12A	Dom coding	0.0645041	0.342614	0.0819174	1.08309	0.903472	1	609	2	458	1	1172	6	4008	0	251	3	786	2	1443	7	1595	0.0838102	0.751792	NA	NA	NA	NA	NA	NA
LIN54	Dom coding	0.0645221	0.484737	0.199223	1.06479	0.194146	0	610	4	456	3	1170	16	3998	0	251	6	783	6	1439	8	1594	0.285528	0.474544	NA	NA	NA	NA	NA	NA
METTL17	Dom coding	0.0645395	0.530415	0.251732	1.05579	0.261667	3	607	6	454	4	1169	10	4004	1	250	3	786	5	1440	16	1586	0.170769	0.178245	NA	NA	NA	NA	NA	NA
TJAP1	Dom not benign	0.0645544	0.51334	0.232514	1.04522	0.254519	2	608	1	459	2	1171	27	3987	1	250	1	788	6	1439	12	1590	0.0384475	0.186845	NA	NA	NA	NA	NA	NA
DEPDC4	Dom coding	0.0646622	0.377806	0.109826	1.04453	0.389753	1	609	0	460	2	1171	12	4002	0	251	2	787	2	1443	10	1592	0.0354882	0.606473	NA	NA	NA	NA	NA	NA
VCP	Dom coding	0.0646711	3.23974	0.882933	13.2017	0.0455393	0	610	1	459	1	1172	3	4011	3	248	0	789	4	1441	1	1601	0.021642	0.152799	NA	NA	NA	NA	NA	NA
OR9G4	Dom coding	0.0647372	1.7653	0.951268	3.25055	0.781412	3	607	2	458	7	1166	16	3998	4	247	4	785	10	1435	6	1596	0.0500259	0.668076	NA	NA	NA	NA	NA	NA
SNX5	Dom coding	0.0647438	0.44683	0.160655	1.08091	0.233156	1	609	1	459	0	1173	16	3998	0	251	3	786	6	1439	8	1594	0.0576478	0.121418	NA	NA	NA	NA	NA	NA
TMX4	Dom coding	0.064896	2.69939	0.917405	8.18895	0.205128	1	609	0	460	1	1172	4	4010	2	249	4	785	6	1439	0	1602	0.0631708	0.139618	NA	NA	NA	NA	NA	NA
GYLTL1B	Dom not benign	0.0649572	0.529323	0.246019	1.06458	0.260725	0	610	3	457	4	1169	15	3999	1	250	2	787	7	1438	17	1585	0.200804	0.457842	NA	NA	NA	NA	NA	NA
SIRT1	Dom coding	0.0649787	0.526241	0.244367	1.05862	0.4789	3	607	3	457	4	1169	15	3999	0	251	6	783	5	1440	14	1588	0.0676765	0.309388	NA	NA	NA	NA	NA	NA
SV2A	Dom coding	0.0649937	1.71976	0.926727	3.15003	0.472112	5	605	1	459	7	1166	22	3992	3	248	4	785	8	1437	3	1599	0.136702	0.386862	NA	NA	NA	NA	NA	NA
ATRNL1	Dom coding	0.0649979	0.623941	0.364135	1.03525	0.97329	4	606	4	456	6	1167	32	3982	3	248	13	776	10	1435	20	1582	0.0679147	0.929001	NA	NA	NA	NA	NA	NA
PLEKHH2	Dom LoF	0.0650125	0.15085	0.00342281	1.07467	0.270107	0	610	2	458	0	1173	9	4005	0	251	1	788	1	1444	1	1601	0.189716	0.296295	NA	NA	NA	NA	NA	NA
WDR20	Dom not benign	0.0650784	1.98452	0.936841	4.19821	NA	4	606	1	459	8	1165	12	4002	0	251	0	789	6	1439	5	1597	0.107579	NA	NA	NA	NA	NA	NA	NA
CACNA2D4	Dom coding	0.0650824	1.42247	0.9639	2.08933	NA	10	600	3	457	19	1154	48	3966	0	251	0	789	26	1419	22	1580	0.148123	NA	NA	NA	NA	NA	NA	NA
GSS	Dom coding	0.0650985	1.6953	0.957055	2.98703	0.797318	3	607	2	458	11	1162	17	3997	1	250	3	786	13	1432	10	1592	0.0524607	0.673701	NA	NA	NA	NA	NA	NA
TEAD2	Dom not benign	0.0651117	0.418439	0.134775	1.10988	0.25467	0	610	2	458	1	1172	5	4009	1	250	1	788	4	1441	12	1590	0.194899	0.280687	NA	NA	NA	NA	NA	NA
ZYG11A	Dom coding	0.0651723	1.69189	0.956553	2.97244	0.549755	5	605	3	457	11	1162	21	3993	0	251	3	786	12	1433	6	1596	0.0635901	0.387082	NA	NA	NA	NA	NA	NA
BTAF1	Dom not benign	0.0651736	1.96153	0.923005	4.15977	0.813588	5	605	3	457	6	1167	9	4005	3	248	3	786	4	1441	3	1599	0.0519507	0.790922	NA	NA	NA	NA	NA	NA
RTN1	Dom coding	0.06522	0.518073	0.240579	1.04146	0.232036	5	605	3	457	1	1172	19	3995	0	251	7	782	6	1439	10	1592	0.0264519	0.265682	NA	NA	NA	NA	NA	NA
PARD3B	Dom coding	0.0653081	1.47284	0.952481	2.26298	0.76088	7	603	4	456	13	1160	33	3981	3	248	10	779	21	1424	12	1590	0.0804635	0.568981	NA	NA	NA	NA	NA	NA
FAM53B	Dom not benign	0.0653296	0.257813	0.0277155	1.15854	0.0830293	0	610	2	458	0	1173	11	4003	0	251	2	787	2	1443	1	1601	0.250882	0.0986743	NA	NA	NA	NA	NA	NA
FAM3C	Dom not benign	0.0653838	0	0	1.43473	NA	0	610	2	458	0	1173	1	4013	0	251	1	788	0	1445	1	1601	0.533183	NA	NA	NA	NA	NA	NA	NA
ZNF804A	Dom coding	0.0654247	1.47708	0.957797	2.26185	0.248083	6	604	6	454	13	1160	35	3979	8	243	8	781	17	1428	12	1590	0.0350293	0.293152	NA	NA	NA	NA	NA	NA
DACH1	Dom not benign	0.0654543	0.335881	0.0806889	1.05639	0.69793	1	609	1	459	0	1173	7	4007	0	251	2	787	3	1442	8	1594	0.0520908	0.571185	NA	NA	NA	NA	NA	NA
ASB6	Dom coding	0.065521	1.85199	0.938199	3.64405	0.862761	3	607	1	459	5	1168	13	4001	2	249	3	786	11	1434	5	1597	0.0781505	0.703798	NA	NA	NA	NA	NA	NA
CSN2	Dom coding	0.0655859	2.1449	0.938913	4.88661	0.466749	2	608	2	458	5	1168	8	4006	2	249	4	785	6	1439	1	1601	0.0259456	0.543123	NA	NA	NA	NA	NA	NA
NECAB2	Dom not benign	0.0656537	0.445252	0.160205	1.07486	0.0822492	0	610	3	457	5	1168	14	4000	0	251	2	787	2	1443	10	1592	0.243932	0.125803	NA	NA	NA	NA	NA	NA
ZNF75A	Dom coding	0.0656581	1.80577	0.916928	3.51616	0.517272	2	608	2	458	8	1165	15	3999	1	250	4	785	9	1436	3	1599	0.0487588	0.502717	NA	NA	NA	NA	NA	NA
MRI1	Dom coding	0.0656789	1.98467	0.939442	4.18768	0.615183	3	607	1	459	4	1169	12	4002	2	249	2	787	9	1436	3	1599	0.0770405	0.414681	NA	NA	NA	NA	NA	NA
ILDR1	Dom not benign	0.0657294	1.75121	0.94711	3.20826	0.788546	4	606	2	458	11	1162	17	3997	1	250	4	785	8	1437	6	1596	0.0695646	0.602922	NA	NA	NA	NA	NA	NA
MRPL4	Dom not benign	0.0658648	2.65938	0.871231	8.60162	0.305797	0	610	1	459	2	1171	2	4012	2	249	2	787	6	1439	2	1600	0.0281193	0.998304	NA	NA	NA	NA	NA	NA
KIAA1683	Dom not benign	0.0659026	1.6469	0.939575	2.84443	0.800613	2	608	0	460	12	1161	25	3989	3	248	6	783	9	1436	7	1595	0.111643	0.973236	NA	NA	NA	NA	NA	NA
FANCE	Dom not benign	0.0659221	2.04669	0.883928	4.70244	0.905315	1	609	0	460	6	1167	9	4005	1	250	2	787	6	1439	4	1598	0.0932192	0.913826	NA	NA	NA	NA	NA	NA
TRAPPC1	Dom coding	0.0659361	2.65048	0.862808	8.62014	0.696449	2	608	0	460	3	1170	4	4010	0	251	1	788	5	1440	2	1600	0.155353	0.670467	NA	NA	NA	NA	NA	NA
KIAA1377	Dom coding	0.0660664	1.52593	0.961594	2.40973	0.502715	6	604	5	455	11	1162	30	3984	3	248	3	786	21	1424	12	1590	0.0358494	0.481559	NA	NA	NA	NA	NA	NA
CTSF	Dom coding	0.0661296	1.91271	0.911178	3.96563	0.42231	2	608	0	460	8	1165	15	3999	1	250	0	789	6	1439	5	1597	0.126617	0.366761	NA	NA	NA	NA	NA	NA
RSU1	Dom coding	0.0661831	2.10826	0.920984	4.81215	0.472154	3	607	2	458	6	1167	5	4009	2	249	6	783	4	1441	2	1600	0.0407369	0.385455	NA	NA	NA	NA	NA	NA
DROSHA	Dom not benign	0.0662175	0.534937	0.248399	1.07601	0.710406	1	609	4	456	4	1169	20	3994	0	251	1	788	7	1438	13	1589	0.1928	0.888374	NA	NA	NA	NA	NA	NA
AKR1C1	Dom not benign	0.0662559	2.26821	0.895673	5.72438	0.0827502	0	610	2	458	5	1168	6	4008	3	248	2	787	4	1441	2	1600	0.0142957	0.828213	NA	NA	NA	NA	NA	NA
CIAPIN1	Dom not benign	0.0663425	3.13585	0.841188	12.9368	0.307194	3	607	0	460	2	1171	4	4010	0	251	1	788	3	1442	0	1602	0.169549	0.320414	NA	NA	NA	NA	NA	NA
CRYGD	Dom coding	0.0664539	0.390036	0.113388	1.076	0.552091	1	609	1	459	1	1172	15	3999	1	250	2	787	2	1443	7	1595	0.0567779	0.375266	NA	NA	NA	NA	NA	NA
BMP5	Dom not benign	0.0665272	2.09234	0.88634	4.99629	0.379478	3	607	3	457	6	1167	5	4009	1	250	2	787	5	1440	3	1599	0.0301634	0.623761	NA	NA	NA	NA	NA	NA
NDST4	Dom not benign	0.0665352	1.90448	0.913038	3.90927	0.857264	3	607	1	459	7	1166	16	3998	2	249	2	787	5	1440	2	1600	0.080068	0.692381	NA	NA	NA	NA	NA	NA
BEST4	Dom coding	0.066606	1.79827	0.914627	3.49721	0.27247	1	609	1	459	6	1167	19	3995	1	250	1	788	12	1433	3	1599	0.0577665	0.180718	NA	NA	NA	NA	NA	NA
ASH1L	Dom coding	0.066644	0.720334	0.499246	1.02578	0.159653	13	597	7	453	11	1162	82	3932	2	249	13	776	23	1422	28	1574	0.024854	0.24083	NA	NA	NA	NA	NA	NA
HIVEP3	Dom not benign	0.0667055	1.45448	0.968095	2.17415	0.445501	10	600	3	457	10	1163	32	3982	2	249	9	780	17	1428	13	1589	0.541149	0.652037	11	1307	8	2363	0.155918	0.401058
CDCP2	Dom not benign	0.0667056	1.94455	0.917652	4.11413	0.0771514	3	607	3	457	9	1164	7	4007	0	251	4	785	6	1439	4	1598	0.0251664	0.0858358	NA	NA	NA	NA	NA	NA
TRAF6	Dom coding	0.0667059	0.397059	0.115095	1.09878	0.512062	2	608	1	459	1	1172	15	3999	0	251	4	785	2	1443	5	1597	0.030427	0.700674	NA	NA	NA	NA	NA	NA
QSER1	Dom coding	0.0667844	1.53223	0.943404	2.45556	0.406481	12	598	4	456	18	1155	35	3979	3	248	13	776	1	1444	2	1600	0.207835	0.308289	NA	NA	NA	NA	NA	NA
RND1	Dom coding	0.0668459	0.163617	0.003701	1.16662	0.0351613	0	610	2	458	0	1173	8	4006	0	251	3	786	1	1444	0	1602	0.308924	0.0569646	NA	NA	NA	NA	NA	NA
SDC2	Dom not benign	0.0668889	0.231901	0.0240761	1.13583	NA	1	609	3	457	0	1173	3	4011	0	251	0	789	1	1444	4	1598	0.152285	NA	NA	NA	NA	NA	NA	NA
NHLRC2	Dom not benign	0.0669169	2.45116	0.827602	7.2223	0.052086	0	610	1	459	4	1169	6	4008	3	248	0	789	2	1443	2	1600	0.0487366	0.114185	NA	NA	NA	NA	NA	NA
SLIT1	Dom not benign	0.0669742	0.527033	0.239121	1.07021	0.54153	1	609	2	458	3	1170	26	3988	0	251	5	784	7	1438	9	1593	0.11154	0.363454	NA	NA	NA	NA	NA	NA
CAPRIN2	Dom coding	0.066976	1.48064	0.961117	2.26871	0.0982193	14	596	5	455	8	1165	37	3977	7	244	7	782	17	1428	10	1592	0.182665	0.0539017	NA	NA	NA	NA	NA	NA
PLA2G4C	Dom coding	0.0669836	0.55218	0.274489	1.04613	0.847613	4	606	4	456	5	1168	31	3983	1	250	3	786	4	1441	11	1591	0.0660892	0.744749	NA	NA	NA	NA	NA	NA
IKBKB	Dom not benign	0.0670211	2.25387	0.866985	5.89506	0.399561	4	606	0	460	3	1170	6	4008	1	250	4	785	4	1441	1	1601	0.297687	0.529739	NA	NA	NA	NA	NA	NA
XYLB	Dom coding	0.0670221	0.491008	0.202662	1.07268	0.09252	2	608	0	460	3	1170	21	3993	1	250	1	788	3	1442	13	1589	0.0258804	0.174425	NA	NA	NA	NA	NA	NA
EIF2B2	Dom not benign	0.0670318	2.61197	0.910201	7.56533	0.120168	2	608	0	460	6	1167	6	4008	1	250	0	789	1	1444	3	1599	0.0978329	0.0827599	NA	NA	NA	NA	NA	NA
KRT34	Dom coding	0.0671274	0.536671	0.249171	1.07885	0.141111	5	605	2	458	1	1172	22	3992	0	251	5	784	6	1439	10	1592	0.0185498	0.258971	NA	NA	NA	NA	NA	NA
CEACAM4	Dom coding	0.0671302	0.468461	0.178224	1.10363	0.406553	4	606	2	458	1	1172	12	4002	0	251	2	787	3	1442	10	1592	0.0222737	0.896321	NA	NA	NA	NA	NA	NA
MSTN	Dom not benign	0.0671595	3.69556	0.823593	18.6487	NA	1	609	0	460	4	1169	3	4011	0	251	0	789	1	1444	1	1601	0.117302	NA	NA	NA	NA	NA	NA	NA
TTC9C	Dom not benign	0.0671595	3.69556	0.823593	18.6487	NA	1	609	0	460	4	1169	3	4011	0	251	0	789	1	1444	1	1601	0.117302	NA	NA	NA	NA	NA	NA	NA
TUBGCP5	Dom coding	0.0671787	1.61193	0.953147	2.70857	0.046511	6	604	0	460	6	1167	29	3985	2	249	2	787	18	1427	8	1594	0.215712	0.0824926	NA	NA	NA	NA	NA	NA
IL6R	Dom not benign	0.0671898	0.165717	0.0037426	1.18474	NA	0	610	2	458	1	1172	10	4004	0	251	0	789	0	1445	1	1601	0.307905	NA	NA	NA	NA	NA	NA	NA
LAMB4	Dom LoF	0.0672616	0.415274	0.133979	1.09541	NA	2	608	2	458	1	1172	11	4003	0	251	0	789	3	1442	9	1593	0.0731656	NA	NA	NA	NA	NA	NA	NA
ATP6V1B1	Dom not benign	0.0673641	0.494499	0.203902	1.08127	0.779134	2	608	1	459	2	1171	18	3996	1	250	6	783	4	1441	10	1592	0.053642	0.969033	NA	NA	NA	NA	NA	NA
GLRA3	Dom coding	0.0673771	1.89355	0.900505	3.93158	0.17126	1	609	2	458	11	1162	12	4002	0	251	1	788	5	1440	5	1597	0.0322487	0.268612	NA	NA	NA	NA	NA	NA
HIST1H2BG	Dom coding	0.0674993	4.66251	0.745917	51.3965	0.134653	4	606	0	460	1	1172	1	4013	1	250	0	789	0	1445	1	1601	0.568936	0.180895	NA	NA	NA	NA	NA	NA
HIST1H2BG	Dom not benign	0.0674993	4.66251	0.745917	51.3965	0.134653	4	606	0	460	1	1172	1	4013	1	250	0	789	0	1445	1	1601	0.568936	0.180895	NA	NA	NA	NA	NA	NA
UMODL1	Dom not benign	0.0675114	1.43512	0.95629	2.13932	0.103621	4	606	5	455	19	1154	39	3975	7	244	6	783	19	1426	20	1582	0.0328235	0.125288	NA	NA	NA	NA	NA	NA
AMBRA1	Dom not benign	0.0675275	0.577337	0.307471	1.03459	0.133127	0	610	6	454	7	1166	28	3986	1	250	6	783	9	1436	15	1587	0.336856	0.866455	NA	NA	NA	NA	NA	NA
UROD	Dom not benign	0.0676115	2.59085	0.877374	7.89201	0.165164	0	610	1	459	4	1169	5	4009	0	251	1	788	6	1439	1	1601	0.0293597	0.464771	NA	NA	NA	NA	NA	NA
MS4A1	Dom coding	0.0677226	2.58667	0.902246	7.48598	0.59006	2	608	0	460	3	1170	7	4007	2	249	1	788	3	1442	1	1601	0.0998006	0.531647	NA	NA	NA	NA	NA	NA
OSBP2	Dom coding	0.0678009	1.54589	0.951591	2.48802	0.600678	2	608	2	458	13	1160	31	3983	2	249	7	782	18	1427	9	1593	0.0458055	0.524795	NA	NA	NA	NA	NA	NA
RAB4A	Dom coding	0.0679229	0.311881	0.0551972	1.19149	0.782118	1	609	3	457	1	1172	4	4010	0	251	1	788	1	1444	5	1597	0.217525	0.627639	NA	NA	NA	NA	NA	NA
PLCG2	Dom not benign	0.0680502	0.524746	0.238742	1.06182	0.622417	1	609	1	459	3	1170	28	3986	0	251	4	785	7	1438	10	1592	0.0629788	0.427181	NA	NA	NA	NA	NA	NA
HDAC1	Dom not benign	0.0680952	3.65928	0.816593	18.4486	0.457059	1	609	0	460	2	1171	4	4010	1	250	0	789	2	1443	0	1602	0.118296	0.337903	NA	NA	NA	NA	NA	NA
MAP6D1	Dom coding	0.0680952	3.65928	0.816593	18.4486	0.554182	1	609	0	460	3	1170	3	4011	0	251	1	788	2	1443	0	1602	0.118296	0.42928	NA	NA	NA	NA	NA	NA
OSGEP	Dom coding	0.0681468	0.377301	0.0945013	1.1008	0.831178	0	610	1	459	3	1170	24	3990	0	251	2	787	1	1444	2	1600	0.143586	0.851316	NA	NA	NA	NA	NA	NA
USP47	Dom coding	0.0681949	0.612055	0.345989	1.04535	0.180097	7	603	7	453	2	1171	36	3978	3	248	8	781	9	1436	11	1591	0.0770123	0.0871124	NA	NA	NA	NA	NA	NA
CLTC	Dom coding	0.0682401	0.455222	0.163874	1.09652	0.217748	0	610	4	456	3	1170	16	3998	0	251	5	784	4	1441	5	1597	0.328749	0.525624	NA	NA	NA	NA	NA	NA
ZNF560	Dom not benign	0.0682582	1.72278	0.934792	3.14712	0.617104	1	609	1	459	8	1165	18	3996	3	248	2	787	12	1433	8	1594	0.0614123	0.496345	NA	NA	NA	NA	NA	NA
ALDH5A1	Dom coding	0.0682712	1.83388	0.944738	3.52182	0.381313	4	606	2	458	11	1162	15	3999	0	251	4	785	6	1439	4	1598	0.0704087	0.22481	NA	NA	NA	NA	NA	NA
STXBP5L	Dom not benign	0.0683117	0.499074	0.213947	1.06872	0.742726	2	608	3	457	3	1170	14	4000	1	250	3	786	4	1441	13	1589	0.108311	0.540214	NA	NA	NA	NA	NA	NA
MAD1L1	Dom coding	0.0683239	1.51485	0.965454	2.35357	0.544524	4	606	0	460	15	1158	37	3977	5	246	10	779	15	1430	12	1590	0.128991	0.97727	NA	NA	NA	NA	NA	NA
SIRT5	Dom not benign	0.0683554	2.23922	0.864995	5.84077	0.685954	2	608	0	460	5	1168	7	4007	0	251	1	788	5	1440	3	1599	0.145026	0.6815	NA	NA	NA	NA	NA	NA
MAP3K1	Dom coding	0.0683645	1.5045	0.954573	2.35311	0.120592	2	608	5	455	17	1156	31	3983	4	247	5	784	17	1428	14	1588	0.017031	0.645462	NA	NA	NA	NA	NA	NA
BBS12	Dom not benign	0.0683662	0.458064	0.16533	1.10148	0.554923	0	610	1	459	3	1170	14	4000	1	250	3	786	3	1442	11	1591	0.133488	0.499516	NA	NA	NA	NA	NA	NA
CSMD2	Dom not benign	0.0683954	0.624742	0.368685	1.04187	NA	12	598	8	452	0	1173	1	4013	0	251	0	789	15	1430	34	1568	0.0210498	NA	NA	NA	NA	NA	NA	NA
LAIR1	Dom coding	0.0684193	2.00239	0.895742	4.37484	0.770235	1	609	1	459	7	1166	12	4002	2	249	4	785	4	1441	1	1601	0.0558601	0.750045	NA	NA	NA	NA	NA	NA
NFE2L1	Dom coding	0.0685233	1.62864	0.925365	2.83383	0.50342	6	604	1	459	10	1163	25	3989	1	250	5	784	10	1435	5	1597	0.174775	0.536652	NA	NA	NA	NA	NA	NA
SRPR	Dom not benign	0.068617	0.49214	0.210891	1.05352	0.407025	3	607	4	456	3	1170	18	3996	1	250	1	788	3	1442	11	1591	0.0988291	0.233514	NA	NA	NA	NA	NA	NA
IQSEC3	Dom not benign	0.0686599	2.00751	0.939358	4.37045	0.737194	1	609	0	460	4	1169	4	4010	1	250	2	787	13	1432	9	1593	0.0682769	0.642457	NA	NA	NA	NA	NA	NA
ANK3	Dom not benign	0.0687458	0.74638	0.537246	1.02662	0.558189	9	601	11	449	23	1150	81	3933	3	248	18	771	26	1419	44	1558	0.126502	0.402439	NA	NA	NA	NA	NA	NA
SEMA7A	Dom not benign	0.0687836	2.22837	0.854131	5.84579	0.110566	3	607	2	458	2	1171	8	4006	3	248	1	788	4	1441	0	1602	0.0563957	0.0733081	NA	NA	NA	NA	NA	NA
CANT1	Dom not benign	0.0688585	0.454108	0.164119	1.08901	0.423902	0	610	2	458	1	1172	16	3998	1	250	5	784	5	1440	7	1595	0.185497	0.507585	NA	NA	NA	NA	NA	NA
PRX	Dom not benign	0.0688964	0.638729	0.376731	1.05084	0.921307	2	608	3	457	7	1166	36	3978	2	249	6	783	13	1432	24	1578	0.0993833	0.815641	NA	NA	NA	NA	NA	NA
MSLN	Dom coding	0.0689378	1.80581	0.917704	3.5442	0.800049	1	609	0	460	5	1168	13	4001	1	250	2	787	14	1431	7	1595	0.0930265	0.752615	NA	NA	NA	NA	NA	NA
PLAGL2	Dom coding	0.0689816	2.06372	0.894704	4.78509	0.399154	2	608	0	460	2	1171	8	4006	3	248	2	787	8	1437	4	1598	0.138605	0.331547	NA	NA	NA	NA	NA	NA
MRGPRD	Dom coding	0.0689958	0.455679	0.164635	1.09318	0.59784	0	610	2	458	2	1171	17	3997	1	250	3	786	4	1441	8	1594	0.185201	0.776271	NA	NA	NA	NA	NA	NA
MYBPC1	Dom coding	0.0690133	0.654208	0.401397	1.04015	0.860359	3	607	5	455	10	1163	44	3970	1	250	3	786	14	1431	26	1576	0.117474	0.799199	NA	NA	NA	NA	NA	NA
TRPA1	Dom not benign	0.0690322	0.530279	0.241098	1.07304	0.800422	1	609	3	457	5	1168	31	3983	0	251	2	787	5	1440	8	1594	0.151624	0.78679	NA	NA	NA	NA	NA	NA
ZNF77	Dom coding	0.0690344	0.554066	0.280801	1.03719	0.405765	3	607	6	454	2	1171	24	3990	1	250	7	782	9	1436	10	1592	0.168629	0.300378	NA	NA	NA	NA	NA	NA
MGST1	Dom coding	0.0690509	3.03578	0.876839	11.085	0.957652	1	609	0	460	3	1170	4	4010	1	250	1	788	3	1442	1	1601	0.068292	0.980056	NA	NA	NA	NA	NA	NA
PTPMT1	Dom coding	0.0692209	2.99063	0.857036	10.9865	0.666459	2	608	0	460	4	1169	4	4010	0	251	1	788	2	1443	1	1601	0.109117	0.607087	NA	NA	NA	NA	NA	NA
LRRC27	Dom LoF	0.0692513	2.64682	0.832244	9.26713	NA	1	609	0	460	2	1171	3	4011	0	251	0	789	7	1438	3	1599	0.104512	NA	NA	NA	NA	NA	NA	NA
KRT81	Dom not benign	0.0692817	0.314086	0.0560355	1.18627	NA	1	609	1	459	0	1173	5	4009	0	251	0	789	2	1443	7	1595	0.0851536	NA	NA	NA	NA	NA	NA	NA
CRTC3	Dom not benign	0.069284	0.505197	0.216754	1.08075	0.87212	2	608	2	458	2	1171	15	3999	1	250	3	786	5	1440	13	1589	0.0786414	0.764085	NA	NA	NA	NA	NA	NA
LAMB2	Dom coding	0.0692853	1.33723	0.962563	1.84758	0.47868	11	599	4	456	25	1148	71	3943	8	243	11	778	27	1418	26	1576	0.138793	0.394655	NA	NA	NA	NA	NA	NA
FAM47E	Dom not benign	0.069331	2.06996	0.910446	4.70099	0.617325	1	609	0	460	4	1169	10	4004	2	249	1	788	8	1437	4	1598	0.0992821	0.491072	NA	NA	NA	NA	NA	NA
ATP5S	Dom not benign	0.0693352	0.240436	0.0250259	1.17328	0.543581	0	610	3	457	0	1173	2	4012	0	251	1	788	2	1443	4	1598	0.48317	0.781519	NA	NA	NA	NA	NA	NA
IFITM2	Dom coding	0.0693503	0.348536	0.0835359	1.09281	NA	1	609	3	457	2	1171	12	4002	0	251	0	789	1	1444	5	1597	0.20468	NA	NA	NA	NA	NA	NA	NA
NYNRIN	Dom coding	0.0694283	1.40292	0.956574	2.04657	NA	14	596	4	456	20	1153	56	3958	0	251	0	789	22	1423	18	1584	0.250525	NA	NA	NA	NA	NA	NA	NA
ZNF714	Dom not benign	0.069474	2.1492	0.928705	5.06219	0.633259	4	606	1	459	4	1169	7	4007	0	251	2	787	8	1437	3	1599	0.11636	0.449076	NA	NA	NA	NA	NA	NA
BLM	Dom not benign	0.0695341	0.592486	0.315755	1.06007	0.145182	3	607	5	455	3	1170	37	3977	1	250	7	782	10	1435	8	1594	0.162195	0.0784292	NA	NA	NA	NA	NA	NA
PKHD1	Dom LoF	0.0695787	0.426987	0.137669	1.12694	0.258204	2	608	2	458	2	1171	6	4008	1	250	4	785	1	1444	10	1592	0.0739278	0.145573	NA	NA	NA	NA	NA	NA
DYM	Dom coding	0.0696258	0.437496	0.158341	1.04655	0.589795	2	608	1	459	1	1172	17	3997	1	250	5	784	3	1442	8	1594	0.0355933	0.722753	NA	NA	NA	NA	NA	NA
HSPA12A	Dom coding	0.0696765	0.566001	0.287108	1.05849	0.229787	2	608	5	455	4	1169	26	3988	2	249	2	787	7	1438	14	1588	0.179088	0.185828	NA	NA	NA	NA	NA	NA
AFAP1L2	Dom not benign	0.069755	1.87033	0.891936	3.87555	0.227086	0	610	1	459	7	1166	15	3999	0	251	1	788	10	1435	3	1599	0.0418683	0.41485	NA	NA	NA	NA	NA	NA
BRCA2	Dom not benign	0.069771	0.69887	0.464267	1.03224	0.816375	4	606	3	457	12	1161	71	3943	4	247	19	770	18	1427	24	1578	0.0618768	0.7057	NA	NA	NA	NA	NA	NA
LRMP	Dom not benign	0.0698702	2.57018	0.834623	8.37652	0.845042	2	608	1	459	2	1171	3	4011	2	249	1	788	4	1441	2	1600	0.0757879	0.746449	NA	NA	NA	NA	NA	NA
HLTF	Dom not benign	0.0698854	1.818	0.942247	3.46344	0.119542	4	606	2	458	6	1167	21	3993	3	248	2	787	8	1437	1	1601	0.0723306	0.0579592	NA	NA	NA	NA	NA	NA
LAMB1	Dom coding	0.0698904	1.34342	0.968259	1.85467	0.406925	12	598	11	449	28	1145	66	3948	4	247	15	774	29	1416	19	1583	0.0318012	0.531442	NA	NA	NA	NA	NA	NA
FUCA2	Dom not benign	0.0699049	0.41288	0.133927	1.08013	NA	1	609	2	458	3	1170	10	4004	0	251	0	789	2	1443	11	1591	0.0901092	NA	NA	NA	NA	NA	NA	NA
ZC3H14	Dom coding	0.0699212	0.591599	0.315391	1.05775	0.458481	5	605	4	456	6	1167	38	3976	2	249	4	785	4	1441	12	1590	0.0501746	0.348439	NA	NA	NA	NA	NA	NA
EIF2AK4	Dom LoF	0.0699568	4.49149	0.749955	48.2567	NA	1	609	0	460	0	1173	2	4012	0	251	0	789	5	1440	0	1602	0.116259	NA	NA	NA	NA	NA	NA	NA
IL36B	Dom not benign	0.0699568	4.49149	0.749955	48.2567	NA	1	609	0	460	0	1173	2	4012	0	251	0	789	5	1440	0	1602	0.116259	NA	NA	NA	NA	NA	NA	NA
KLRD1	Dom not benign	0.0699645	3.81435	0.909744	22.8228	0.393984	2	608	1	459	1	1172	0	4014	0	251	1	788	6	1439	1	1601	0.0366541	0.301564	NA	NA	NA	NA	NA	NA
TP53AIP1	Dom coding	0.0700252	2.94626	0.83744	10.8914	NA	3	607	0	460	4	1169	5	4009	0	251	0	789	1	1444	1	1601	0.17303	NA	NA	NA	NA	NA	NA	NA
GANC	Dom coding	0.0700948	1.52058	0.936619	2.44419	0.331793	5	605	2	458	13	1160	33	3981	1	250	8	781	16	1429	7	1595	0.097991	0.188701	NA	NA	NA	NA	NA	NA
PCDHA9	Dom coding	0.0701239	0.610875	0.343962	1.04318	0.508359	2	608	1	459	9	1164	37	3977	1	250	5	784	8	1437	22	1580	0.0488658	0.420441	NA	NA	NA	NA	NA	NA
IYD	Dom coding	0.0701593	0.49663	0.213128	1.06046	0.824689	3	607	4	456	4	1169	20	3994	0	251	1	788	3	1442	10	1592	0.101163	0.645099	NA	NA	NA	NA	NA	NA
LHPP	Dom not benign	0.0701989	0.301598	0.0542308	1.12171	0.138363	1	609	1	459	0	1173	4	4010	1	250	1	788	1	1444	8	1594	0.0537303	0.05653	NA	NA	NA	NA	NA	NA
HOXB5	Dom not benign	0.070244	0.149624	0.00331344	1.17077	NA	0	610	1	459	0	1173	0	4014	0	251	0	789	1	1444	6	1596	0.128055	NA	NA	NA	NA	NA	NA	NA
FAM3C	Dom coding	0.0704172	0.29759	0.0531059	1.11454	0.730765	2	608	3	457	0	1173	7	4007	0	251	2	787	1	1444	3	1599	0.114194	0.604642	NA	NA	NA	NA	NA	NA
DUSP5	Dom coding	0.0705007	2.5624	0.82626	8.4038	NA	3	607	1	459	4	1169	4	4010	0	251	0	789	3	1442	2	1600	0.119844	NA	NA	NA	NA	NA	NA	NA
HSPA14	Dom not benign	0.0705007	2.5624	0.82626	8.4038	NA	4	606	0	460	2	1171	6	4008	0	251	0	789	4	1441	1	1601	0.354062	NA	NA	NA	NA	NA	NA	NA
NUP85	Dom not benign	0.0705129	0.493353	0.211867	1.05256	0.493087	2	608	5	455	2	1171	17	3997	2	249	4	785	4	1441	9	1593	0.204481	0.411437	NA	NA	NA	NA	NA	NA
CD5L	Dom coding	0.0705591	0.468741	0.178941	1.09586	0.925642	3	607	5	455	2	1171	18	3996	0	251	1	788	3	1442	5	1597	0.147285	0.795623	NA	NA	NA	NA	NA	NA
WTAP	Dom not benign	0.0705898	0.24879	0.0256422	1.23389	NA	2	608	2	458	0	1173	4	4010	0	251	0	789	0	1445	4	1598	0.04813	NA	NA	NA	NA	NA	NA	NA
RPS27	Dom coding	0.0705988	0.161054	0.0034844	1.32287	NA	1	609	2	458	0	1173	2	4012	0	251	0	789	0	1445	3	1599	0.147828	NA	NA	NA	NA	NA	NA	NA
TMEM192	Dom not benign	0.0706217	0.311425	0.0556095	1.16979	NA	0	610	3	457	1	1172	6	4008	0	251	0	789	2	1443	5	1597	0.38544	NA	NA	NA	NA	NA	NA	NA
SLC22A4	Dom not benign	0.0706325	2.21341	0.9075	5.29823	0.748446	1	609	0	460	6	1167	10	4004	1	250	3	786	4	1441	1	1601	0.0700095	0.659288	NA	NA	NA	NA	NA	NA
TLR6	Dom coding	0.0706398	0.534368	0.249908	1.06372	0.640043	3	607	2	458	4	1169	23	3991	0	251	5	784	5	1440	12	1590	0.0541992	0.625737	NA	NA	NA	NA	NA	NA
SIRT7	Dom not benign	0.0706469	3.559	0.784541	18.0864	0.577987	2	608	0	460	3	1170	3	4011	0	251	1	788	1	1444	0	1602	0.207803	0.515672	NA	NA	NA	NA	NA	NA
ZNF479	Dom not benign	0.0706469	3.559	0.784541	18.0864	0.577987	2	608	0	460	3	1170	3	4011	0	251	1	788	1	1444	0	1602	0.207803	0.515672	NA	NA	NA	NA	NA	NA
ZNF831	Dom coding	0.0706723	1.4277	0.958502	2.10986	0.265564	4	606	2	458	21	1152	48	3966	1	250	12	777	23	1422	14	1588	0.0786728	0.138252	NA	NA	NA	NA	NA	NA
KIFC3	Dom coding	0.0707636	0.56473	0.287304	1.05286	0.831726	1	609	2	458	5	1168	24	3990	0	251	3	786	9	1436	18	1584	0.0877877	0.690585	NA	NA	NA	NA	NA	NA
SLC44A2	Dom coding	0.07079	1.69025	0.92235	3.06055	0.497744	5	605	1	459	9	1164	20	3994	1	250	6	783	9	1436	4	1598	0.146409	0.417544	NA	NA	NA	NA	NA	NA
RAD51C	Dom coding	0.0708177	1.89024	0.901039	3.94588	0.218187	5	605	0	460	5	1168	14	4000	0	251	2	787	8	1437	3	1599	0.240353	0.345043	NA	NA	NA	NA	NA	NA
ALDH1B1	Dom LoF	0.0708914	7.26081	0.640686	385.745	NA	1	609	0	460	1	1172	1	4013	0	251	0	789	2	1443	0	1602	0.115686	NA	NA	NA	NA	NA	NA	NA
DDX55	Dom LoF	0.0708914	7.26081	0.640686	385.745	NA	1	609	0	460	1	1172	1	4013	0	251	0	789	2	1443	0	1602	0.115686	NA	NA	NA	NA	NA	NA	NA
DNAL4	Dom coding	0.0708914	7.26081	0.640686	385.745	NA	1	609	0	460	1	1172	1	4013	0	251	0	789	2	1443	0	1602	0.115686	NA	NA	NA	NA	NA	NA	NA
FANCL	Dom LoF	0.0708914	7.26081	0.640686	385.745	NA	0	610	1	459	2	1171	0	4014	0	251	0	789	2	1443	0	1602	0.0114897	NA	NA	NA	NA	NA	NA	NA
FLT1	Dom LoF	0.0708914	7.26081	0.640686	385.745	NA	1	609	0	460	1	1172	1	4013	0	251	0	789	2	1443	0	1602	0.115686	NA	NA	NA	NA	NA	NA	NA
JDP2	Dom not benign	0.0708914	7.26081	0.640686	385.745	NA	1	609	0	460	1	1172	1	4013	0	251	0	789	2	1443	0	1602	0.115686	NA	NA	NA	NA	NA	NA	NA
RAB23	Dom not benign	0.0708914	7.26081	0.640686	385.745	NA	1	609	0	460	1	1172	1	4013	0	251	0	789	2	1443	0	1602	0.115686	NA	NA	NA	NA	NA	NA	NA
OR5K4	Dom coding	0.0709396	0.455887	0.175337	1.05789	0.307683	0	610	3	457	1	1172	13	4001	0	251	2	787	7	1438	10	1592	0.188798	0.503845	NA	NA	NA	NA	NA	NA
MKRN1	Dom not benign	0.0710204	2.49772	0.872206	7.23247	0.629478	1	609	0	460	4	1169	7	4007	1	250	0	789	4	1441	2	1600	0.109395	0.489564	NA	NA	NA	NA	NA	NA
LMOD3	Dom coding	0.0711266	0.542547	0.253322	1.08188	0.727764	3	607	3	457	3	1170	28	3986	0	251	2	787	6	1439	9	1593	0.0746615	0.565318	NA	NA	NA	NA	NA	NA
STAT2	Dom not benign	0.0712185	0.349321	0.0842692	1.08642	NA	0	610	2	458	1	1172	12	4002	0	251	0	789	3	1442	6	1596	0.160231	NA	NA	NA	NA	NA	NA	NA
CD209	Dom coding	0.0712351	0.573523	0.291004	1.07154	0.905953	4	606	4	456	5	1168	26	3988	1	250	5	784	5	1440	13	1589	0.0714673	0.82524	NA	NA	NA	NA	NA	NA
DCAF8	Dom not benign	0.0712386	3.02231	0.820799	12.3849	NA	1	609	0	460	2	1171	4	4010	0	251	0	789	5	1440	1	1601	0.113587	NA	NA	NA	NA	NA	NA	NA
MTIF3	Dom not benign	0.0712386	3.02231	0.820799	12.3849	NA	0	610	1	459	3	1170	3	4011	0	251	0	789	5	1440	1	1601	0.0256525	NA	NA	NA	NA	NA	NA	NA
ZNF420	Dom not benign	0.0712545	0.461263	0.167087	1.10226	0.263972	2	608	0	460	2	1171	20	3994	0	251	3	786	3	1442	8	1594	0.0249196	0.817758	NA	NA	NA	NA	NA	NA
RRP8	Dom not benign	0.0714016	0.411147	0.119848	1.12791	0.523172	0	610	2	458	3	1170	15	3999	0	251	4	785	2	1443	5	1597	0.205175	0.635988	NA	NA	NA	NA	NA	NA
KPNA2	Dom coding	0.0714108	1.93697	0.928648	4.03119	0.0980298	5	605	5	455	9	1164	10	4004	0	251	3	786	5	1440	1	1601	0.0153137	0.212852	NA	NA	NA	NA	NA	NA
CCIN	Dom not benign	0.0715022	0.347745	0.0839365	1.08059	0.662978	0	610	2	458	1	1172	10	4004	0	251	2	787	3	1442	6	1596	0.160116	0.796253	NA	NA	NA	NA	NA	NA
INSL5	Dom coding	0.0715329	2.48557	0.868442	7.19364	0.318371	0	610	1	459	5	1168	5	4009	1	250	1	788	4	1441	2	1600	0.0319841	0.923621	NA	NA	NA	NA	NA	NA
RNASEH2A	Dom not benign	0.0715329	2.48557	0.868442	7.19364	0.474138	1	609	0	460	4	1169	6	4008	0	251	2	787	5	1440	1	1601	0.109916	0.344856	NA	NA	NA	NA	NA	NA
TNNT2	Dom not benign	0.0716239	0.367199	0.0883989	1.14744	0.484334	1	609	0	460	1	1172	9	4005	0	251	2	787	2	1443	8	1594	0.0371059	0.880206	NA	NA	NA	NA	NA	NA
MS4A8	Dom coding	0.0717429	0.436663	0.152778	1.10262	0.954654	3	607	4	456	1	1172	7	4007	0	251	1	788	3	1442	9	1593	0.101082	0.915456	NA	NA	NA	NA	NA	NA
DLEC1	Dom not benign	0.0717675	1.47978	0.940205	2.31283	0.977366	9	601	4	456	14	1159	35	3979	2	249	5	784	16	1429	11	1591	0.138074	0.934296	NA	NA	NA	NA	NA	NA
UBA2	Dom coding	0.0717892	0.409799	0.133075	1.06879	0.918958	1	609	3	457	2	1171	12	4002	0	251	1	788	3	1442	8	1594	0.134182	0.88365	NA	NA	NA	NA	NA	NA
MTSS1L	Dom not benign	0.0718158	2.16963	0.872685	5.33301	0.295731	1	609	0	460	5	1168	10	4004	2	249	0	789	4	1441	3	1599	0.104967	0.185545	NA	NA	NA	NA	NA	NA
TRPS1	Dom not benign	0.0719123	0.560124	0.285274	1.04252	0.433012	3	607	1	459	2	1171	24	3990	1	250	7	782	9	1436	16	1586	0.0309379	0.636178	NA	NA	NA	NA	NA	NA
NT5C1A	Dom coding	0.072014	2.02947	0.903935	4.5257	0.685217	1	609	0	460	5	1168	9	4005	1	250	4	785	8	1437	3	1599	0.102609	0.580658	NA	NA	NA	NA	NA	NA
FAM53B	Dom coding	0.0720301	0.408389	0.119124	1.11745	0.401756	0	610	3	457	3	1170	17	3997	0	251	4	785	2	1443	3	1599	0.285945	0.657731	NA	NA	NA	NA	NA	NA
SPP2	Dom not benign	0.0720469	2.47384	0.864756	7.15689	0.337725	1	609	0	460	5	1168	4	4010	0	251	3	786	4	1441	2	1600	0.110439	0.214075	NA	NA	NA	NA	NA	NA
LENG8	Dom coding	0.0720507	0.585195	0.309494	1.04756	0.321723	1	609	3	457	7	1166	46	3968	0	251	6	783	8	1437	8	1594	0.143919	0.249592	NA	NA	NA	NA	NA	NA
TFIP11	Dom coding	0.0721074	1.62461	0.931518	2.80676	0.563615	2	608	1	459	11	1162	22	3992	3	248	2	787	12	1433	11	1591	0.0865031	0.362329	NA	NA	NA	NA	NA	NA
HRC	Dom not benign	0.0721203	0.492542	0.204492	1.06536	0.358562	0	610	4	456	4	1169	25	3989	1	250	4	785	4	1441	6	1596	0.301073	0.918792	NA	NA	NA	NA	NA	NA
GPR156	Dom not benign	0.0723402	1.76792	0.916133	3.37017	0.204347	6	604	0	460	9	1164	16	3998	2	249	4	785	4	1441	6	1596	0.286939	0.447323	NA	NA	NA	NA	NA	NA
F5	Dom LoF	0.0723634	0.166477	0.0038176	1.1548	NA	0	610	1	459	0	1173	12	4002	0	251	0	789	1	1444	1	1601	0.124859	NA	NA	NA	NA	NA	NA	NA
LENG8	Dom not benign	0.072418	0.53527	0.244814	1.07499	0.293022	1	609	1	459	3	1170	34	3980	0	251	4	785	7	1438	7	1595	0.0901553	0.160552	NA	NA	NA	NA	NA	NA
PAMR1	Dom not benign	0.0724268	1.47713	0.941565	2.29954	0.161693	4	606	4	456	17	1156	23	3991	2	249	3	786	10	1435	8	1594	0.00625067	0.574001	7	1311	17	2354	0.0441696	0.143314
LONRF2	Dom coding	0.0724351	1.87561	0.889468	3.95332	0.875852	2	608	1	459	4	1169	10	4004	2	249	2	787	10	1435	5	1597	0.0857933	0.722664	NA	NA	NA	NA	NA	NA
KCNIP2	Dom not benign	0.0725216	0.165105	0.00378935	1.14363	0.762411	0	610	1	459	1	1172	9	4005	0	251	2	787	0	1445	2	1600	0.124477	0.676034	NA	NA	NA	NA	NA	NA
RSAD1	Dom LoF	0.0725216	0.165105	0.00378935	1.14363	0.762411	0	610	1	459	1	1172	9	4005	0	251	2	787	0	1445	2	1600	0.124477	0.676034	NA	NA	NA	NA	NA	NA
NOLC1	Dom not benign	0.0725786	1.64197	0.947864	2.81242	0.80889	2	608	1	459	13	1160	24	3990	1	250	5	784	12	1433	8	1594	0.0656339	0.618108	NA	NA	NA	NA	NA	NA
RPL14	Dom not benign	0.0726295	1.94936	0.881179	4.20172	0.892496	1	609	0	460	8	1165	16	3998	1	250	1	788	4	1441	2	1600	0.102211	0.897552	NA	NA	NA	NA	NA	NA
TRIM13	Dom coding	0.0726594	0.464857	0.168182	1.11051	0.737122	2	608	2	458	3	1170	20	3994	1	250	4	785	1	1444	6	1596	0.0803222	0.602723	NA	NA	NA	NA	NA	NA
SETD1A	Dom coding	0.0726691	1.42127	0.952315	2.11027	0.284201	10	600	3	457	20	1153	37	3977	2	249	5	784	20	1425	24	1578	0.166272	0.230983	NA	NA	NA	NA	NA	NA
CGN	Dom coding	0.0726829	0.702171	0.468905	1.03227	0.939098	4	606	4	456	15	1158	81	3933	3	248	10	779	17	1428	25	1577	0.0783349	0.820358	NA	NA	NA	NA	NA	NA
CCDC88B	Dom not benign	0.0727054	1.64094	0.939981	2.84775	0.902288	3	607	1	459	9	1164	19	3995	1	250	4	785	16	1429	10	1592	0.0865446	0.782098	NA	NA	NA	NA	NA	NA
CD2AP	Dom coding	0.0727971	0.566374	0.288312	1.05374	0.370843	3	607	5	455	7	1166	23	3991	1	250	9	780	4	1441	13	1589	0.136148	0.231762	NA	NA	NA	NA	NA	NA
TRPC3	Dom not benign	0.0728107	0.365437	0.0880332	1.13804	0.681074	1	609	1	459	2	1171	11	4003	0	251	1	788	1	1444	7	1595	0.061405	0.532954	NA	NA	NA	NA	NA	NA
RASAL1	Dom coding	0.0728398	0.584909	0.313437	1.03955	0.704764	2	608	3	457	5	1168	39	3975	2	249	5	784	8	1437	13	1589	0.0842194	0.507266	NA	NA	NA	NA	NA	NA
ESR2	Dom not benign	0.0728692	1.78609	0.912824	3.49416	0.725744	4	606	2	458	6	1167	9	4005	3	248	3	786	9	1436	8	1594	0.0769897	0.533618	NA	NA	NA	NA	NA	NA
FARP2	Dom LoF	0.0728866	0.366288	0.0882118	1.14121	NA	0	610	2	458	0	1173	14	4000	0	251	0	789	4	1441	4	1598	0.233468	NA	NA	NA	NA	NA	NA	NA
RILPL2	Dom coding	0.0729253	2.47115	0.830716	7.57205	0.898818	2	608	1	459	3	1170	4	4010	1	250	2	787	4	1441	1	1601	0.0803106	0.820359	NA	NA	NA	NA	NA	NA
GTF3C4	Dom coding	0.0729601	1.68401	0.916003	3.07392	0.799816	7	603	2	458	8	1165	15	3999	3	248	5	784	7	1438	7	1595	0.180344	0.736998	NA	NA	NA	NA	NA	NA
KRT26	Dom not benign	0.0729632	0.408524	0.11982	1.11111	0.293598	1	609	0	460	3	1170	16	3998	0	251	4	785	1	1444	7	1595	0.0416619	0.381178	NA	NA	NA	NA	NA	NA
STEAP1	Dom coding	0.0729884	2.14729	0.860563	5.29414	0.0909312	1	609	1	459	4	1169	12	4002	1	250	0	789	6	1439	0	1602	0.056462	0.0579721	NA	NA	NA	NA	NA	NA
OR1S1	Dom coding	0.0730543	0.49805	0.214762	1.05691	0.874873	2	608	3	457	3	1170	19	3995	0	251	4	785	5	1440	10	1592	0.0842771	0.707061	NA	NA	NA	NA	NA	NA
ZNF212	Dom coding	0.0730739	1.79362	0.93828	3.38217	0.370767	2	608	1	459	11	1162	14	4000	3	248	5	784	5	1440	7	1595	0.0631415	0.215426	NA	NA	NA	NA	NA	NA
SLC26A9	Dom coding	0.0731609	1.52183	0.941352	2.44299	0.313258	5	605	3	457	9	1164	30	3984	5	246	4	785	18	1427	11	1591	0.075718	0.177616	NA	NA	NA	NA	NA	NA
RANBP2	Dom not benign	0.0732245	0.572393	0.286961	1.07308	0.0261921	3	607	0	460	7	1166	29	3985	2	249	7	782	2	1443	16	1586	0.0317736	0.0707769	NA	NA	NA	NA	NA	NA
FST	Dom coding	0.0732815	2.83965	0.853372	9.60099	NA	2	608	0	460	4	1169	7	4007	0	251	0	789	2	1443	0	1602	0.112258	NA	NA	NA	NA	NA	NA	NA
NACA	Dom not benign	0.0732905	1.69721	0.940029	3.01859	NA	2	608	0	460	11	1162	30	3984	0	251	0	789	11	1434	4	1598	0.0954475	NA	NA	NA	NA	NA	NA	NA
TRIM16	Dom coding	0.0733287	0.582118	0.300541	1.07589	0.697543	4	606	4	456	2	1171	24	3990	1	250	4	785	9	1436	14	1588	0.0739788	0.519137	NA	NA	NA	NA	NA	NA
GPNMB	Dom not benign	0.0733345	1.73449	0.903641	3.26912	0.705979	1	609	1	459	9	1164	18	3996	2	249	6	783	8	1437	3	1599	0.0644147	0.605408	NA	NA	NA	NA	NA	NA
COX7A2	Dom not benign	0.0733833	0.163447	0.00359011	1.30109	NA	0	610	1	459	0	1173	0	4014	0	251	1	788	1	1444	5	1597	0.137178	NA	NA	NA	NA	NA	NA	NA
ZNF317	Dom coding	0.0734013	1.69072	0.92537	3.06351	0.729895	4	606	2	458	11	1162	19	3995	0	251	2	787	10	1435	7	1595	0.0790802	0.529389	NA	NA	NA	NA	NA	NA
IP6K2	Dom not benign	0.0734293	2.28789	0.908419	5.86252	0.12045	0	610	1	459	4	1169	6	4008	2	249	0	789	7	1438	4	1598	0.0380588	0.261893	NA	NA	NA	NA	NA	NA
IL18RAP	Dom coding	0.0735099	0.552474	0.264644	1.08481	0.441571	4	606	2	458	2	1171	22	3992	0	251	3	786	7	1438	13	1589	0.0362121	0.5898	NA	NA	NA	NA	NA	NA
RP1	Dom not benign	0.0735683	0.563941	0.283139	1.05524	0.90961	1	609	2	458	5	1168	31	3983	1	250	9	780	7	1438	11	1591	0.0911014	0.812393	NA	NA	NA	NA	NA	NA
TRAPPC13	Dom coding	0.0736286	0.423296	0.137336	1.10328	NA	2	608	3	457	3	1170	15	3999	0	251	0	789	1	1444	7	1595	0.12028	NA	NA	NA	NA	NA	NA	NA
MRPL10	Dom coding	0.0736661	2.4309	0.845967	7.05823	0.346588	2	608	0	460	4	1169	5	4009	0	251	3	786	4	1441	1	1601	0.168866	0.271928	NA	NA	NA	NA	NA	NA
L3MBTL2	Dom LoF	0.073718	7.08438	0.629703	374.629	0.412339	1	609	0	460	1	1172	0	4014	1	250	0	789	1	1444	1	1601	0.120056	0.304574	NA	NA	NA	NA	NA	NA
MMP10	Dom LoF	0.073718	7.08438	0.629703	374.629	0.30149	1	609	0	460	1	1172	0	4014	0	251	1	788	2	1443	0	1602	0.120056	0.216172	NA	NA	NA	NA	NA	NA
MRPS31	Dom LoF	0.073718	7.08438	0.629703	374.629	0.319136	1	609	0	460	0	1173	1	4013	1	250	0	789	2	1443	0	1602	0.120056	0.238388	NA	NA	NA	NA	NA	NA
SCTR	Dom LoF	0.073718	7.08438	0.629703	374.629	0.30149	1	609	0	460	1	1172	0	4014	0	251	1	788	2	1443	0	1602	0.120056	0.216172	NA	NA	NA	NA	NA	NA
TIAM1	Dom LoF	0.073718	7.08438	0.629703	374.629	0.319136	1	609	0	460	0	1173	1	4013	1	250	0	789	2	1443	0	1602	0.120056	0.238388	NA	NA	NA	NA	NA	NA
TNFSF11	Dom coding	0.0737513	2.96372	0.784965	12.3544	0.926122	4	606	1	459	2	1171	3	4011	1	250	1	788	1	1444	0	1602	0.208998	0.808773	NA	NA	NA	NA	NA	NA
BTG1	Dom coding	0.0737558	8.15864	0.814917	415.598	NA	2	608	0	460	1	1172	1	4013	0	251	0	789	2	1443	0	1602	0.115686	NA	NA	NA	NA	NA	NA	NA
RNASEH2A	Dom coding	0.0738829	1.99677	0.896995	4.39223	0.474171	1	609	1	459	7	1166	12	4002	0	251	2	787	7	1438	2	1600	0.0617124	0.380048	NA	NA	NA	NA	NA	NA
HSD17B7	Dom coding	0.0739599	2.86165	0.867286	9.6151	0.95655	1	609	0	460	4	1169	5	4009	1	250	1	788	2	1443	1	1601	0.0719364	0.981861	NA	NA	NA	NA	NA	NA
ADAMTS18	Dom coding	0.0739603	0.689077	0.452128	1.03111	0.167017	3	607	9	451	9	1164	58	3956	4	247	13	776	21	1424	23	1579	0.235896	0.35257	NA	NA	NA	NA	NA	NA
DNAJA3	Dom not benign	0.0741417	2.13176	0.854997	5.25373	0.238652	2	608	0	460	7	1166	7	4007	0	251	3	786	3	1442	3	1599	0.154498	0.172456	NA	NA	NA	NA	NA	NA
GPR19	Dom not benign	0.0743207	2.45029	0.818914	7.54568	0.206961	3	607	1	459	2	1171	7	4007	1	250	0	789	4	1441	0	1602	0.127015	0.109396	NA	NA	NA	NA	NA	NA
KIF5A	Dom not benign	0.0743236	2.23058	0.880669	5.74465	0.372269	3	607	0	460	3	1170	8	4006	1	250	0	789	6	1439	3	1599	0.156391	0.361312	NA	NA	NA	NA	NA	NA
KRT15	Dom coding	0.0743901	0.545212	0.255613	1.08031	0.142821	1	609	6	454	5	1168	29	3985	0	251	5	784	6	1439	5	1597	0.417995	0.298436	NA	NA	NA	NA	NA	NA
ZXDC	Dom coding	0.0743904	1.59083	0.919644	2.70965	0.520399	3	607	2	458	12	1161	31	3983	2	249	5	784	10	1435	3	1599	0.0814771	0.352476	NA	NA	NA	NA	NA	NA
DDIT3	Dom coding	0.074417	0.308345	0.0556046	1.13779	0.664321	0	610	2	458	1	1172	5	4009	0	251	2	787	2	1443	6	1596	0.183369	0.778069	NA	NA	NA	NA	NA	NA
HMGA1	Dom coding	0.0744272	0	0	1.17076	NA	0	610	1	459	0	1173	2	4012	0	251	0	789	0	1445	3	1599	0.147828	NA	NA	NA	NA	NA	NA	NA
HMGA1	Dom not benign	0.0744272	0	0	1.17076	NA	0	610	1	459	0	1173	2	4012	0	251	0	789	0	1445	3	1599	0.147828	NA	NA	NA	NA	NA	NA	NA
SMARCB1	Dom not benign	0.0744272	0	0	1.17076	NA	0	610	1	459	0	1173	2	4012	0	251	0	789	0	1445	3	1599	0.147828	NA	NA	NA	NA	NA	NA	NA
MYO5A	Dom coding	0.0744442	1.48033	0.947229	2.29716	0.564778	10	600	3	457	14	1159	33	3981	2	249	10	779	16	1429	11	1591	0.182274	0.527037	NA	NA	NA	NA	NA	NA
PSIP1	Dom coding	0.0744983	1.9759	0.873872	4.43416	0.0655947	1	609	3	457	9	1164	8	4006	1	250	1	788	4	1441	4	1598	0.0159321	0.344162	NA	NA	NA	NA	NA	NA
SLC15A2	Dom not benign	0.0745786	1.68227	0.919005	3.06409	0.461539	2	608	1	459	8	1165	12	4002	2	249	1	788	11	1434	8	1594	0.027593	0.499041	2	1316	6	2365	0.0896016	0.310632
TECPR1	Dom not benign	0.0746962	1.74473	0.897237	3.36845	NA	0	610	1	459	7	1166	17	3997	0	251	0	789	14	1431	6	1596	0.0481336	NA	NA	NA	NA	NA	NA	NA
FBXO24	Dom not benign	0.0747591	0.505697	0.22514	1.05474	0.111288	3	607	5	455	0	1173	16	3998	0	251	5	784	8	1437	8	1594	0.147437	0.0534071	NA	NA	NA	NA	NA	NA
DNAH5	Dom coding	0.0748631	0.822625	0.660942	1.0199	0.0800394	23	587	36	424	51	1122	174	3840	15	236	45	744	51	1394	72	1530	0.460713	0.526219	NA	NA	NA	NA	NA	NA
FAM171B	Dom coding	0.0749058	0.489867	0.20339	1.0567	0.734946	4	606	4	456	4	1169	29	3985	1	250	7	782	0	1445	2	1600	0.0692231	0.674482	NA	NA	NA	NA	NA	NA
YTHDF2	Dom coding	0.0749091	1.98045	0.890259	4.35358	0.481258	2	608	0	460	5	1168	11	4003	1	250	4	785	7	1438	2	1600	0.148541	0.44817	NA	NA	NA	NA	NA	NA
SART3	Dom not benign	0.0749273	0.538848	0.253445	1.06416	0.629548	1	609	3	457	6	1167	27	3987	0	251	4	785	5	1440	11	1591	0.162328	0.561616	NA	NA	NA	NA	NA	NA
MTDH	Dom coding	0.074982	1.91703	0.927796	3.95816	0.766113	3	607	1	459	5	1168	10	4004	1	250	4	785	10	1435	4	1598	0.088162	0.573985	NA	NA	NA	NA	NA	NA
OGFOD3	Dom not benign	0.075022	0.431989	0.140899	1.12021	0.242094	0	610	1	459	0	1173	13	4001	0	251	2	787	6	1439	8	1594	0.109353	0.185354	NA	NA	NA	NA	NA	NA
EPN3	Dom not benign	0.0750808	1.61972	0.933421	2.78833	0.274198	5	605	0	460	8	1165	24	3990	1	250	4	785	15	1430	8	1594	0.197528	0.51012	NA	NA	NA	NA	NA	NA
NAPEPLD	Dom not benign	0.0752613	0.245904	0.0256775	1.18558	0.906233	1	609	2	458	0	1173	2	4012	0	251	3	786	1	1444	4	1598	0.097556	0.801795	NA	NA	NA	NA	NA	NA
KDM4C	Dom coding	0.0752822	0.649919	0.392209	1.05084	0.633065	9	601	7	453	6	1167	37	3977	2	249	5	784	10	1435	21	1581	0.0480642	0.614929	NA	NA	NA	NA	NA	NA
HEATR1	Dom coding	0.0752884	0.735634	0.515911	1.03582	0.351592	14	596	11	449	14	1159	94	3920	4	247	15	774	20	1425	22	1580	0.0640186	0.24492	NA	NA	NA	NA	NA	NA
FAM212B	Dom coding	0.0753828	0.518738	0.231605	1.07923	0.706722	2	608	1	459	2	1171	11	4003	1	250	4	785	6	1439	17	1585	0.0444692	0.77792	NA	NA	NA	NA	NA	NA
GATA2	Dom coding	0.0753992	2.65489	0.89534	8.45387	0.339214	1	609	1	459	3	1170	2	4012	0	251	2	787	7	1438	2	1600	0.0332022	0.306475	NA	NA	NA	NA	NA	NA
TSEN54	Dom not benign	0.0753996	2.22526	0.866989	5.89024	0.150436	0	610	1	459	4	1169	3	4011	0	251	2	787	9	1436	4	1598	0.0391252	0.329151	NA	NA	NA	NA	NA	NA
PGK2	Dom not benign	0.0754196	2.39679	0.860577	6.64619	0.405045	1	609	0	460	5	1168	6	4008	2	249	1	788	2	1443	3	1599	0.11517	0.285171	NA	NA	NA	NA	NA	NA
NSMAF	Dom LoF	0.0754287	3.27533	0.796344	14.0182	0.201828	0	610	1	459	4	1169	3	4011	1	250	1	788	1	1444	0	1602	0.0197287	0.873256	NA	NA	NA	NA	NA	NA
NOSTRIN	Dom coding	0.0754591	0.543588	0.260986	1.06257	0.332144	2	608	7	453	3	1170	23	3991	1	250	6	783	7	1438	7	1595	0.328144	0.498778	NA	NA	NA	NA	NA	NA
TNS1	Dom coding	0.0755105	0.736432	0.51684	1.03639	0.941163	6	604	8	452	18	1155	81	3933	3	248	15	774	25	1420	35	1567	0.127938	0.944013	NA	NA	NA	NA	NA	NA
PLEKHM2	Dom not benign	0.0755391	0.529151	0.235196	1.10657	0.917413	3	607	3	457	2	1171	17	3997	0	251	1	788	6	1439	12	1590	0.0778101	0.866129	NA	NA	NA	NA	NA	NA
ADAM2	Dom coding	0.0756064	1.55842	0.930901	2.59588	0.542617	9	601	3	457	10	1163	25	3989	2	249	1	788	13	1432	11	1591	0.161024	0.406906	NA	NA	NA	NA	NA	NA
IQCE	Dom LoF	0.0756451	2.83119	0.813754	10.4042	NA	1	609	0	460	4	1169	4	4010	0	251	0	789	3	1442	2	1600	0.119844	NA	NA	NA	NA	NA	NA	NA
VAMP3	Dom coding	0.0756451	2.83119	0.813754	10.4042	NA	1	609	0	460	4	1169	4	4010	0	251	0	789	3	1442	2	1600	0.119844	NA	NA	NA	NA	NA	NA	NA
VAMP3	Dom not benign	0.0756451	2.83119	0.813754	10.4042	NA	1	609	0	460	4	1169	4	4010	0	251	0	789	3	1442	2	1600	0.119844	NA	NA	NA	NA	NA	NA	NA
TACC2	Dom not benign	0.0756513	0.709901	0.479497	1.03545	0.95263	5	605	6	454	14	1159	64	3950	2	249	6	783	22	1423	36	1566	0.0957645	0.865837	NA	NA	NA	NA	NA	NA
BIN1	Dom not benign	0.0756919	1.96935	0.876025	4.39883	0.109594	0	610	1	459	5	1168	11	4003	2	249	0	789	8	1437	4	1598	0.0433445	0.193618	NA	NA	NA	NA	NA	NA
IBTK	Dom not benign	0.0757032	1.68885	0.934224	3.02015	0.354238	4	606	0	460	11	1162	19	3995	1	250	5	784	9	1436	8	1594	0.16524	0.505788	NA	NA	NA	NA	NA	NA
GANC	Dom not benign	0.0758239	1.78402	0.930113	3.397	0.351415	3	607	1	459	8	1165	14	4000	0	251	5	784	11	1434	5	1597	0.0898353	0.198648	NA	NA	NA	NA	NA	NA
PDE8B	Dom not benign	0.0758609	2.035	0.896791	4.67137	NA	1	609	1	459	6	1167	7	4007	0	251	0	789	9	1436	6	1596	0.0637009	NA	NA	NA	NA	NA	NA	NA
PDE12	Dom coding	0.075947	1.98384	0.903104	4.28918	0.148476	1	609	0	460	4	1169	15	3999	3	248	1	788	7	1438	2	1600	0.107883	0.0844989	NA	NA	NA	NA	NA	NA
SDPR	Dom coding	0.0759864	0.520983	0.224572	1.10474	0.128755	3	607	3	457	4	1169	21	3993	2	249	3	786	1	1444	10	1592	0.0783021	0.0610833	NA	NA	NA	NA	NA	NA
ATP1B3	Dom not benign	0.0760505	0	0	1.37451	NA	0	610	1	459	0	1173	2	4012	0	251	1	788	0	1445	2	1600	0.16218	NA	NA	NA	NA	NA	NA	NA
CDX1	Dom not benign	0.0760505	0	0	1.37451	NA	0	610	1	459	0	1173	2	4012	0	251	1	788	0	1445	2	1600	0.16218	NA	NA	NA	NA	NA	NA	NA
MS4A5	Dom LoF	0.0760505	0	0	1.37451	NA	0	610	1	459	0	1173	2	4012	0	251	1	788	0	1445	2	1600	0.16218	NA	NA	NA	NA	NA	NA	NA
AGRP	Dom coding	0.0761195	3.73067	0.737836	24.5628	NA	1	609	0	460	1	1172	3	4011	0	251	0	789	4	1441	0	1602	0.124572	NA	NA	NA	NA	NA	NA	NA
TRAPPC1	Dom not benign	0.0761195	3.73067	0.737836	24.5628	NA	1	609	0	460	2	1171	2	4012	0	251	0	789	3	1442	1	1601	0.124572	NA	NA	NA	NA	NA	NA	NA
KARS	Dom LoF	0.0761372	0	0	1.38769	NA	0	610	1	459	0	1173	3	4011	0	251	0	789	0	1445	2	1600	0.163082	NA	NA	NA	NA	NA	NA	NA
MSANTD4	Dom not benign	0.0761372	0	0	1.38769	NA	0	610	1	459	0	1173	3	4011	0	251	0	789	0	1445	2	1600	0.163082	NA	NA	NA	NA	NA	NA	NA
PCCB	Dom LoF	0.0761372	0	0	1.38769	NA	0	610	1	459	0	1173	3	4011	0	251	0	789	0	1445	2	1600	0.163082	NA	NA	NA	NA	NA	NA	NA
SFXN3	Dom LoF	0.0761372	0	0	1.38769	NA	0	610	1	459	0	1173	3	4011	0	251	0	789	0	1445	2	1600	0.163082	NA	NA	NA	NA	NA	NA	NA
TMPO	Dom LoF	0.0761372	0	0	1.38769	NA	0	610	1	459	0	1173	3	4011	0	251	0	789	0	1445	2	1600	0.163082	NA	NA	NA	NA	NA	NA	NA
HTRA4	Dom not benign	0.0761646	0.428728	0.140015	1.10821	0.296204	1	609	1	459	0	1173	14	4000	0	251	3	786	5	1440	7	1595	0.0667633	0.163236	NA	NA	NA	NA	NA	NA
RBM15B	Dom not benign	0.0761818	2.42495	0.821066	7.39895	0.227195	0	610	1	459	4	1169	4	4010	0	251	1	788	6	1439	2	1600	0.0349151	0.60486	NA	NA	NA	NA	NA	NA
POLR3C	Dom not benign	0.0762194	2.21487	0.893081	5.52745	0.173764	2	608	0	460	3	1170	10	4004	0	251	1	788	8	1437	1	1601	0.109726	0.133096	NA	NA	NA	NA	NA	NA
MSTN	Dom coding	0.0762557	2.36771	0.845943	6.59098	0.520917	2	608	0	460	5	1168	7	4007	0	251	2	787	3	1442	1	1601	0.174315	0.458553	NA	NA	NA	NA	NA	NA
SORCS2	Dom coding	0.0762563	0.646461	0.388918	1.04592	0.363137	3	607	5	455	6	1167	46	3968	1	250	1	788	16	1429	21	1581	0.130513	0.24152	NA	NA	NA	NA	NA	NA
AKIRIN1	Dom coding	0.0762742	4.31815	0.714595	46.7453	NA	2	608	0	460	1	1172	1	4013	0	251	0	789	3	1442	1	1601	0.205197	NA	NA	NA	NA	NA	NA	NA
IFNK	Dom coding	0.0762742	4.31815	0.714595	46.7453	NA	2	608	0	460	0	1173	2	4012	0	251	0	789	4	1441	0	1602	0.205197	NA	NA	NA	NA	NA	NA	NA
C6	Dom not benign	0.0763073	0.517807	0.223376	1.09613	0.737919	4	606	3	457	3	1170	23	3991	1	250	5	784	2	1443	7	1595	0.0495147	0.874886	NA	NA	NA	NA	NA	NA
ATP1A1	Dom coding	0.0764145	2.20844	0.861312	5.84157	0.842801	1	609	0	460	2	1171	3	4011	1	250	3	786	9	1436	4	1598	0.110805	0.791632	NA	NA	NA	NA	NA	NA
SULT1C3	Dom not benign	0.0765136	2.81156	0.809011	10.322	0.502319	1	609	0	460	2	1171	5	4009	1	250	0	789	4	1441	1	1601	0.120821	0.361535	NA	NA	NA	NA	NA	NA
TNKS2	Dom coding	0.0765932	0.537072	0.25315	1.05761	0.730115	1	609	3	457	5	1168	22	3992	2	249	10	779	4	1441	11	1591	0.126301	0.688384	NA	NA	NA	NA	NA	NA
KLRC2	Dom coding	0.0765957	0.255502	0.0263926	1.25191	NA	2	608	2	458	0	1173	5	4009	0	251	1	788	0	1445	3	1599	0.0560841	NA	NA	NA	NA	NA	NA	NA
CEP290	Dom coding	0.076625	1.32589	0.962075	1.81978	0.278758	16	594	6	454	32	1141	69	3945	1	250	5	784	28	1417	33	1569	0.193715	0.227831	NA	NA	NA	NA	NA	NA
MAPK4	Dom not benign	0.076633	0.403186	0.11355	1.1766	0.51673	2	608	1	459	0	1173	6	4008	0	251	1	788	3	1442	9	1593	0.0489603	0.678996	NA	NA	NA	NA	NA	NA
WHAMM	Dom not benign	0.0766361	0.515838	0.223686	1.08702	NA	0	610	1	459	4	1169	23	3991	0	251	0	789	6	1439	13	1589	0.104516	NA	NA	NA	NA	NA	NA	NA
DEFA5	Dom not benign	0.076707	0.169308	0.00367548	1.37895	NA	0	610	2	458	0	1173	0	4014	1	250	1	788	0	1445	4	1598	0.397869	NA	NA	NA	NA	NA	NA	NA
BRF2	Dom coding	0.0767663	1.77196	0.92735	3.35466	0.394042	3	607	2	458	8	1165	20	3994	1	250	0	789	10	1435	4	1598	0.0587981	0.262885	NA	NA	NA	NA	NA	NA
RUFY2	Dom not benign	0.0768559	2.35709	0.842485	6.55897	0.811468	2	608	0	460	4	1169	7	4007	1	250	2	787	3	1442	1	1601	0.174888	0.89342	NA	NA	NA	NA	NA	NA
GAB2	Dom not benign	0.0769487	2.19804	0.897877	5.35892	0.211649	4	606	0	460	3	1170	11	4003	2	249	1	788	4	1441	1	1601	0.222653	0.233153	NA	NA	NA	NA	NA	NA
KRTAP19-1	Dom not benign	0.0769787	0.179981	0.00413226	1.24079	0.74583	0	610	1	459	1	1172	8	4006	0	251	4	785	0	1445	1	1601	0.206224	0.664118	NA	NA	NA	NA	NA	NA
AP3M2	Dom not benign	0.076993	2.41256	0.817496	7.35569	0.10511	0	610	1	459	3	1170	4	4010	0	251	2	787	7	1438	1	1601	0.035446	0.248756	NA	NA	NA	NA	NA	NA
FAM149B1	Dom LoF	0.0770252	0.261411	0.0273161	1.26892	NA	0	610	1	459	0	1173	3	4011	0	251	0	789	2	1443	6	1596	0.20463	NA	NA	NA	NA	NA	NA	NA
PCMT1	Dom coding	0.0770252	0.261411	0.0273161	1.26892	NA	1	609	0	460	0	1173	3	4011	0	251	0	789	1	1444	7	1595	0.0297946	NA	NA	NA	NA	NA	NA	NA
ZSCAN5B	Dom LoF	0.0770252	0.261411	0.0273161	1.26892	NA	1	609	0	460	0	1173	3	4011	0	251	0	789	1	1444	7	1595	0.0297946	NA	NA	NA	NA	NA	NA	NA
PTPN7	Dom coding	0.0770521	0.467043	0.180831	1.07204	0.792661	1	609	2	458	2	1171	15	3999	0	251	5	784	5	1440	9	1593	0.0973518	0.612267	NA	NA	NA	NA	NA	NA
SETBP1	Dom not benign	0.0770695	0.543996	0.262153	1.05926	0.663006	3	607	2	458	3	1170	24	3990	0	251	4	785	7	1438	13	1589	0.0439021	0.649748	NA	NA	NA	NA	NA	NA
WHAMM	Dom coding	0.0772307	0.586675	0.304594	1.07647	NA	1	609	4	456	5	1168	30	3984	0	251	0	789	10	1435	15	1587	0.199519	NA	NA	NA	NA	NA	NA	NA
OMD	Dom coding	0.0772457	0.272946	0.0300274	1.17425	0.311679	1	609	0	460	1	1172	16	3998	0	251	1	788	0	1445	2	1600	0.0348555	0.819489	NA	NA	NA	NA	NA	NA
PRKCI	Dom coding	0.0773603	0.399585	0.112706	1.16077	0.212974	2	608	2	458	0	1173	7	4007	1	250	1	788	2	1443	8	1594	0.0808212	0.0987096	NA	NA	NA	NA	NA	NA
TSPAN16	Dom not benign	0.0773842	2.79275	0.804363	10.2448	0.201715	1	609	0	460	2	1171	4	4010	0	251	2	787	5	1440	0	1602	0.1218	0.135072	NA	NA	NA	NA	NA	NA
ZNF559	Dom coding	0.0774506	0.587965	0.3052	1.07895	0.186904	3	607	3	457	1	1172	27	3987	1	250	7	782	11	1434	12	1590	0.0836983	0.0920884	NA	NA	NA	NA	NA	NA
OR5W2	Dom not benign	0.0774533	0.161936	0.00355179	1.27816	NA	0	610	2	458	0	1173	3	4011	0	251	0	789	1	1444	3	1599	0.254699	NA	NA	NA	NA	NA	NA	NA
SCN7A	Dom coding	0.0774665	1.41851	0.959885	2.08272	0.929657	10	600	7	453	23	1150	53	3961	1	250	3	786	19	1426	14	1588	0.0548473	0.953732	NA	NA	NA	NA	NA	NA
GJB7	Dom coding	0.0774897	0.400469	0.112919	1.1639	0.653826	2	608	2	458	0	1173	8	4006	0	251	1	788	3	1442	7	1595	0.080736	0.534409	NA	NA	NA	NA	NA	NA
HENMT1	Dom not benign	0.0776131	0.473766	0.183596	1.08588	0.0554921	0	610	2	458	0	1173	17	3997	2	249	3	786	6	1439	9	1593	0.148889	0.0579106	NA	NA	NA	NA	NA	NA
KCNIP2	Dom coding	0.0776294	0.359895	0.0874268	1.10397	0.763791	1	609	1	459	2	1171	13	4001	0	251	2	787	1	1444	6	1596	0.0646492	0.644162	NA	NA	NA	NA	NA	NA
UBTD2	Dom not benign	0.0776441	3.68714	0.731205	24.2229	0.646576	1	609	0	460	2	1171	1	4013	0	251	1	788	3	1442	1	1601	0.126518	0.491284	NA	NA	NA	NA	NA	NA
TMEM132E	Dom coding	0.0776801	1.60147	0.929044	2.73381	0.946058	4	606	1	459	10	1163	22	3992	3	248	6	783	12	1433	9	1593	0.118801	0.995226	NA	NA	NA	NA	NA	NA
TCF7L2	Dom coding	0.077795	1.71937	0.899535	3.24263	0.802393	2	608	0	460	7	1166	16	3998	3	248	5	784	9	1436	6	1596	0.136814	0.961867	NA	NA	NA	NA	NA	NA
ALDOB	Dom not benign	0.0778304	0.456303	0.160317	1.14435	0.162576	0	610	5	455	1	1172	8	4006	0	251	2	787	6	1439	7	1595	0.516175	0.616159	NA	NA	NA	NA	NA	NA
ZNF37A	Dom coding	0.0779162	0.585995	0.304372	1.07412	0.357734	3	607	4	456	2	1171	28	3986	1	250	7	782	10	1435	11	1591	0.111084	0.201791	NA	NA	NA	NA	NA	NA
CLPB	Dom coding	0.0780499	0.553911	0.26734	1.07673	0.18125	0	610	3	457	6	1167	20	3994	0	251	5	784	7	1438	15	1587	0.224466	0.32016	NA	NA	NA	NA	NA	NA
HOXB5	Dom coding	0.0780764	0.250506	0.0263782	1.19156	NA	0	610	1	459	0	1173	4	4010	0	251	0	789	2	1443	6	1596	0.130586	NA	NA	NA	NA	NA	NA	NA
CSRP1	Dom coding	0.0781653	2.15721	0.847764	5.57912	0.082628	5	605	0	460	3	1170	7	4007	2	249	0	789	3	1442	4	1598	0.319098	0.0932542	NA	NA	NA	NA	NA	NA
ATXN3	Dom coding	0.0782111	0.457817	0.167857	1.07466	0.752055	0	610	1	459	4	1169	24	3990	0	251	3	786	3	1442	7	1595	0.108653	0.761055	NA	NA	NA	NA	NA	NA
ANXA1	Dom not benign	0.078233	0.171358	0.0039601	1.16491	0.81981	0	610	1	459	1	1172	10	4004	0	251	3	786	0	1445	1	1601	0.132953	0.752174	NA	NA	NA	NA	NA	NA
HIPK1	Dom not benign	0.0782485	1.60808	0.936234	2.73299	0.502615	2	608	2	458	14	1159	21	3993	2	249	6	783	11	1434	10	1592	0.0498219	0.430347	NA	NA	NA	NA	NA	NA
GGA3	Dom not benign	0.0783041	1.76329	0.925939	3.32822	0.521609	2	608	0	460	10	1163	15	3999	1	250	2	787	9	1436	9	1593	0.103571	0.506854	NA	NA	NA	NA	NA	NA
FAM206A	Dom coding	0.078327	0.169804	0.00392659	1.15347	0.719065	0	610	1	459	1	1172	8	4006	0	251	5	784	0	1445	1	1601	0.132449	0.625718	NA	NA	NA	NA	NA	NA
BTBD11	Dom coding	0.0783764	1.43129	0.944619	2.15714	0.856166	2	608	2	458	11	1162	19	3995	2	249	5	784	17	1428	14	1588	0.0832582	0.729441	15	1303	21	2350	0.0714435	0.830185
GOT2	Dom not benign	0.0784287	0.244936	0.0255498	1.1761	0.455829	0	610	4	456	1	1172	5	4009	0	251	1	788	1	1444	2	1600	0.723495	0.899436	NA	NA	NA	NA	NA	NA
FDFT1	Dom not benign	0.0784939	0.418533	0.137234	1.07577	0.217545	2	608	0	460	1	1172	14	4000	0	251	3	786	3	1442	9	1593	0.024589	0.80505	NA	NA	NA	NA	NA	NA
P2RX7	Dom coding	0.0785186	0.515623	0.223769	1.08378	0.875438	2	608	2	458	3	1170	25	3989	1	250	3	786	4	1441	9	1593	0.0906896	0.762146	NA	NA	NA	NA	NA	NA
ARL5C	Dom coding	0.0785811	2.57746	0.897258	7.73851	NA	2	608	0	460	5	1168	4	4010	0	251	0	789	4	1441	4	1598	0.112663	NA	NA	NA	NA	NA	NA	NA
GPATCH1	Dom not benign	0.0786064	1.71139	0.898518	3.21059	0.327443	1	609	2	458	9	1164	21	3993	1	250	2	787	10	1435	3	1599	0.0444557	0.475058	NA	NA	NA	NA	NA	NA
VWA3B	Dom LoF	0.0786094	2.3919	0.805892	7.33004	NA	1	609	1	459	4	1169	5	4009	0	251	0	789	5	1440	2	1600	0.0556543	NA	NA	NA	NA	NA	NA	NA
MBL2	Dom coding	0.0786098	0.316984	0.0573041	1.16134	NA	1	609	1	459	1	1172	9	4005	0	251	0	789	1	1444	6	1596	0.0625991	NA	NA	NA	NA	NA	NA	NA
CSRNP2	Dom not benign	0.0786242	0.253347	0.0261556	1.2347	NA	1	609	4	456	1	1172	7	4007	0	251	0	789	0	1445	1	1601	0.455072	NA	NA	NA	NA	NA	NA	NA
SLC17A9	Dom not benign	0.0786901	0.380284	0.0922234	1.17122	0.343426	0	610	1	459	3	1170	11	4003	0	251	2	787	1	1444	7	1595	0.168653	0.270808	NA	NA	NA	NA	NA	NA
CAB39L	Dom not benign	0.0787299	0.257827	0.026988	1.2405	0.589223	0	610	2	458	0	1173	4	4010	0	251	1	788	2	1443	4	1598	0.32943	0.668253	NA	NA	NA	NA	NA	NA
FAS	Dom coding	0.0787299	0.257827	0.026988	1.2405	0.589223	0	610	2	458	0	1173	4	4010	0	251	1	788	2	1443	4	1598	0.32943	0.668253	NA	NA	NA	NA	NA	NA
GINS3	Dom coding	0.0787459	0.433225	0.141897	1.11418	0.610675	0	610	2	458	2	1171	13	4001	1	250	3	786	3	1442	8	1594	0.161479	0.781591	NA	NA	NA	NA	NA	NA
TRIM16L	Dom not benign	0.078888	0.258724	0.0270632	1.24618	NA	0	610	2	458	1	1172	4	4010	0	251	0	789	1	1444	5	1597	0.328835	NA	NA	NA	NA	NA	NA	NA
ST13	Dom coding	0.078897	0.426843	0.140107	1.09526	0.594176	0	610	1	459	3	1170	13	4001	0	251	2	787	3	1442	10	1592	0.113075	0.538835	NA	NA	NA	NA	NA	NA
NPSR1	Dom not benign	0.0788996	1.8849	0.906075	3.9658	0.837669	4	606	2	458	3	1170	8	4006	1	250	2	787	12	1433	5	1597	0.0813809	0.682712	NA	NA	NA	NA	NA	NA
FAM46C	Dom not benign	0.0789316	0.367864	0.0896382	1.12398	0.21367	1	609	0	460	1	1172	13	4001	1	250	2	787	1	1444	7	1595	0.042161	0.268671	NA	NA	NA	NA	NA	NA
SUN5	Dom coding	0.0789945	0.471473	0.182882	1.07844	0.261836	0	610	3	457	4	1169	15	3999	0	251	5	784	4	1441	9	1593	0.203193	0.438273	NA	NA	NA	NA	NA	NA
SLC22A6	Dom coding	0.0791406	1.73512	0.909332	3.28143	0.452465	4	606	0	460	9	1164	16	3998	1	250	2	787	8	1437	8	1594	0.181736	0.695617	NA	NA	NA	NA	NA	NA
MYH15	Dom LoF	0.0791777	2.34699	0.818292	6.81362	0.614129	1	609	0	460	5	1168	5	4009	0	251	1	788	4	1441	3	1599	0.117624	0.479382	NA	NA	NA	NA	NA	NA
ASZ1	Dom LoF	0.0792085	7.83811	0.565186	433.167	NA	1	609	0	460	2	1171	1	4013	0	251	0	789	0	1445	0	1602	0.130236	NA	NA	NA	NA	NA	NA	NA
CHRFAM7A	Dom not benign	0.0792085	7.83811	0.565186	433.167	NA	1	609	0	460	2	1171	1	4013	0	251	0	789	0	1445	0	1602	0.130236	NA	NA	NA	NA	NA	NA	NA
IFI44L	Dom LoF	0.0792085	7.83811	0.565186	433.167	NA	0	610	1	459	3	1170	0	4014	0	251	0	789	0	1445	0	1602	0.0115421	NA	NA	NA	NA	NA	NA	NA
PVR	Dom LoF	0.0792085	7.83811	0.565186	433.167	NA	1	609	0	460	2	1171	1	4013	0	251	0	789	0	1445	0	1602	0.130236	NA	NA	NA	NA	NA	NA	NA
RASA3	Dom LoF	0.0792085	7.83811	0.565186	433.167	NA	1	609	0	460	2	1171	1	4013	0	251	0	789	0	1445	0	1602	0.130236	NA	NA	NA	NA	NA	NA	NA
RRS1	Dom LoF	0.0792085	7.83811	0.565186	433.167	NA	1	609	0	460	2	1171	1	4013	0	251	0	789	0	1445	0	1602	0.130236	NA	NA	NA	NA	NA	NA	NA
TRAFD1	Dom LoF	0.0792085	7.83811	0.565186	433.167	NA	1	609	0	460	2	1171	1	4013	0	251	0	789	0	1445	0	1602	0.130236	NA	NA	NA	NA	NA	NA	NA
MAPKAP1	Dom coding	0.0793777	0.434408	0.153287	1.0803	0.679714	2	608	5	455	2	1171	8	4006	0	251	4	785	3	1442	7	1595	0.260579	0.577992	NA	NA	NA	NA	NA	NA
ANXA11	Dom coding	0.0793813	1.60797	0.9342	2.74696	0.650354	5	605	2	458	8	1165	24	3990	3	248	3	786	14	1431	8	1594	0.112818	0.448857	NA	NA	NA	NA	NA	NA
CAP2	Dom not benign	0.079407	2.18568	0.899478	5.30027	0.436968	1	609	0	460	6	1167	7	4007	0	251	3	786	6	1439	3	1599	0.0778056	0.303546	NA	NA	NA	NA	NA	NA
BTBD6	Dom not benign	0.0794266	2.50642	0.870902	7.53893	0.216448	3	607	0	460	2	1171	5	4009	2	249	0	789	4	1441	3	1599	0.173943	0.173582	NA	NA	NA	NA	NA	NA
SHB	Dom not benign	0.0794638	0.307831	0.0559727	1.11929	0.876311	0	610	1	459	1	1172	7	4007	0	251	1	788	2	1443	7	1595	0.123418	0.894243	NA	NA	NA	NA	NA	NA
SCG5	Dom coding	0.0796012	2.74797	0.785538	10.1411	0.258745	2	608	0	460	2	1171	5	4009	0	251	1	788	4	1441	0	1602	0.193344	0.219853	NA	NA	NA	NA	NA	NA
EPN3	Dom coding	0.0796171	1.46677	0.949136	2.24666	0.104674	7	603	0	460	15	1158	40	3974	2	249	12	777	18	1427	11	1591	0.211758	0.316778	NA	NA	NA	NA	NA	NA
BEST3	Dom coding	0.0797109	0.5832	0.307474	1.0588	0.656277	6	604	4	456	4	1169	24	3990	1	250	5	784	6	1439	16	1586	0.0374866	0.882235	NA	NA	NA	NA	NA	NA
SCYL3	Dom coding	0.0797825	1.85562	0.913061	3.74463	0.178927	1	609	2	458	10	1163	11	4003	0	251	2	787	8	1437	6	1596	0.0291162	0.273669	NA	NA	NA	NA	NA	NA
IP6K1	Dom coding	0.0798449	0.407567	0.115158	1.18117	0.891291	1	609	2	458	1	1172	5	4009	0	251	3	786	3	1442	8	1594	0.149341	0.737298	NA	NA	NA	NA	NA	NA
UPK1B	Dom coding	0.0799265	2.05156	0.833774	4.95053	0.615142	3	607	0	460	4	1169	10	4004	2	249	3	786	3	1442	1	1601	0.228782	0.768691	NA	NA	NA	NA	NA	NA
CASP14	Dom LoF	0.0799556	4.75908	0.621523	55.8757	NA	1	609	0	460	2	1171	2	4012	0	251	0	789	1	1444	0	1602	0.125501	NA	NA	NA	NA	NA	NA	NA
SPIN1	Dom coding	0.0799556	4.75908	0.621523	55.8757	NA	1	609	0	460	2	1171	2	4012	0	251	0	789	1	1444	0	1602	0.125501	NA	NA	NA	NA	NA	NA	NA
CUTC	Dom not benign	0.0799661	2.33571	0.81487	6.77694	0.852998	1	609	0	460	4	1169	5	4009	1	250	1	788	4	1441	3	1599	0.118514	0.803224	NA	NA	NA	NA	NA	NA
TYW5	Dom coding	0.079968	1.90842	0.871409	4.09496	0.190029	3	607	1	459	10	1163	13	4001	1	250	1	788	1	1444	4	1598	0.136672	0.0988594	NA	NA	NA	NA	NA	NA
CYFIP1	Dom coding	0.0800159	1.45698	0.942824	2.23097	0.803886	6	604	4	456	21	1152	44	3970	1	250	5	784	14	1431	11	1591	0.0804188	0.666459	NA	NA	NA	NA	NA	NA
WDR20	Dom coding	0.0801773	1.76935	0.927961	3.35764	0.475802	6	604	1	459	9	1164	15	3999	0	251	2	787	8	1437	7	1595	0.168106	0.45173	NA	NA	NA	NA	NA	NA
PKLR	Dom not benign	0.080225	1.79098	0.875922	3.6114	0.46902	3	607	1	459	5	1168	16	3998	2	249	3	786	8	1437	2	1600	0.130553	0.294168	NA	NA	NA	NA	NA	NA
TMEM62	Dom not benign	0.0802333	1.95394	0.875852	4.35088	0.877315	5	605	1	459	5	1168	11	4003	1	250	1	788	5	1440	3	1599	0.187749	0.891499	NA	NA	NA	NA	NA	NA
PKNOX1	Dom not benign	0.0802729	2.48266	0.863747	7.45902	0.695395	2	608	1	459	3	1170	2	4012	1	250	3	786	5	1440	2	1600	0.0587144	0.538891	NA	NA	NA	NA	NA	NA
MIEF1	Dom coding	0.0803203	2.11149	0.896374	5.35833	NA	2	608	2	458	0	1173	0	4014	0	251	0	789	16	1429	7	1595	0.03672	NA	NA	NA	NA	NA	NA	NA
SLC22A13	Dom not benign	0.0804425	0.517461	0.231943	1.06865	0.672469	3	607	3	457	2	1171	21	3993	1	250	2	787	5	1440	11	1591	0.0610474	0.507079	NA	NA	NA	NA	NA	NA
THAP6	Dom coding	0.0806185	2.72946	0.781029	10.0645	0.219193	1	609	1	459	3	1170	3	4011	0	251	2	787	4	1441	0	1602	0.0506959	0.179995	NA	NA	NA	NA	NA	NA
PCOLCE	Dom not benign	0.0806547	1.99128	0.907717	4.34061	0.18648	2	608	1	459	9	1164	8	4006	0	251	3	786	5	1440	5	1597	0.0660756	0.0955147	NA	NA	NA	NA	NA	NA
TNFAIP8	Dom coding	0.0806801	0.237771	0.0250129	1.12734	0.504944	0	610	3	457	1	1172	4	4010	0	251	1	788	1	1444	4	1598	0.333298	0.709478	NA	NA	NA	NA	NA	NA
PCDHB14	Dom not benign	0.0807083	0.548962	0.265825	1.06222	0.24322	0	610	3	457	6	1167	23	3991	0	251	5	784	7	1438	14	1588	0.179052	0.436925	NA	NA	NA	NA	NA	NA
TRPC7	Dom coding	0.0807091	1.55331	0.944295	2.53076	0.624492	8	602	2	458	14	1159	37	3977	0	251	1	788	12	1433	7	1595	0.176868	0.633337	NA	NA	NA	NA	NA	NA
PLA2G2F	Dom coding	0.0807252	0.342854	0.0799396	1.1352	0.590076	3	607	3	457	0	1173	4	4010	0	251	1	788	1	1444	6	1596	0.0333982	0.866105	NA	NA	NA	NA	NA	NA
ZNF776	Dom coding	0.0807586	1.77069	0.930195	3.35483	0.327846	5	605	1	459	9	1164	11	4003	1	250	5	784	8	1437	8	1594	0.169753	0.231746	NA	NA	NA	NA	NA	NA
ZBTB21	Dom coding	0.0807829	0.621656	0.345776	1.07735	0.981871	6	604	6	454	6	1167	33	3981	1	250	5	784	7	1438	14	1588	0.0968352	0.982204	NA	NA	NA	NA	NA	NA
TRAF3IP2	Dom not benign	0.0808415	2.66609	0.803539	9.01587	0.757933	1	609	0	460	4	1169	5	4009	0	251	1	788	3	1442	1	1601	0.127015	0.646201	NA	NA	NA	NA	NA	NA
TRAPPC13	Dom not benign	0.0808867	0.314247	0.0568414	1.14628	NA	0	610	3	457	3	1170	9	4005	0	251	0	789	0	1445	5	1597	0.41017	NA	NA	NA	NA	NA	NA	NA
SLC8A2	Dom not benign	0.0808901	0.324052	0.0588159	1.18043	0.310007	1	609	0	460	0	1173	7	4007	0	251	3	786	2	1443	6	1596	0.0385515	0.569588	NA	NA	NA	NA	NA	NA
ENG	Dom coding	0.0810459	1.68236	0.931695	3.02889	0.382583	6	604	0	460	6	1167	14	4000	2	249	5	784	13	1432	10	1592	0.278268	0.986815	NA	NA	NA	NA	NA	NA
SLC16A10	Dom not benign	0.0811125	0.312537	0.056575	1.1387	0.387652	0	610	3	457	2	1171	8	4006	0	251	2	787	1	1444	4	1598	0.289631	0.583297	NA	NA	NA	NA	NA	NA
RASSF2	Dom coding	0.0811205	2.1056	0.859051	5.14398	0.0472704	1	609	3	457	6	1167	8	4006	2	249	0	789	4	1441	2	1600	0.0137942	0.31706	NA	NA	NA	NA	NA	NA
NLRP14	Dom LoF	0.08113	0.253273	0.026501	1.20806	NA	2	608	1	459	0	1173	4	4010	0	251	3	786	0	1445	4	1598	0.0171453	NA	NA	NA	NA	NA	NA	NA
NUP153	Dom not benign	0.0812342	1.56838	0.912487	2.66746	0.136694	3	607	2	458	8	1165	25	3989	6	245	3	786	12	1433	9	1593	0.089497	0.0691598	NA	NA	NA	NA	NA	NA
ART3	Dom not benign	0.0812421	1.93706	0.866278	4.32245	0.302447	6	604	1	459	4	1169	13	4001	1	250	0	789	5	1440	2	1600	0.260171	0.232933	NA	NA	NA	NA	NA	NA
OSBPL3	Dom not benign	0.0813543	1.84471	0.914129	3.68619	0.513446	3	607	0	460	9	1164	15	3999	0	251	1	788	7	1438	6	1596	0.146797	0.60951	NA	NA	NA	NA	NA	NA
MARVELD2	Dom not benign	0.081406	0.497886	0.202012	1.11394	0.858874	3	607	3	457	2	1171	15	3999	0	251	3	786	4	1441	9	1593	0.0824629	0.794108	NA	NA	NA	NA	NA	NA
VPS33B	Dom coding	0.0815045	1.58515	0.930307	2.66646	0.124765	1	609	4	456	15	1158	26	3988	3	248	5	784	10	1435	7	1595	0.017441	0.931362	NA	NA	NA	NA	NA	NA
ZP2	Dom coding	0.0815109	1.60847	0.936925	2.7438	0.909181	9	601	3	457	10	1163	24	3990	1	250	3	786	11	1434	7	1595	0.175931	0.899421	NA	NA	NA	NA	NA	NA
MGAT5B	Dom not benign	0.0815116	1.70888	0.896239	3.23015	0.755999	2	608	1	459	9	1164	16	3998	0	251	2	787	11	1434	7	1595	0.0977571	0.556114	NA	NA	NA	NA	NA	NA
LRRC41	Dom not benign	0.0815177	0.430482	0.141744	1.0988	0.49277	1	609	0	460	2	1171	14	4000	0	251	4	785	3	1442	9	1593	0.0482034	0.7384	NA	NA	NA	NA	NA	NA
TIGD7	Dom coding	0.0815214	0.487635	0.198382	1.08765	0.365456	2	608	3	457	0	1173	12	4002	2	249	5	784	5	1440	10	1592	0.0945925	0.202808	NA	NA	NA	NA	NA	NA
CLMN	Dom not benign	0.0815555	0.531837	0.238593	1.09703	0.711585	1	609	4	456	3	1170	15	3999	1	250	8	781	6	1439	10	1592	0.237065	0.889581	NA	NA	NA	NA	NA	NA
RAPGEF2	Dom coding	0.0815623	1.53218	0.930287	2.50097	0.924914	6	604	3	457	12	1161	31	3983	2	249	4	785	14	1431	8	1594	0.107814	0.791205	NA	NA	NA	NA	NA	NA
SAMD15	Dom not benign	0.0816783	1.94752	0.877914	4.3163	0.47057	3	607	0	460	5	1168	10	4004	0	251	2	787	8	1437	4	1598	0.217438	0.530865	NA	NA	NA	NA	NA	NA
GLB1L3	Dom not benign	0.0817158	0.485574	0.197724	1.08211	NA	4	606	0	460	2	1171	16	3998	0	251	0	789	3	1442	14	1588	0.00894722	NA	NA	NA	NA	NA	NA	NA
TPH2	Dom not benign	0.0817753	2.28148	0.857092	5.91506	0.934574	1	609	0	460	6	1167	10	4004	1	250	1	788	2	1443	1	1601	0.124324	0.960336	NA	NA	NA	NA	NA	NA
[truncated: 24,298 more rows]

## Sheet: Table S7
Table S7. Previously reported variants that are likely causal for ALS identified in individuals in our study
[truncated: 27 more rows]

[truncated: 4 more sheets: Table S8, Table S9, Table S10, Table S11]
